# Supplementary material for: In vitro and in vivo preclinical venom inhibition assays identify metalloproteinase inhibiting drugs as potential future treatments for snakebite envenoming by Dispholidus typus
Source: Toxicon X. 2022 Jun;14:100118. doi: 10.1016/j.toxcx.2022.100118 (PMC8935517; doi:10.1016/j.toxcx.2022.100118)
Supplement: Multimedia component 1 [file mmc1.xlsx]

## Sheet: Repeat 1
Well	Content	Raw Data (595)	Raw Data (595)	Raw Data (595)	Raw Data (595)	Raw Data (595)	Raw Data (595)	Raw Data (595)	Raw Data (595)	Raw Data (595)	Raw Data (595)	Raw Data (595)	Raw Data (595)	Raw Data (595)	Raw Data (595)	Raw Data (595)	Raw Data (595)	Raw Data (595)	Raw Data (595)	Raw Data (595)	Raw Data (595)	Raw Data (595)	Raw Data (595)	Raw Data (595)	Raw Data (595)	Raw Data (595)	Raw Data (595)	Raw Data (595)	Raw Data (595)	Raw Data (595)	Raw Data (595)	Raw Data (595)	Raw Data (595)	Raw Data (595)	Raw Data (595)	Raw Data (595)	Raw Data (595)	Raw Data (595)	Raw Data (595)	Raw Data (595)	Raw Data (595)	Raw Data (595)	Raw Data (595)	Raw Data (595)	Raw Data (595)	Raw Data (595)
	Time	0 min	2 min 38 s	5 min 16 s	7 min 54 s	10 min 32 s	13 min 10 s	15 min 48 s	18 min 26 s	21 min 4 s	23 min 42 s	26 min 20 s	28 min 58 s	31 min 36 s	34 min 14 s	36 min 52 s	39 min 30 s	42 min 8 s	44 min 46 s	47 min 24 s	50 min 2 s	52 min 40 s	55 min 18 s	57 min 56 s	60 min 34 s	63 min 12 s	65 min 50 s	68 min 28 s	71 min 6 s	73 min 44 s	76 min 22 s	79 min	81 min 38 s	84 min 16 s	86 min 54 s	89 min 32 s	92 min 10 s	94 min 48 s	97 min 26 s	100 min 4 s	102 min 42 s	105 min 20 s	107 min 58 s	110 min 36 s	113 min 14 s	115 min 52 s
A01	Varespladib + venom 10000nM control	0.056	0.055	0.072	0.138	0.209	0.274	0.328	0.372	0.408	0.43	0.445	0.457	0.464	0.47	0.472	0.475	0.476	0.476	0.476	0.481	0.478	0.48	0.482	0.481	0.482	0.482	0.483	0.483	0.483	0.484	0.485	0.483	0.485	0.484	0.485	0.478	0.48	0.479	0.479	0.479	0.479	0.48	0.478	0.48	0.479
A02	PBS	0.037	0.059	0.146	0.24	0.31	0.361	0.397	0.424	0.44	0.453	0.459	0.466	0.469	0.471	0.472	0.474	0.474	0.476	0.475	0.478	0.474	0.476	0.479	0.477	0.478	0.479	0.479	0.48	0.48	0.48	0.48	0.48	0.479	0.48	0.48	0.48	0.48	0.48	0.481	0.478	0.48	0.481	0.48	0.48	0.48
A03	PBS	0.023	0.063	0.156	0.246	0.313	0.36	0.391	0.413	0.427	0.438	0.443	0.45	0.455	0.457	0.459	0.461	0.462	0.461	0.461	0.465	0.461	0.462	0.465	0.464	0.464	0.464	0.464	0.466	0.466	0.466	0.466	0.465	0.466	0.467	0.467	0.467	0.465	0.467	0.468	0.467	0.467	0.466	0.467	0.468	0.467
A04	PBS	0.029	0.07	0.163	0.25	0.314	0.359	0.391	0.412	0.426	0.437	0.442	0.449	0.453	0.454	0.457	0.458	0.459	0.46	0.46	0.463	0.461	0.464	0.464	0.464	0.464	0.465	0.466	0.466	0.466	0.469	0.467	0.466	0.468	0.468	0.468	0.468	0.468	0.47	0.47	0.466	0.47	0.47	0.468	0.47	0.469
A05	PBS	0.025	0.072	0.169	0.254	0.315	0.358	0.388	0.408	0.421	0.43	0.438	0.441	0.446	0.448	0.448	0.45	0.452	0.452	0.452	0.454	0.453	0.454	0.454	0.453	0.455	0.456	0.456	0.457	0.458	0.459	0.459	0.457	0.459	0.458	0.459	0.458	0.458	0.458	0.459	0.457	0.458	0.459	0.458	0.457	0.46
A06	PBS	0.027	0.076	0.184	0.278	0.347	0.391	0.418	0.432	0.443	0.448	0.453	0.457	0.459	0.459	0.461	0.463	0.462	0.463	0.464	0.467	0.465	0.465	0.467	0.466	0.467	0.466	0.467	0.468	0.468	0.468	0.469	0.468	0.469	0.47	0.47	0.471	0.47	0.47	0.47	0.468	0.469	0.47	0.469	0.468	0.469
A07	PBS	0.021	0.059	0.134	0.214	0.279	0.332	0.37	0.397	0.419	0.434	0.446	0.451	0.461	0.464	0.464	0.467	0.467	0.469	0.469	0.473	0.469	0.474	0.473	0.473	0.472	0.474	0.473	0.475	0.474	0.475	0.476	0.475	0.476	0.476	0.475	0.475	0.475	0.474	0.476	0.474	0.476	0.477	0.476	0.477	0.475
A08	PBS	0.022	0.06	0.139	0.225	0.293	0.347	0.386	0.415	0.438	0.449	0.46	0.469	0.474	0.478	0.48	0.483	0.484	0.485	0.485	0.487	0.486	0.488	0.488	0.488	0.489	0.49	0.489	0.49	0.49	0.492	0.49	0.49	0.492	0.491	0.49	0.491	0.491	0.49	0.49	0.489	0.491	0.492	0.49	0.491	0.49
A09	PBS	0.035	0.063	0.132	0.21	0.277	0.329	0.368	0.397	0.42	0.435	0.447	0.455	0.462	0.466	0.47	0.473	0.474	0.474	0.474	0.477	0.476	0.478	0.48	0.478	0.479	0.48	0.481	0.48	0.481	0.483	0.483	0.482	0.481	0.481	0.482	0.484	0.482	0.482	0.482	0.48	0.483	0.485	0.484	0.483	0.481
A10	PBS	0.031	0.06	0.148	0.232	0.3	0.351	0.386	0.411	0.43	0.442	0.448	0.453	0.459	0.461	0.462	0.464	0.464	0.464	0.464	0.466	0.464	0.466	0.466	0.467	0.466	0.468	0.468	0.468	0.469	0.469	0.468	0.469	0.47	0.471	0.47	0.47	0.469	0.469	0.47	0.467	0.468	0.469	0.469	0.471	0.47
A11	PBS	0.021	0.069	0.153	0.237	0.302	0.353	0.39	0.416	0.436	0.446	0.456	0.462	0.467	0.468	0.47	0.472	0.475	0.474	0.473	0.477	0.474	0.476	0.479	0.479	0.478	0.48	0.479	0.48	0.482	0.482	0.481	0.481	0.482	0.482	0.481	0.483	0.483	0.482	0.483	0.481	0.484	0.485	0.482	0.483	0.483
A12	PBS	0.016	0.064	0.166	0.257	0.329	0.38	0.415	0.439	0.455	0.465	0.471	0.476	0.478	0.48	0.481	0.482	0.485	0.484	0.483	0.487	0.486	0.484	0.487	0.486	0.486	0.486	0.487	0.488	0.488	0.489	0.487	0.487	0.489	0.488	0.487	0.486	0.487	0.487	0.487	0.486	0.487	0.488	0.487	0.486	0.487
A13	PBS	0.028	0.065	0.137	0.209	0.269	0.317	0.353	0.381	0.401	0.415	0.425	0.431	0.438	0.439	0.442	0.446	0.446	0.445	0.445	0.447	0.446	0.447	0.45	0.448	0.448	0.45	0.45	0.451	0.451	0.451	0.452	0.451	0.452	0.452	0.451	0.452	0.452	0.452	0.451	0.45	0.454	0.453	0.451	0.452	0.453
A14	PBS	0.038	0.079	0.172	0.264	0.328	0.374	0.406	0.428	0.442	0.449	0.455	0.461	0.464	0.466	0.466	0.468	0.47	0.47	0.469	0.471	0.469	0.472	0.473	0.471	0.473	0.473	0.472	0.472	0.474	0.473	0.475	0.474	0.475	0.473	0.473	0.473	0.473	0.473	0.473	0.472	0.474	0.474	0.473	0.474	0.474
A15	PBS	0.023	0.078	0.145	0.214	0.268	0.312	0.346	0.373	0.395	0.412	0.424	0.434	0.441	0.447	0.451	0.454	0.457	0.459	0.459	0.464	0.463	0.462	0.466	0.466	0.466	0.467	0.466	0.469	0.468	0.469	0.469	0.47	0.47	0.471	0.472	0.471	0.471	0.47	0.472	0.47	0.472	0.472	0.471	0.471	0.472
A16	PBS	0.022	0.079	0.152	0.222	0.277	0.32	0.352	0.378	0.397	0.411	0.421	0.43	0.438	0.441	0.443	0.448	0.448	0.45	0.449	0.454	0.452	0.454	0.457	0.456	0.454	0.457	0.456	0.458	0.459	0.459	0.46	0.459	0.46	0.459	0.459	0.46	0.461	0.459	0.459	0.459	0.461	0.461	0.461	0.46	0.46
A17	PBS	0.01	0.07	0.164	0.245	0.311	0.36	0.394	0.418	0.432	0.442	0.448	0.453	0.457	0.459	0.46	0.462	0.464	0.464	0.464	0.468	0.467	0.468	0.469	0.468	0.47	0.469	0.468	0.471	0.47	0.473	0.474	0.472	0.473	0.474	0.473	0.475	0.475	0.475	0.475	0.472	0.476	0.476	0.474	0.475	0.477
A18	PBS	0.017	0.081	0.172	0.252	0.311	0.357	0.39	0.413	0.431	0.438	0.444	0.449	0.453	0.456	0.457	0.458	0.46	0.461	0.458	0.464	0.462	0.462	0.466	0.463	0.463	0.466	0.462	0.466	0.465	0.468	0.467	0.467	0.468	0.467	0.466	0.467	0.467	0.467	0.467	0.466	0.467	0.468	0.468	0.467	0.468
A19	PBS	0.01	0.12	0.226	0.302	0.35	0.382	0.402	0.413	0.422	0.424	0.429	0.434	0.436	0.438	0.44	0.442	0.442	0.442	0.442	0.445	0.444	0.444	0.445	0.446	0.446	0.447	0.446	0.449	0.449	0.45	0.451	0.45	0.451	0.451	0.452	0.452	0.451	0.451	0.453	0.452	0.453	0.454	0.453	0.452	0.453
A20	PBS	0.018	0.112	0.203	0.272	0.317	0.348	0.367	0.382	0.392	0.396	0.4	0.404	0.408	0.41	0.41	0.411	0.414	0.412	0.412	0.415	0.414	0.415	0.416	0.416	0.415	0.417	0.416	0.418	0.419	0.42	0.419	0.418	0.419	0.419	0.419	0.419	0.419	0.42	0.419	0.418	0.421	0.421	0.42	0.42	0.421
A21	PBS	0.009	0.124	0.23	0.306	0.358	0.392	0.415	0.429	0.439	0.445	0.449	0.453	0.457	0.457	0.458	0.46	0.461	0.463	0.461	0.465	0.464	0.465	0.466	0.465	0.466	0.467	0.467	0.468	0.468	0.47	0.469	0.471	0.472	0.47	0.47	0.473	0.47	0.471	0.471	0.47	0.472	0.473	0.472	0.472	0.473
A22	PBS	0.01	0.125	0.229	0.305	0.355	0.388	0.409	0.422	0.432	0.436	0.439	0.442	0.444	0.445	0.448	0.449	0.45	0.45	0.448	0.454	0.451	0.451	0.453	0.453	0.454	0.454	0.453	0.455	0.454	0.456	0.456	0.455	0.457	0.457	0.456	0.457	0.457	0.457	0.457	0.456	0.46	0.46	0.458	0.458	0.458
A23	PBS	0.022	0.111	0.199	0.268	0.317	0.352	0.376	0.392	0.403	0.407	0.413	0.417	0.419	0.422	0.423	0.425	0.426	0.426	0.424	0.429	0.428	0.43	0.431	0.431	0.432	0.431	0.431	0.433	0.432	0.434	0.434	0.434	0.434	0.433	0.433	0.434	0.435	0.435	0.434	0.433	0.436	0.437	0.435	0.436	0.435
A24	Varespladib no venom 10000nM control	0.035	0.058	0.061	0.061	0.062	0.068	0.08	0.102	0.138	0.179	0.227	0.275	0.326	0.374	0.418	0.456	0.488	0.508	0.524	0.536	0.538	0.546	0.548	0.55	0.55	0.554	0.553	0.555	0.555	0.559	0.559	0.558	0.56	0.56	0.56	0.562	0.562	0.561	0.562	0.561	0.562	0.563	0.561	0.562	0.562
B01	Marimastat + venom 10000nM control	0.043	0.044	0.046	0.047	0.046	0.047	0.048	0.052	0.062	0.084	0.117	0.166	0.22	0.275	0.33	0.38	0.423	0.453	0.474	0.488	0.495	0.498	0.504	0.508	0.509	0.512	0.511	0.514	0.516	0.518	0.517	0.518	0.521	0.521	0.522	0.522	0.522	0.523	0.524	0.522	0.525	0.524	0.525	0.524	0.524
B02	PBS	0.023	0.047	0.116	0.208	0.278	0.329	0.366	0.392	0.412	0.426	0.436	0.446	0.451	0.455	0.46	0.46	0.465	0.465	0.467	0.468	0.467	0.47	0.47	0.471	0.472	0.472	0.471	0.474	0.474	0.475	0.477	0.476	0.478	0.477	0.477	0.477	0.478	0.478	0.481	0.477	0.479	0.481	0.479	0.48	0.48
B03	PBS	0.028	0.06	0.136	0.22	0.283	0.332	0.368	0.39	0.41	0.423	0.431	0.437	0.444	0.447	0.449	0.454	0.454	0.456	0.456	0.458	0.457	0.459	0.46	0.461	0.46	0.461	0.462	0.462	0.464	0.465	0.465	0.464	0.464	0.466	0.465	0.466	0.466	0.467	0.468	0.466	0.467	0.47	0.468	0.466	0.468
B04	PBS	0.036	0.075	0.147	0.234	0.301	0.349	0.383	0.408	0.426	0.441	0.449	0.458	0.464	0.463	0.466	0.469	0.47	0.471	0.471	0.474	0.473	0.475	0.476	0.477	0.476	0.478	0.478	0.477	0.48	0.48	0.481	0.48	0.482	0.483	0.481	0.482	0.483	0.482	0.483	0.481	0.484	0.484	0.484	0.484	0.484
B05	PBS	0.022	0.062	0.141	0.225	0.286	0.331	0.364	0.386	0.404	0.416	0.424	0.434	0.438	0.441	0.445	0.447	0.45	0.45	0.45	0.452	0.452	0.452	0.456	0.455	0.455	0.456	0.456	0.458	0.459	0.46	0.46	0.459	0.461	0.461	0.461	0.462	0.463	0.461	0.462	0.461	0.463	0.464	0.462	0.463	0.463
B06	PBS	0.02	0.066	0.153	0.235	0.294	0.338	0.369	0.388	0.406	0.418	0.425	0.434	0.438	0.442	0.443	0.446	0.448	0.449	0.448	0.453	0.452	0.452	0.454	0.454	0.455	0.456	0.456	0.456	0.457	0.458	0.458	0.459	0.458	0.46	0.459	0.459	0.46	0.459	0.46	0.458	0.461	0.46	0.462	0.462	0.461
B07	PBS	0.021	0.063	0.112	0.19	0.253	0.305	0.348	0.378	0.404	0.423	0.437	0.45	0.46	0.463	0.469	0.473	0.475	0.479	0.478	0.484	0.482	0.482	0.485	0.485	0.486	0.487	0.486	0.489	0.489	0.49	0.49	0.489	0.491	0.491	0.491	0.491	0.492	0.491	0.491	0.49	0.493	0.494	0.494	0.494	0.493
B08	PBS	0.025	0.056	0.1	0.168	0.228	0.277	0.319	0.352	0.382	0.402	0.419	0.435	0.448	0.456	0.463	0.469	0.474	0.476	0.478	0.483	0.482	0.484	0.485	0.488	0.488	0.488	0.49	0.491	0.492	0.492	0.495	0.494	0.495	0.495	0.494	0.494	0.496	0.496	0.497	0.495	0.496	0.497	0.496	0.496	0.498
B09	PBS	0.025	0.057	0.107	0.18	0.24	0.292	0.331	0.365	0.39	0.409	0.424	0.437	0.447	0.455	0.458	0.463	0.467	0.469	0.47	0.474	0.472	0.475	0.476	0.477	0.477	0.479	0.477	0.478	0.48	0.48	0.482	0.48	0.482	0.482	0.483	0.484	0.483	0.482	0.484	0.482	0.484	0.484	0.483	0.484	0.484
B10	PBS	0.05	0.06	0.112	0.182	0.241	0.289	0.329	0.361	0.387	0.408	0.423	0.439	0.449	0.457	0.461	0.467	0.469	0.472	0.473	0.477	0.474	0.477	0.479	0.479	0.479	0.48	0.481	0.482	0.484	0.485	0.483	0.483	0.485	0.484	0.485	0.485	0.486	0.485	0.487	0.486	0.488	0.489	0.486	0.488	0.488
B11	PBS	0.03	0.065	0.134	0.22	0.284	0.333	0.368	0.396	0.417	0.432	0.445	0.456	0.463	0.47	0.474	0.478	0.481	0.481	0.482	0.487	0.484	0.486	0.489	0.488	0.488	0.489	0.49	0.491	0.492	0.493	0.492	0.492	0.493	0.494	0.494	0.495	0.495	0.493	0.496	0.493	0.494	0.496	0.495	0.496	0.495
B12	PBS	0.024	0.07	0.134	0.204	0.262	0.308	0.344	0.371	0.394	0.412	0.423	0.434	0.443	0.448	0.453	0.458	0.46	0.462	0.464	0.467	0.465	0.465	0.467	0.47	0.469	0.47	0.47	0.472	0.471	0.473	0.473	0.473	0.474	0.474	0.474	0.474	0.475	0.474	0.475	0.474	0.475	0.477	0.476	0.476	0.475
B13	PBS	0.055	0.073	0.136	0.209	0.268	0.314	0.35	0.376	0.4	0.416	0.429	0.441	0.448	0.454	0.458	0.464	0.465	0.466	0.466	0.47	0.47	0.471	0.472	0.472	0.472	0.473	0.476	0.474	0.476	0.476	0.477	0.478	0.479	0.479	0.477	0.479	0.478	0.478	0.479	0.478	0.48	0.481	0.48	0.479	0.481
B14	PBS	0.05	0.074	0.145	0.217	0.275	0.321	0.357	0.385	0.406	0.423	0.435	0.447	0.457	0.46	0.466	0.47	0.471	0.473	0.474	0.478	0.476	0.48	0.482	0.481	0.481	0.482	0.483	0.484	0.484	0.487	0.486	0.486	0.485	0.485	0.488	0.486	0.487	0.488	0.488	0.486	0.489	0.488	0.488	0.489	0.489
B15	PBS	0.07	0.078	0.146	0.22	0.277	0.324	0.361	0.386	0.407	0.424	0.437	0.447	0.455	0.459	0.462	0.466	0.469	0.47	0.47	0.474	0.474	0.474	0.476	0.478	0.477	0.479	0.478	0.481	0.481	0.482	0.482	0.481	0.483	0.483	0.484	0.484	0.484	0.483	0.484	0.483	0.485	0.486	0.486	0.485	0.485
B16	PBS	0.021	0.076	0.154	0.23	0.289	0.337	0.371	0.398	0.42	0.434	0.446	0.458	0.463	0.467	0.473	0.474	0.478	0.479	0.48	0.485	0.482	0.483	0.486	0.486	0.486	0.486	0.487	0.488	0.488	0.491	0.49	0.49	0.491	0.491	0.49	0.49	0.491	0.491	0.491	0.49	0.492	0.492	0.493	0.492	0.491
B17	PBS	0.045	0.078	0.147	0.219	0.276	0.324	0.365	0.398	0.422	0.437	0.445	0.451	0.456	0.458	0.459	0.461	0.462	0.463	0.463	0.466	0.464	0.465	0.467	0.466	0.467	0.468	0.467	0.469	0.468	0.47	0.47	0.47	0.47	0.472	0.47	0.471	0.471	0.471	0.472	0.469	0.472	0.473	0.471	0.471	0.471
B18	PBS	0.082	0.113	0.167	0.239	0.301	0.348	0.378	0.405	0.422	0.434	0.442	0.447	0.451	0.452	0.455	0.456	0.458	0.458	0.458	0.46	0.46	0.46	0.462	0.464	0.462	0.463	0.464	0.464	0.464	0.464	0.464	0.465	0.466	0.465	0.465	0.466	0.466	0.466	0.466	0.466	0.467	0.468	0.467	0.466	0.468
B19	PBS	0.025	0.117	0.221	0.299	0.349	0.386	0.41	0.426	0.439	0.447	0.453	0.458	0.462	0.464	0.466	0.467	0.471	0.47	0.471	0.473	0.472	0.472	0.474	0.474	0.475	0.476	0.475	0.477	0.477	0.478	0.479	0.479	0.481	0.479	0.479	0.479	0.48	0.48	0.481	0.479	0.48	0.481	0.48	0.481	0.481
B20	PBS	0.021	0.116	0.209	0.278	0.327	0.363	0.385	0.4	0.412	0.42	0.426	0.43	0.435	0.436	0.437	0.44	0.439	0.441	0.44	0.444	0.441	0.442	0.443	0.444	0.444	0.444	0.445	0.447	0.445	0.448	0.446	0.446	0.449	0.448	0.447	0.447	0.448	0.448	0.449	0.447	0.449	0.45	0.448	0.448	0.448
B21	PBS	0.023	0.114	0.2	0.268	0.316	0.35	0.374	0.391	0.406	0.414	0.421	0.427	0.431	0.433	0.437	0.438	0.439	0.44	0.441	0.443	0.441	0.44	0.443	0.444	0.444	0.445	0.444	0.446	0.445	0.448	0.448	0.446	0.448	0.447	0.448	0.448	0.448	0.448	0.448	0.447	0.449	0.45	0.448	0.45	0.448
B22	PBS	0.045	0.117	0.198	0.262	0.309	0.342	0.367	0.386	0.4	0.408	0.416	0.422	0.427	0.43	0.431	0.434	0.435	0.435	0.435	0.44	0.437	0.438	0.441	0.439	0.441	0.442	0.442	0.442	0.442	0.443	0.443	0.444	0.445	0.444	0.445	0.446	0.444	0.444	0.447	0.444	0.446	0.447	0.446	0.447	0.446
B23	PBS	0.029	0.115	0.197	0.263	0.313	0.35	0.377	0.396	0.409	0.416	0.422	0.426	0.43	0.433	0.434	0.435	0.437	0.436	0.436	0.44	0.438	0.439	0.44	0.44	0.441	0.442	0.442	0.443	0.443	0.442	0.444	0.444	0.446	0.444	0.444	0.445	0.444	0.445	0.446	0.443	0.445	0.446	0.446	0.446	0.444
B24	Marimastat no venom 10000nM control	0.03	0.06	0.062	0.064	0.064	0.074	0.091	0.12	0.155	0.198	0.254	0.315	0.378	0.43	0.473	0.504	0.524	0.536	0.543	0.548	0.551	0.554	0.555	0.558	0.558	0.558	0.559	0.561	0.563	0.563	0.565	0.564	0.566	0.565	0.563	0.564	0.566	0.566	0.566	0.563	0.567	0.566	0.566	0.566	0.565
C01	Argatroban + venom 10000nM control	0.045	0.048	0.049	0.048	0.049	0.049	0.05	0.05	0.051	0.049	0.051	0.051	0.054	0.052	0.053	0.053	0.053	0.054	0.054	0.056	0.052	0.055	0.055	0.055	0.057	0.06	0.065	0.07	0.077	0.083	0.091	0.098	0.107	0.116	0.128	0.14	0.149	0.162	0.18	0.187	0.2	0.214	0.228	0.242	0.253
C02	PBS	0.031	0.063	0.146	0.228	0.288	0.332	0.365	0.388	0.407	0.422	0.432	0.44	0.446	0.45	0.452	0.457	0.458	0.458	0.459	0.461	0.461	0.462	0.464	0.463	0.464	0.464	0.464	0.464	0.465	0.466	0.466	0.465	0.467	0.468	0.467	0.467	0.468	0.466	0.468	0.466	0.468	0.469	0.468	0.467	0.466
C03	PBS	0.05	0.067	0.159	0.244	0.308	0.351	0.381	0.403	0.418	0.429	0.436	0.444	0.448	0.451	0.452	0.455	0.458	0.459	0.456	0.462	0.459	0.46	0.46	0.462	0.461	0.463	0.462	0.464	0.464	0.465	0.464	0.464	0.465	0.466	0.467	0.465	0.465	0.467	0.465	0.463	0.466	0.467	0.466	0.466	0.468
C04	PBS	0.03	0.06	0.154	0.238	0.298	0.338	0.365	0.385	0.399	0.407	0.415	0.418	0.423	0.425	0.425	0.428	0.429	0.431	0.43	0.432	0.431	0.433	0.434	0.434	0.434	0.434	0.435	0.436	0.437	0.437	0.438	0.438	0.437	0.438	0.436	0.438	0.439	0.438	0.44	0.438	0.44	0.441	0.441	0.439	0.439
C05	PBS	0.012	0.071	0.189	0.277	0.336	0.37	0.392	0.406	0.415	0.421	0.424	0.427	0.432	0.429	0.433	0.434	0.435	0.436	0.434	0.437	0.435	0.435	0.439	0.438	0.438	0.439	0.44	0.44	0.441	0.442	0.442	0.44	0.442	0.442	0.441	0.442	0.442	0.443	0.443	0.44	0.443	0.443	0.443	0.444	0.442
C06	PBS	0.016	0.053	0.114	0.188	0.248	0.297	0.336	0.364	0.386	0.404	0.416	0.428	0.437	0.44	0.443	0.45	0.452	0.454	0.453	0.455	0.454	0.457	0.46	0.457	0.457	0.459	0.461	0.462	0.462	0.462	0.463	0.461	0.462	0.462	0.462	0.463	0.462	0.464	0.463	0.462	0.464	0.466	0.464	0.462	0.463
C07	PBS	0.043	0.082	0.138	0.196	0.258	0.309	0.348	0.378	0.402	0.418	0.43	0.441	0.45	0.454	0.457	0.462	0.464	0.466	0.465	0.469	0.468	0.469	0.471	0.47	0.471	0.469	0.472	0.473	0.473	0.473	0.473	0.474	0.473	0.474	0.474	0.474	0.475	0.475	0.475	0.472	0.476	0.476	0.475	0.473	0.474
C08	PBS	0.017	0.057	0.128	0.204	0.268	0.321	0.363	0.394	0.415	0.429	0.438	0.444	0.451	0.452	0.454	0.456	0.457	0.457	0.458	0.461	0.459	0.461	0.461	0.46	0.46	0.461	0.462	0.463	0.464	0.464	0.464	0.464	0.465	0.465	0.463	0.465	0.466	0.463	0.464	0.462	0.462	0.466	0.464	0.464	0.463
C09	PBS	0.015	0.059	0.142	0.228	0.291	0.337	0.372	0.397	0.417	0.429	0.44	0.448	0.455	0.457	0.46	0.463	0.465	0.466	0.465	0.469	0.467	0.468	0.469	0.471	0.47	0.471	0.47	0.472	0.472	0.474	0.474	0.474	0.474	0.472	0.475	0.475	0.475	0.474	0.474	0.473	0.474	0.476	0.475	0.475	0.476
C10	PBS	0.03	0.066	0.136	0.213	0.274	0.322	0.358	0.385	0.406	0.421	0.432	0.44	0.449	0.452	0.456	0.458	0.461	0.462	0.461	0.466	0.462	0.464	0.466	0.465	0.465	0.466	0.465	0.467	0.468	0.468	0.469	0.467	0.469	0.47	0.468	0.468	0.47	0.468	0.47	0.467	0.47	0.47	0.469	0.469	0.468
C11	PBS	0.121	0.128	0.161	0.226	0.273	0.309	0.343	0.369	0.39	0.404	0.414	0.423	0.43	0.435	0.436	0.438	0.442	0.441	0.441	0.446	0.445	0.446	0.448	0.446	0.446	0.448	0.448	0.45	0.45	0.451	0.451	0.45	0.451	0.451	0.452	0.452	0.453	0.452	0.452	0.45	0.451	0.455	0.451	0.453	0.453
C12	PBS	0.021	0.072	0.139	0.211	0.269	0.314	0.346	0.374	0.396	0.411	0.423	0.434	0.443	0.448	0.452	0.454	0.46	0.46	0.46	0.465	0.462	0.464	0.468	0.467	0.467	0.468	0.47	0.469	0.47	0.471	0.471	0.471	0.472	0.471	0.472	0.471	0.474	0.472	0.472	0.469	0.474	0.475	0.473	0.472	0.473
C13	PBS	0.072	0.075	0.142	0.212	0.269	0.311	0.345	0.372	0.392	0.409	0.421	0.429	0.438	0.442	0.446	0.45	0.452	0.454	0.454	0.458	0.456	0.458	0.461	0.461	0.46	0.461	0.462	0.462	0.463	0.462	0.463	0.464	0.464	0.464	0.462	0.466	0.465	0.464	0.466	0.463	0.464	0.467	0.465	0.465	0.466
C14	PBS	0.087	0.11	0.166	0.23	0.285	0.326	0.357	0.381	0.4	0.412	0.42	0.428	0.435	0.439	0.443	0.446	0.446	0.448	0.448	0.452	0.45	0.452	0.453	0.454	0.454	0.456	0.454	0.456	0.456	0.458	0.457	0.458	0.459	0.459	0.458	0.46	0.459	0.459	0.459	0.458	0.46	0.461	0.459	0.459	0.46
C15	PBS	0.022	0.079	0.15	0.22	0.271	0.316	0.347	0.372	0.392	0.406	0.417	0.428	0.436	0.441	0.443	0.446	0.45	0.45	0.451	0.454	0.452	0.456	0.457	0.456	0.455	0.458	0.458	0.46	0.46	0.462	0.462	0.462	0.462	0.464	0.463	0.465	0.463	0.463	0.465	0.462	0.465	0.466	0.465	0.465	0.465
C16	PBS	0.035	0.078	0.15	0.219	0.273	0.313	0.346	0.369	0.389	0.402	0.413	0.421	0.427	0.431	0.434	0.438	0.44	0.441	0.441	0.444	0.443	0.445	0.446	0.446	0.444	0.447	0.446	0.448	0.45	0.449	0.452	0.45	0.45	0.452	0.45	0.453	0.451	0.451	0.452	0.453	0.453	0.454	0.454	0.453	0.453
C17	PBS	0.071	0.105	0.151	0.213	0.265	0.311	0.348	0.381	0.404	0.42	0.428	0.436	0.442	0.442	0.445	0.447	0.449	0.449	0.449	0.453	0.451	0.453	0.454	0.455	0.454	0.456	0.455	0.456	0.458	0.46	0.458	0.457	0.459	0.46	0.459	0.46	0.46	0.459	0.46	0.458	0.461	0.462	0.46	0.462	0.461
C18	PBS	0.017	0.088	0.186	0.267	0.33	0.373	0.404	0.422	0.44	0.449	0.456	0.463	0.467	0.469	0.471	0.473	0.473	0.474	0.474	0.477	0.476	0.474	0.479	0.479	0.479	0.481	0.479	0.479	0.482	0.48	0.482	0.48	0.482	0.483	0.483	0.482	0.483	0.484	0.484	0.482	0.484	0.484	0.483	0.484	0.484
C19	PBS	0.118	0.132	0.192	0.256	0.3	0.336	0.36	0.379	0.393	0.403	0.411	0.42	0.425	0.426	0.43	0.432	0.434	0.435	0.434	0.437	0.438	0.438	0.441	0.44	0.44	0.442	0.442	0.443	0.444	0.445	0.445	0.444	0.445	0.446	0.447	0.444	0.447	0.446	0.448	0.446	0.449	0.45	0.449	0.449	0.447
C20	PBS	0.071	0.129	0.202	0.265	0.309	0.343	0.364	0.38	0.394	0.399	0.406	0.41	0.417	0.417	0.419	0.42	0.421	0.423	0.421	0.425	0.423	0.424	0.426	0.426	0.426	0.426	0.427	0.427	0.428	0.429	0.429	0.428	0.429	0.43	0.428	0.43	0.429	0.43	0.43	0.428	0.43	0.43	0.43	0.43	0.43
C21	PBS	0.025	0.128	0.225	0.295	0.342	0.376	0.4	0.415	0.426	0.434	0.438	0.442	0.448	0.448	0.451	0.452	0.454	0.455	0.454	0.458	0.456	0.457	0.457	0.458	0.458	0.459	0.459	0.46	0.461	0.462	0.462	0.461	0.462	0.464	0.462	0.463	0.463	0.463	0.465	0.462	0.463	0.465	0.464	0.464	0.464
C22	PBS	0.037	0.138	0.226	0.292	0.338	0.369	0.39	0.404	0.414	0.421	0.425	0.428	0.434	0.434	0.434	0.438	0.438	0.436	0.435	0.441	0.437	0.439	0.44	0.441	0.441	0.44	0.442	0.442	0.444	0.443	0.444	0.442	0.445	0.443	0.443	0.445	0.443	0.444	0.444	0.443	0.445	0.446	0.444	0.446	0.446
C23	PBS	0.048	0.128	0.214	0.278	0.324	0.356	0.378	0.395	0.409	0.416	0.424	0.428	0.433	0.438	0.438	0.438	0.44	0.44	0.44	0.444	0.442	0.442	0.444	0.445	0.444	0.444	0.445	0.446	0.447	0.448	0.448	0.448	0.448	0.449	0.447	0.449	0.449	0.449	0.448	0.448	0.45	0.451	0.449	0.449	0.449
C24	Argatroban no venom 10000nM control	0.059	0.092	0.093	0.094	0.094	0.094	0.092	0.092	0.091	0.09	0.091	0.089	0.09	0.089	0.088	0.088	0.085	0.084	0.084	0.084	0.081	0.081	0.083	0.086	0.09	0.093	0.098	0.102	0.11	0.115	0.12	0.127	0.136	0.147	0.167	0.212	0.319	0.388	0.319	0.348	0.323	0.282	0.279	0.274	0.288
D01	DMSO + venom 10000nM control	0.035	0.041	0.058	0.116	0.181	0.236	0.283	0.324	0.361	0.389	0.41	0.428	0.44	0.448	0.455	0.459	0.463	0.464	0.467	0.471	0.47	0.472	0.474	0.475	0.477	0.478	0.479	0.48	0.482	0.483	0.485	0.485	0.485	0.485	0.486	0.487	0.488	0.487	0.489	0.488	0.489	0.491	0.491	0.49	0.491
D02	Dimercaprol 160000 nM	0.022	0.045	0.046	0.049	0.049	0.056	0.082	0.125	0.177	0.234	0.294	0.349	0.397	0.431	0.457	0.473	0.482	0.489	0.492	0.498	0.499	0.503	0.506	0.508	0.507	0.51	0.511	0.513	0.513	0.513	0.515	0.515	0.516	0.515	0.516	0.517	0.518	0.517	0.519	0.518	0.52	0.522	0.521	0.52	0.522
D03	Dimercaprol 80000 nM	0.022	0.051	0.053	0.056	0.063	0.094	0.134	0.183	0.239	0.286	0.325	0.36	0.389	0.411	0.433	0.449	0.466	0.479	0.489	0.5	0.504	0.51	0.513	0.516	0.519	0.521	0.521	0.524	0.526	0.527	0.528	0.529	0.531	0.53	0.531	0.533	0.533	0.533	0.534	0.532	0.534	0.535	0.535	0.535	0.536
D04	Dimercaprol 40000 nM	0.019	0.05	0.052	0.082	0.142	0.203	0.256	0.304	0.342	0.372	0.394	0.412	0.428	0.438	0.448	0.456	0.462	0.468	0.472	0.479	0.478	0.481	0.483	0.485	0.486	0.487	0.489	0.491	0.492	0.492	0.494	0.494	0.495	0.496	0.495	0.496	0.497	0.497	0.498	0.496	0.498	0.5	0.498	0.5	0.5
D05	Dimercaprol 20000 nM	0.021	0.05	0.068	0.122	0.186	0.241	0.287	0.328	0.36	0.386	0.404	0.421	0.436	0.444	0.453	0.461	0.467	0.471	0.473	0.48	0.48	0.482	0.484	0.487	0.486	0.488	0.489	0.49	0.492	0.492	0.494	0.494	0.494	0.495	0.496	0.496	0.497	0.497	0.497	0.496	0.499	0.499	0.498	0.499	0.499
D06	Dimercaprol 10000 nM	0.022	0.055	0.086	0.141	0.198	0.248	0.287	0.319	0.349	0.373	0.392	0.412	0.428	0.44	0.452	0.46	0.47	0.476	0.482	0.487	0.489	0.493	0.495	0.498	0.499	0.503	0.502	0.503	0.505	0.508	0.509	0.508	0.51	0.51	0.509	0.511	0.512	0.512	0.514	0.512	0.515	0.515	0.514	0.515	0.515
D07	Dimercaprol 5000 nM	0.026	0.059	0.103	0.169	0.228	0.275	0.314	0.345	0.37	0.392	0.41	0.427	0.437	0.445	0.452	0.456	0.458	0.461	0.461	0.464	0.465	0.466	0.468	0.468	0.47	0.471	0.47	0.472	0.473	0.474	0.474	0.473	0.474	0.476	0.476	0.475	0.475	0.476	0.477	0.475	0.478	0.479	0.478	0.478	0.477
D08	Dimercaprol 2500 nM	0.024	0.057	0.101	0.163	0.218	0.264	0.3	0.33	0.356	0.378	0.393	0.409	0.423	0.432	0.442	0.45	0.454	0.46	0.462	0.47	0.47	0.474	0.476	0.476	0.48	0.48	0.481	0.484	0.484	0.485	0.486	0.486	0.486	0.487	0.489	0.488	0.489	0.49	0.49	0.488	0.493	0.491	0.491	0.491	0.492
D09	Dimercaprol 1250 nM	0.033	0.073	0.113	0.185	0.243	0.288	0.326	0.356	0.382	0.401	0.415	0.426	0.436	0.441	0.447	0.45	0.454	0.456	0.457	0.461	0.457	0.462	0.463	0.464	0.464	0.466	0.466	0.468	0.468	0.47	0.471	0.469	0.472	0.471	0.471	0.472	0.471	0.472	0.473	0.472	0.472	0.474	0.474	0.473	0.473
D10	Dimercaprol 625 nM	0.027	0.064	0.125	0.2	0.261	0.311	0.347	0.376	0.399	0.413	0.428	0.437	0.449	0.455	0.461	0.467	0.472	0.474	0.476	0.478	0.481	0.481	0.485	0.487	0.486	0.489	0.488	0.491	0.493	0.493	0.494	0.494	0.496	0.497	0.496	0.498	0.497	0.497	0.498	0.497	0.501	0.5	0.501	0.503	0.5
D11	Dimercaprol 312.5 nM	0.023	0.069	0.12	0.18	0.234	0.277	0.314	0.344	0.37	0.392	0.409	0.424	0.438	0.449	0.46	0.466	0.473	0.479	0.483	0.489	0.489	0.493	0.495	0.499	0.5	0.502	0.503	0.507	0.506	0.51	0.512	0.512	0.512	0.513	0.513	0.514	0.515	0.516	0.516	0.515	0.52	0.52	0.519	0.52	0.52
D12	Dimercaprol 156.25 nM	0.033	0.074	0.124	0.192	0.246	0.288	0.326	0.36	0.388	0.41	0.425	0.435	0.442	0.446	0.448	0.453	0.455	0.456	0.455	0.459	0.458	0.462	0.462	0.462	0.463	0.463	0.463	0.467	0.468	0.468	0.469	0.468	0.471	0.469	0.47	0.471	0.471	0.472	0.472	0.473	0.474	0.474	0.473	0.474	0.475
D13	Dimercaprol 160000 nM	0.044	0.056	0.056	0.058	0.059	0.06	0.075	0.104	0.153	0.212	0.273	0.333	0.383	0.422	0.456	0.486	0.506	0.523	0.534	0.543	0.547	0.552	0.555	0.558	0.559	0.56	0.562	0.566	0.566	0.566	0.568	0.569	0.568	0.569	0.57	0.57	0.571	0.571	0.573	0.57	0.571	0.574	0.572	0.573	0.573
D14	Dimercaprol 80000 nM	0.03	0.06	0.063	0.063	0.073	0.106	0.15	0.201	0.253	0.299	0.342	0.38	0.414	0.44	0.464	0.483	0.497	0.505	0.513	0.52	0.519	0.524	0.528	0.528	0.53	0.532	0.532	0.534	0.536	0.538	0.538	0.538	0.541	0.539	0.539	0.541	0.541	0.541	0.541	0.54	0.542	0.544	0.542	0.543	0.542
D15	Dimercaprol 40000 nM	0.027	0.059	0.061	0.095	0.144	0.198	0.249	0.295	0.334	0.367	0.396	0.42	0.44	0.452	0.462	0.471	0.476	0.479	0.48	0.486	0.486	0.488	0.49	0.49	0.489	0.493	0.493	0.494	0.496	0.496	0.496	0.496	0.498	0.498	0.497	0.498	0.499	0.497	0.5	0.498	0.499	0.503	0.499	0.5	0.502
D16	Dimercaprol 20000 nM	0.041	0.058	0.089	0.138	0.188	0.234	0.274	0.304	0.333	0.357	0.376	0.396	0.41	0.423	0.434	0.445	0.455	0.46	0.464	0.473	0.473	0.478	0.479	0.482	0.482	0.485	0.486	0.488	0.489	0.49	0.491	0.489	0.492	0.492	0.493	0.493	0.494	0.493	0.495	0.494	0.494	0.496	0.496	0.496	0.496
D17	Dimercaprol 10000 nM	0.074	0.077	0.125	0.187	0.241	0.286	0.322	0.352	0.377	0.397	0.414	0.429	0.441	0.45	0.458	0.466	0.468	0.472	0.473	0.477	0.476	0.479	0.48	0.481	0.481	0.484	0.484	0.484	0.485	0.487	0.486	0.486	0.488	0.488	0.488	0.488	0.487	0.488	0.488	0.487	0.489	0.489	0.488	0.49	0.489
D18	Dimercaprol 5000 nM	0.044	0.072	0.116	0.173	0.223	0.265	0.296	0.324	0.347	0.366	0.381	0.395	0.406	0.416	0.424	0.432	0.437	0.44	0.444	0.45	0.449	0.452	0.455	0.455	0.455	0.459	0.458	0.46	0.461	0.461	0.462	0.463	0.465	0.464	0.463	0.464	0.465	0.465	0.466	0.464	0.467	0.468	0.466	0.467	0.467
D19	Dimercaprol 2500 nM	0.024	0.07	0.12	0.181	0.23	0.271	0.304	0.336	0.361	0.383	0.403	0.417	0.429	0.436	0.44	0.445	0.447	0.448	0.45	0.454	0.452	0.454	0.458	0.457	0.458	0.46	0.46	0.461	0.461	0.463	0.463	0.463	0.465	0.464	0.464	0.465	0.465	0.466	0.467	0.465	0.468	0.468	0.468	0.468	0.468
D20	Dimercaprol 1250 nM	0.041	0.092	0.168	0.23	0.276	0.311	0.339	0.359	0.378	0.39	0.398	0.408	0.412	0.419	0.421	0.426	0.429	0.429	0.429	0.434	0.433	0.435	0.437	0.438	0.437	0.438	0.44	0.442	0.442	0.442	0.444	0.444	0.446	0.446	0.445	0.445	0.445	0.446	0.446	0.445	0.447	0.45	0.447	0.448	0.449
D21	Dimercaprol 625 nM	0.076	0.081	0.128	0.187	0.236	0.275	0.309	0.338	0.363	0.382	0.399	0.41	0.42	0.427	0.43	0.435	0.437	0.438	0.44	0.443	0.442	0.443	0.444	0.445	0.448	0.447	0.447	0.449	0.45	0.451	0.452	0.45	0.452	0.453	0.453	0.455	0.453	0.454	0.456	0.452	0.454	0.456	0.456	0.456	0.455
D22	Dimercaprol 312.5 nM	0.026	0.1	0.172	0.232	0.276	0.31	0.335	0.355	0.372	0.384	0.392	0.402	0.41	0.413	0.418	0.421	0.422	0.425	0.426	0.43	0.427	0.43	0.432	0.432	0.433	0.435	0.433	0.435	0.436	0.438	0.437	0.438	0.44	0.439	0.439	0.44	0.439	0.44	0.441	0.44	0.442	0.442	0.443	0.443	0.443
D23	Dimercaprol 156.25 nM	0.048	0.195	0.273	0.321	0.355	0.376	0.389	0.397	0.4	0.405	0.406	0.409	0.412	0.413	0.416	0.419	0.42	0.422	0.421	0.424	0.422	0.425	0.426	0.426	0.427	0.429	0.428	0.43	0.431	0.432	0.433	0.433	0.434	0.435	0.434	0.434	0.434	0.436	0.436	0.435	0.438	0.439	0.437	0.439	0.438
D24	DMSO no venom 10000nM control	0.028	0.058	0.061	0.062	0.064	0.075	0.091	0.123	0.151	0.198	0.25	0.304	0.357	0.401	0.435	0.459	0.475	0.482	0.488	0.493	0.494	0.497	0.501	0.5	0.5	0.502	0.502	0.504	0.504	0.505	0.506	0.506	0.506	0.506	0.507	0.507	0.507	0.506	0.509	0.507	0.507	0.509	0.508	0.508	0.509
E01	Varespladib + venom 10000nM control	0.046	0.056	0.062	0.12	0.189	0.255	0.312	0.359	0.395	0.422	0.441	0.454	0.465	0.469	0.474	0.477	0.479	0.481	0.48	0.484	0.483	0.484	0.485	0.486	0.485	0.488	0.486	0.488	0.488	0.488	0.488	0.488	0.488	0.487	0.488	0.488	0.488	0.488	0.488	0.486	0.489	0.49	0.489	0.488	0.488
E02	DMPS 160000 nM	0.03	0.054	0.054	0.054	0.055	0.076	0.113	0.158	0.214	0.277	0.336	0.388	0.426	0.452	0.468	0.476	0.482	0.485	0.489	0.493	0.491	0.494	0.496	0.497	0.497	0.499	0.5	0.501	0.502	0.502	0.503	0.504	0.504	0.503	0.504	0.503	0.504	0.504	0.506	0.504	0.506	0.507	0.505	0.506	0.505
E03	DMPS 80000 nM	0.021	0.046	0.047	0.065	0.11	0.158	0.209	0.26	0.305	0.344	0.376	0.402	0.422	0.434	0.444	0.451	0.456	0.459	0.463	0.465	0.466	0.467	0.469	0.47	0.47	0.472	0.472	0.472	0.473	0.474	0.473	0.473	0.475	0.475	0.476	0.476	0.475	0.476	0.476	0.474	0.477	0.477	0.476	0.477	0.477
E04	DMPS 40000 nM	0.056	0.048	0.08	0.152	0.224	0.283	0.331	0.37	0.399	0.419	0.431	0.443	0.449	0.453	0.456	0.458	0.459	0.461	0.46	0.465	0.462	0.463	0.466	0.466	0.466	0.468	0.468	0.467	0.469	0.468	0.47	0.47	0.472	0.471	0.47	0.47	0.47	0.469	0.471	0.47	0.47	0.47	0.471	0.47	0.47
E05	DMPS 20000 nM	0.021	0.05	0.119	0.201	0.264	0.313	0.348	0.374	0.392	0.406	0.415	0.424	0.43	0.434	0.436	0.44	0.441	0.445	0.443	0.447	0.445	0.445	0.449	0.449	0.448	0.449	0.451	0.451	0.451	0.454	0.453	0.453	0.455	0.454	0.453	0.455	0.454	0.454	0.456	0.452	0.455	0.457	0.456	0.455	0.455
E06	DMPS 10000 nM	0.041	0.079	0.157	0.24	0.303	0.347	0.376	0.396	0.416	0.428	0.436	0.444	0.453	0.456	0.458	0.462	0.464	0.466	0.465	0.47	0.467	0.469	0.472	0.472	0.472	0.474	0.473	0.474	0.476	0.475	0.477	0.475	0.476	0.476	0.477	0.479	0.477	0.478	0.478	0.478	0.478	0.478	0.478	0.478	0.478
E07	DMPS 5000 nM	0.011	0.05	0.126	0.208	0.269	0.316	0.351	0.374	0.394	0.407	0.418	0.427	0.433	0.437	0.441	0.444	0.447	0.447	0.448	0.451	0.449	0.451	0.454	0.455	0.454	0.457	0.456	0.456	0.458	0.46	0.459	0.458	0.46	0.461	0.46	0.462	0.461	0.462	0.463	0.462	0.463	0.464	0.464	0.464	0.463
E08	DMPS 2500 nM	0.103	0.11	0.149	0.204	0.257	0.303	0.339	0.365	0.386	0.402	0.413	0.422	0.43	0.435	0.439	0.441	0.444	0.445	0.444	0.448	0.447	0.449	0.449	0.45	0.451	0.453	0.452	0.454	0.454	0.454	0.456	0.456	0.456	0.457	0.455	0.456	0.456	0.456	0.456	0.455	0.456	0.457	0.458	0.456	0.459
E09	DMPS 1250 nM	0.013	0.055	0.123	0.201	0.256	0.3	0.332	0.36	0.382	0.396	0.41	0.42	0.43	0.434	0.439	0.443	0.444	0.448	0.448	0.452	0.452	0.454	0.456	0.457	0.456	0.458	0.458	0.46	0.463	0.464	0.464	0.464	0.465	0.464	0.466	0.466	0.467	0.466	0.467	0.466	0.468	0.468	0.469	0.469	0.469
E10	DMPS 625 nM	0.054	0.075	0.163	0.242	0.299	0.343	0.371	0.39	0.406	0.415	0.422	0.428	0.432	0.433	0.436	0.438	0.439	0.439	0.439	0.441	0.441	0.442	0.443	0.443	0.445	0.443	0.444	0.444	0.446	0.448	0.446	0.445	0.448	0.447	0.446	0.448	0.448	0.448	0.448	0.446	0.449	0.45	0.448	0.448	0.45
E11	DMPS 312.5 nM	0.121	0.151	0.192	0.243	0.279	0.312	0.337	0.36	0.38	0.393	0.405	0.415	0.423	0.428	0.431	0.434	0.439	0.438	0.44	0.444	0.443	0.444	0.444	0.446	0.446	0.448	0.448	0.448	0.45	0.45	0.452	0.45	0.452	0.452	0.451	0.452	0.453	0.453	0.454	0.452	0.455	0.456	0.454	0.454	0.455
E12	DMPS 156.25 nM	0.021	0.076	0.157	0.232	0.287	0.328	0.357	0.379	0.396	0.401	0.411	0.417	0.422	0.424	0.426	0.427	0.431	0.431	0.431	0.434	0.432	0.434	0.433	0.435	0.434	0.435	0.435	0.437	0.436	0.438	0.437	0.438	0.439	0.438	0.438	0.439	0.439	0.438	0.441	0.438	0.44	0.439	0.439	0.441	0.44
E13	DMPS 160000 nM	0.039	0.062	0.053	0.054	0.055	0.069	0.11	0.146	0.2	0.259	0.317	0.37	0.411	0.438	0.457	0.469	0.478	0.481	0.484	0.489	0.489	0.49	0.494	0.494	0.496	0.497	0.496	0.497	0.499	0.5	0.5	0.501	0.501	0.502	0.501	0.504	0.504	0.502	0.503	0.501	0.503	0.505	0.504	0.504	0.503
E14	DMPS 80000 nM	0.029	0.053	0.055	0.087	0.155	0.231	0.301	0.362	0.413	0.446	0.471	0.486	0.493	0.5	0.503	0.507	0.509	0.511	0.511	0.515	0.515	0.516	0.518	0.519	0.519	0.521	0.518	0.521	0.522	0.523	0.525	0.522	0.524	0.524	0.524	0.524	0.525	0.524	0.526	0.525	0.528	0.528	0.526	0.526	0.527
E15	DMPS 40000 nM	0.028	0.052	0.083	0.132	0.188	0.243	0.288	0.325	0.357	0.384	0.403	0.421	0.433	0.442	0.447	0.452	0.454	0.456	0.456	0.46	0.459	0.46	0.463	0.463	0.464	0.465	0.464	0.466	0.466	0.468	0.469	0.467	0.469	0.468	0.468	0.469	0.47	0.469	0.47	0.469	0.47	0.473	0.47	0.47	0.471
E16	DMPS 20000 nM	0.024	0.06	0.118	0.186	0.244	0.291	0.33	0.362	0.388	0.404	0.419	0.43	0.439	0.444	0.45	0.454	0.457	0.458	0.459	0.463	0.463	0.464	0.464	0.465	0.464	0.467	0.467	0.468	0.468	0.469	0.47	0.469	0.471	0.47	0.47	0.472	0.471	0.471	0.472	0.47	0.472	0.475	0.473	0.472	0.472
E17	DMPS 10000 nM	0.021	0.069	0.117	0.178	0.23	0.272	0.304	0.333	0.359	0.377	0.391	0.404	0.415	0.422	0.428	0.434	0.438	0.442	0.443	0.447	0.447	0.448	0.452	0.453	0.453	0.455	0.454	0.456	0.458	0.46	0.459	0.458	0.459	0.46	0.459	0.46	0.461	0.461	0.463	0.46	0.462	0.463	0.462	0.462	0.462
E18	DMPS 5000 nM	0.026	0.073	0.142	0.214	0.27	0.315	0.35	0.378	0.402	0.418	0.431	0.444	0.453	0.457	0.462	0.467	0.469	0.471	0.471	0.474	0.475	0.476	0.478	0.478	0.48	0.481	0.479	0.483	0.481	0.483	0.484	0.485	0.486	0.486	0.486	0.487	0.487	0.487	0.487	0.486	0.49	0.491	0.49	0.489	0.489
E19	DMPS 2500 nM	0.02	0.089	0.172	0.24	0.29	0.33	0.357	0.38	0.397	0.411	0.422	0.43	0.437	0.44	0.445	0.447	0.449	0.45	0.449	0.456	0.452	0.454	0.455	0.456	0.454	0.458	0.458	0.46	0.46	0.46	0.46	0.462	0.462	0.46	0.461	0.463	0.462	0.463	0.463	0.462	0.462	0.464	0.462	0.464	0.464
E20	DMPS 1250 nM	0.015	0.094	0.178	0.243	0.29	0.326	0.353	0.372	0.389	0.401	0.412	0.418	0.424	0.429	0.433	0.435	0.44	0.439	0.44	0.445	0.443	0.446	0.447	0.449	0.449	0.451	0.451	0.453	0.453	0.457	0.456	0.454	0.456	0.456	0.457	0.457	0.458	0.46	0.458	0.459	0.461	0.462	0.461	0.462	0.462
E21	DMPS 625 nM	0.024	0.079	0.141	0.204	0.252	0.291	0.324	0.349	0.37	0.386	0.399	0.408	0.418	0.423	0.428	0.432	0.435	0.436	0.436	0.441	0.439	0.441	0.443	0.444	0.443	0.445	0.445	0.446	0.447	0.447	0.448	0.447	0.448	0.449	0.449	0.45	0.448	0.45	0.45	0.448	0.451	0.452	0.451	0.45	0.45
E22	DMPS 312.5 nM	0.024	0.106	0.191	0.253	0.299	0.332	0.356	0.376	0.388	0.398	0.405	0.412	0.417	0.418	0.421	0.423	0.426	0.427	0.426	0.43	0.429	0.43	0.431	0.431	0.432	0.432	0.432	0.436	0.435	0.436	0.437	0.436	0.438	0.438	0.437	0.439	0.439	0.439	0.44	0.439	0.441	0.442	0.441	0.44	0.44
E23	DMPS 156.25 nM	0.086	0.117	0.176	0.236	0.284	0.322	0.346	0.365	0.378	0.389	0.394	0.4	0.404	0.408	0.408	0.411	0.411	0.412	0.413	0.415	0.414	0.415	0.418	0.417	0.417	0.419	0.418	0.42	0.419	0.422	0.421	0.42	0.422	0.422	0.421	0.422	0.422	0.423	0.425	0.421	0.422	0.423	0.424	0.425	0.424
E24	Varespladib no venom 10000nM control	0.029	0.061	0.061	0.064	0.07	0.087	0.11	0.141	0.183	0.234	0.292	0.346	0.403	0.449	0.486	0.518	0.542	0.556	0.567	0.576	0.578	0.582	0.586	0.588	0.588	0.591	0.591	0.592	0.594	0.595	0.596	0.595	0.596	0.597	0.596	0.6	0.598	0.598	0.598	0.597	0.597	0.601	0.598	0.6	0.6
F01	Marimastat + venom 10000nM control	0.036	0.044	0.046	0.048	0.046	0.049	0.048	0.055	0.068	0.089	0.121	0.162	0.214	0.268	0.322	0.375	0.416	0.446	0.465	0.479	0.483	0.489	0.495	0.498	0.5	0.503	0.503	0.507	0.508	0.509	0.51	0.512	0.514	0.513	0.512	0.514	0.516	0.516	0.517	0.515	0.517	0.519	0.518	0.519	0.518
F02	DMPS 10000 nM	0.02	0.047	0.079	0.144	0.206	0.257	0.3	0.338	0.37	0.395	0.414	0.43	0.441	0.446	0.452	0.455	0.459	0.462	0.461	0.465	0.465	0.468	0.47	0.47	0.469	0.472	0.472	0.474	0.475	0.477	0.477	0.476	0.479	0.478	0.479	0.479	0.481	0.48	0.481	0.478	0.481	0.481	0.483	0.482	0.482
F03	DMPS 5000 nM	0.032	0.051	0.08	0.133	0.193	0.242	0.284	0.324	0.359	0.388	0.413	0.433	0.45	0.46	0.471	0.48	0.487	0.491	0.494	0.499	0.5	0.502	0.507	0.507	0.507	0.509	0.511	0.512	0.514	0.515	0.516	0.516	0.518	0.518	0.519	0.52	0.519	0.52	0.521	0.52	0.522	0.522	0.523	0.524	0.523
F04	DMPS 2500 nM	0.024	0.054	0.082	0.144	0.204	0.253	0.294	0.331	0.36	0.382	0.399	0.415	0.427	0.435	0.444	0.449	0.454	0.457	0.46	0.462	0.462	0.464	0.467	0.468	0.468	0.469	0.47	0.472	0.473	0.473	0.474	0.475	0.476	0.476	0.475	0.476	0.476	0.478	0.478	0.475	0.479	0.478	0.478	0.476	0.478
F05	DMPS 1250 nM	0.03	0.053	0.084	0.138	0.194	0.242	0.282	0.315	0.343	0.367	0.389	0.409	0.429	0.441	0.449	0.457	0.463	0.467	0.468	0.473	0.472	0.474	0.478	0.478	0.478	0.48	0.481	0.482	0.484	0.485	0.485	0.484	0.485	0.486	0.485	0.486	0.486	0.487	0.487	0.485	0.488	0.49	0.488	0.488	0.488
F06	DMPS 625 nM	0.029	0.059	0.116	0.192	0.254	0.302	0.334	0.358	0.377	0.39	0.402	0.412	0.421	0.425	0.429	0.434	0.439	0.44	0.438	0.445	0.444	0.444	0.448	0.448	0.447	0.45	0.449	0.451	0.451	0.454	0.454	0.454	0.455	0.454	0.455	0.456	0.455	0.456	0.457	0.455	0.457	0.459	0.457	0.457	0.457
F07	DMPS 312.5 nM	0.026	0.052	0.101	0.176	0.241	0.29	0.332	0.364	0.39	0.41	0.427	0.44	0.451	0.456	0.463	0.467	0.473	0.476	0.475	0.48	0.479	0.48	0.482	0.484	0.483	0.484	0.485	0.486	0.488	0.489	0.489	0.49	0.489	0.49	0.489	0.491	0.492	0.492	0.492	0.492	0.493	0.495	0.493	0.492	0.493
F08	DMPS 156.25 nM	0.029	0.06	0.097	0.167	0.228	0.277	0.316	0.348	0.376	0.396	0.412	0.426	0.438	0.445	0.453	0.457	0.462	0.466	0.466	0.473	0.471	0.474	0.475	0.476	0.477	0.477	0.478	0.479	0.48	0.481	0.483	0.482	0.484	0.484	0.483	0.483	0.483	0.485	0.484	0.483	0.486	0.485	0.486	0.485	0.486
F09	DMPS 78.125 nM	0.044	0.062	0.102	0.169	0.227	0.274	0.31	0.34	0.365	0.383	0.4	0.414	0.424	0.433	0.44	0.445	0.45	0.452	0.455	0.459	0.459	0.462	0.465	0.464	0.465	0.467	0.467	0.47	0.47	0.471	0.472	0.471	0.473	0.473	0.475	0.474	0.473	0.474	0.475	0.473	0.475	0.476	0.476	0.478	0.476
F10	DMPS 39.0625 nM	0.026	0.06	0.104	0.167	0.224	0.268	0.307	0.336	0.363	0.382	0.4	0.414	0.426	0.433	0.442	0.447	0.45	0.454	0.456	0.46	0.462	0.463	0.465	0.466	0.466	0.467	0.468	0.47	0.471	0.472	0.473	0.474	0.474	0.474	0.475	0.474	0.476	0.475	0.478	0.475	0.478	0.479	0.478	0.479	0.478
F11	DMPS 19.53125 nM	0.014	0.054	0.104	0.168	0.222	0.265	0.304	0.334	0.362	0.382	0.399	0.414	0.428	0.436	0.446	0.455	0.46	0.463	0.468	0.473	0.472	0.476	0.48	0.479	0.48	0.481	0.482	0.486	0.486	0.488	0.49	0.488	0.489	0.489	0.49	0.492	0.492	0.492	0.492	0.491	0.493	0.494	0.494	0.495	0.495
F12	DMPS 9.765625 nM	0.027	0.064	0.12	0.188	0.244	0.289	0.324	0.354	0.376	0.392	0.406	0.415	0.423	0.427	0.43	0.433	0.438	0.438	0.437	0.442	0.44	0.441	0.443	0.444	0.442	0.444	0.445	0.446	0.447	0.448	0.447	0.447	0.448	0.449	0.448	0.449	0.449	0.449	0.449	0.446	0.449	0.451	0.45	0.45	0.45
F13	DMPS 10000 nM	0.026	0.068	0.119	0.185	0.24	0.286	0.327	0.358	0.384	0.402	0.417	0.428	0.437	0.44	0.445	0.448	0.451	0.453	0.453	0.456	0.455	0.457	0.458	0.459	0.458	0.461	0.46	0.462	0.462	0.465	0.464	0.464	0.464	0.464	0.465	0.466	0.465	0.466	0.466	0.464	0.467	0.469	0.466	0.467	0.467
F14	DMPS 5000 nM	0.035	0.07	0.12	0.184	0.237	0.282	0.316	0.344	0.367	0.385	0.399	0.41	0.423	0.429	0.434	0.44	0.445	0.447	0.447	0.453	0.452	0.454	0.456	0.457	0.457	0.46	0.459	0.462	0.462	0.462	0.462	0.463	0.464	0.464	0.464	0.465	0.466	0.466	0.466	0.465	0.467	0.469	0.468	0.468	0.466
F15	DMPS 2500 nM	0.029	0.077	0.127	0.192	0.246	0.289	0.327	0.354	0.379	0.397	0.413	0.425	0.436	0.443	0.45	0.456	0.46	0.464	0.463	0.469	0.469	0.47	0.473	0.473	0.474	0.476	0.476	0.478	0.479	0.48	0.48	0.481	0.481	0.48	0.482	0.482	0.483	0.484	0.483	0.481	0.484	0.486	0.483	0.483	0.484
F16	DMPS 1250 nM	0.041	0.073	0.131	0.196	0.249	0.295	0.333	0.366	0.394	0.411	0.426	0.437	0.442	0.447	0.451	0.454	0.454	0.458	0.459	0.462	0.459	0.459	0.464	0.464	0.464	0.465	0.464	0.466	0.469	0.468	0.468	0.468	0.47	0.469	0.47	0.47	0.47	0.471	0.472	0.47	0.472	0.472	0.473	0.472	0.472
F17	DMPS 625 nM	0.026	0.069	0.114	0.177	0.23	0.272	0.309	0.34	0.365	0.384	0.401	0.413	0.423	0.431	0.439	0.444	0.445	0.449	0.45	0.455	0.454	0.456	0.458	0.459	0.461	0.463	0.459	0.462	0.464	0.466	0.466	0.466	0.465	0.467	0.466	0.466	0.467	0.467	0.468	0.466	0.469	0.47	0.469	0.471	0.469
F18	DMPS 312.5 nM	0.068	0.116	0.173	0.238	0.295	0.338	0.373	0.401	0.426	0.446	0.464	0.476	0.49	0.501	0.507	0.514	0.519	0.522	0.525	0.531	0.529	0.533	0.536	0.536	0.537	0.539	0.539	0.542	0.542	0.542	0.542	0.544	0.546	0.546	0.546	0.546	0.545	0.546	0.547	0.547	0.548	0.55	0.548	0.549	0.548
F19	DMPS 156.25 nM	0.042	0.08	0.144	0.208	0.258	0.3	0.332	0.355	0.378	0.396	0.407	0.417	0.425	0.43	0.434	0.438	0.439	0.441	0.441	0.446	0.445	0.446	0.448	0.449	0.45	0.451	0.451	0.452	0.453	0.454	0.456	0.455	0.455	0.455	0.454	0.455	0.455	0.456	0.457	0.456	0.458	0.458	0.458	0.458	0.458
F20	DMPS 78.125 nM	0.034	0.091	0.163	0.226	0.273	0.309	0.338	0.36	0.376	0.39	0.4	0.409	0.416	0.418	0.422	0.427	0.43	0.431	0.433	0.438	0.436	0.437	0.44	0.44	0.441	0.442	0.442	0.443	0.446	0.446	0.445	0.446	0.448	0.449	0.448	0.447	0.449	0.449	0.449	0.448	0.45	0.451	0.451	0.451	0.451
F21	DMPS 39.0625 nM	0.029	0.072	0.122	0.18	0.228	0.271	0.306	0.334	0.359	0.377	0.392	0.403	0.415	0.42	0.427	0.432	0.433	0.437	0.438	0.442	0.44	0.441	0.444	0.446	0.446	0.446	0.447	0.449	0.449	0.45	0.452	0.453	0.453	0.452	0.452	0.451	0.452	0.454	0.452	0.452	0.452	0.456	0.455	0.454	0.455
F22	DMPS 19.53125 nM	0.025	0.101	0.181	0.244	0.292	0.327	0.354	0.374	0.388	0.4	0.408	0.416	0.421	0.423	0.429	0.431	0.433	0.435	0.434	0.438	0.438	0.439	0.44	0.44	0.441	0.442	0.442	0.444	0.445	0.446	0.447	0.447	0.447	0.446	0.448	0.448	0.45	0.449	0.449	0.448	0.45	0.452	0.451	0.451	0.45
F23	DMPS 9.765625 nM	0.026	0.084	0.149	0.214	0.264	0.306	0.338	0.366	0.388	0.406	0.419	0.43	0.441	0.449	0.452	0.457	0.46	0.462	0.462	0.468	0.467	0.469	0.47	0.472	0.472	0.472	0.474	0.476	0.477	0.477	0.478	0.477	0.479	0.477	0.478	0.48	0.479	0.479	0.48	0.478	0.48	0.481	0.481	0.482	0.48
F24	Marimastat no venom 10000nM control	0.027	0.06	0.063	0.063	0.068	0.079	0.097	0.131	0.174	0.223	0.277	0.341	0.4	0.449	0.486	0.51	0.526	0.534	0.539	0.546	0.546	0.549	0.551	0.552	0.552	0.555	0.555	0.557	0.557	0.559	0.56	0.56	0.56	0.56	0.56	0.562	0.562	0.562	0.562	0.56	0.564	0.563	0.561	0.562	0.562
G01	Argatroban + venom 10000nM control	0.044	0.05	0.055	0.066	0.072	0.076	0.05	0.056	0.052	0.06	0.049	0.051	0.053	0.052	0.052	0.054	0.054	0.053	0.051	0.055	0.078	0.062	0.056	0.06	0.058	0.062	0.063	0.066	0.089	0.075	0.088	0.086	0.118	0.109	0.107	0.126	0.124	0.134	0.144	0.152	0.164	0.177	0.187	0.201	0.211
G24	Argatroban no venom 10000nM control	0.024	0.055	0.057	0.058	0.058	0.059	0.058	0.06	0.064	0.067	0.072	0.077	0.085	0.09	0.096	0.105	0.114	0.122	0.129	0.141	0.149	0.161	0.17	0.18	0.191	0.204	0.215	0.229	0.253	0.276	0.292	0.303	0.334	0.352	0.363	0.359	0.373	0.382	0.39	0.396	0.404	0.413	0.42	0.43	0.439
H01	DMSO + venom 10000nM control	0.055	0.052	0.048	0.068	0.125	0.185	0.245	0.298	0.345	0.381	0.41	0.432	0.449	0.458	0.463	0.467	0.472	0.473	0.473	0.478	0.476	0.478	0.479	0.482	0.481	0.483	0.483	0.484	0.485	0.486	0.485	0.485	0.488	0.486	0.487	0.488	0.486	0.488	0.489	0.488	0.488	0.49	0.489	0.489	0.488
H02	Dimercaprol 10000 nM	0.028	0.054	0.071	0.125	0.185	0.24	0.284	0.322	0.356	0.385	0.408	0.429	0.444	0.458	0.466	0.473	0.476	0.479	0.479	0.483	0.481	0.484	0.486	0.487	0.488	0.491	0.49	0.492	0.492	0.494	0.494	0.494	0.495	0.496	0.496	0.496	0.496	0.497	0.498	0.496	0.498	0.5	0.498	0.5	0.5
H03	Dimercaprol 5000 nM	0.029	0.058	0.088	0.156	0.22	0.274	0.319	0.354	0.384	0.406	0.425	0.44	0.454	0.463	0.469	0.476	0.481	0.485	0.485	0.489	0.49	0.492	0.495	0.495	0.496	0.497	0.498	0.501	0.5	0.502	0.503	0.504	0.504	0.505	0.505	0.504	0.506	0.507	0.507	0.506	0.508	0.509	0.509	0.509	0.508
H04	Dimercaprol 2500 nM	0.027	0.056	0.102	0.181	0.253	0.316	0.37	0.412	0.442	0.462	0.478	0.489	0.496	0.504	0.506	0.509	0.513	0.512	0.514	0.517	0.517	0.518	0.52	0.521	0.522	0.523	0.522	0.525	0.525	0.526	0.527	0.526	0.529	0.528	0.527	0.528	0.529	0.529	0.528	0.527	0.53	0.531	0.529	0.53	0.529
H05	Dimercaprol 1250 nM	0.025	0.055	0.108	0.194	0.276	0.344	0.392	0.427	0.448	0.46	0.468	0.476	0.481	0.484	0.485	0.488	0.49	0.491	0.492	0.495	0.495	0.496	0.499	0.5	0.5	0.501	0.501	0.503	0.503	0.504	0.505	0.506	0.507	0.508	0.507	0.508	0.508	0.508	0.509	0.51	0.51	0.512	0.511	0.512	0.512
H06	Dimercaprol 625 nM	0.019	0.054	0.144	0.231	0.295	0.342	0.376	0.401	0.417	0.426	0.436	0.444	0.449	0.451	0.452	0.456	0.458	0.456	0.458	0.462	0.459	0.461	0.463	0.463	0.463	0.466	0.465	0.468	0.467	0.468	0.47	0.469	0.47	0.469	0.47	0.47	0.472	0.472	0.473	0.473	0.474	0.474	0.475	0.474	0.474
H07	Dimercaprol 312.5 nM	0.031	0.062	0.107	0.187	0.251	0.306	0.349	0.386	0.412	0.43	0.444	0.455	0.467	0.476	0.483	0.493	0.5	0.502	0.508	0.516	0.521	0.53	0.536	0.543	0.55	0.555	0.563	0.57	0.575	0.585	0.592	0.6	0.606	0.616	0.623	0.632	0.638	0.662	0.699	0.728	0.757	0.773	0.78	0.787	0.783
H08	Dimercaprol 156.25 nM	0.024	0.057	0.107	0.179	0.241	0.294	0.335	0.371	0.401	0.422	0.437	0.45	0.456	0.459	0.463	0.465	0.466	0.468	0.469	0.473	0.471	0.473	0.477	0.477	0.475	0.476	0.478	0.479	0.48	0.48	0.481	0.482	0.482	0.482	0.482	0.483	0.483	0.482	0.484	0.482	0.485	0.486	0.483	0.484	0.484
H09	Dimercaprol 78.125 nM	0.036	0.066	0.118	0.197	0.259	0.318	0.366	0.404	0.436	0.456	0.474	0.487	0.497	0.502	0.507	0.513	0.515	0.515	0.516	0.52	0.519	0.519	0.522	0.522	0.522	0.524	0.511	0.511	0.512	0.514	0.515	0.515	0.516	0.516	0.516	0.517	0.517	0.516	0.516	0.516	0.519	0.52	0.518	0.518	0.518
H10	Dimercaprol 39.0625 nM	0.028	0.06	0.13	0.21	0.277	0.331	0.371	0.405	0.429	0.445	0.458	0.47	0.477	0.481	0.485	0.487	0.487	0.489	0.489	0.493	0.492	0.492	0.494	0.493	0.494	0.495	0.495	0.497	0.498	0.498	0.498	0.497	0.498	0.499	0.496	0.497	0.499	0.497	0.498	0.497	0.499	0.499	0.498	0.499	0.499
H11	Dimercaprol 19.53125 nM	0.029	0.068	0.144	0.226	0.289	0.34	0.379	0.41	0.433	0.447	0.455	0.462	0.467	0.469	0.471	0.474	0.475	0.474	0.474	0.48	0.484	0.497	0.512	0.53	0.539	0.548	0.557	0.558	0.563	0.562	0.563	0.564	0.563	0.56	0.557	0.558	0.558	0.555	0.554	0.553	0.552	0.555	0.549	0.548	0.542
H12	Dimercaprol 9.765625 nM	0.026	0.065	0.137	0.211	0.272	0.321	0.359	0.387	0.409	0.424	0.433	0.443	0.45	0.453	0.454	0.456	0.458	0.458	0.458	0.462	0.46	0.462	0.462	0.464	0.465	0.464	0.464	0.466	0.467	0.468	0.468	0.468	0.469	0.47	0.469	0.469	0.469	0.47	0.471	0.468	0.472	0.471	0.471	0.472	0.471
H13	Dimercaprol 10000 nM	0.028	0.063	0.128	0.2	0.262	0.309	0.349	0.381	0.406	0.425	0.439	0.45	0.462	0.467	0.472	0.478	0.483	0.484	0.486	0.491	0.49	0.492	0.494	0.495	0.496	0.498	0.496	0.499	0.499	0.501	0.5	0.501	0.502	0.503	0.503	0.502	0.504	0.504	0.505	0.503	0.505	0.505	0.506	0.506	0.505
H14	Dimercaprol 5000 nM	0.027	0.067	0.128	0.2	0.26	0.308	0.346	0.377	0.402	0.423	0.439	0.452	0.46	0.466	0.471	0.473	0.476	0.476	0.477	0.481	0.479	0.481	0.483	0.484	0.484	0.485	0.486	0.488	0.489	0.49	0.489	0.489	0.491	0.491	0.49	0.491	0.492	0.493	0.493	0.492	0.493	0.495	0.494	0.495	0.494
H15	Dimercaprol 2500 nM	0.044	0.067	0.13	0.201	0.261	0.31	0.347	0.376	0.398	0.413	0.424	0.434	0.44	0.443	0.446	0.449	0.451	0.451	0.451	0.454	0.452	0.455	0.456	0.456	0.455	0.458	0.457	0.459	0.459	0.461	0.46	0.46	0.46	0.46	0.46	0.462	0.462	0.462	0.462	0.46	0.463	0.463	0.462	0.462	0.463
H16	Dimercaprol 1250 nM	0.025	0.072	0.148	0.223	0.283	0.329	0.366	0.395	0.417	0.431	0.445	0.454	0.461	0.467	0.47	0.474	0.478	0.477	0.478	0.482	0.48	0.482	0.483	0.484	0.485	0.486	0.486	0.487	0.488	0.489	0.491	0.491	0.491	0.491	0.49	0.492	0.491	0.492	0.493	0.491	0.493	0.495	0.493	0.493	0.493
H17	Dimercaprol 625 nM	0.03	0.1	0.227	0.361	0.433	0.464	0.48	0.49	0.495	0.5	0.502	0.507	0.51	0.511	0.511	0.514	0.516	0.519	0.519	0.521	0.52	0.522	0.522	0.523	0.525	0.526	0.525	0.528	0.529	0.529	0.531	0.531	0.532	0.532	0.532	0.534	0.532	0.532	0.533	0.532	0.535	0.536	0.535	0.537	0.537
H18	Dimercaprol 312.5 nM	0.026	0.081	0.147	0.212	0.263	0.305	0.338	0.363	0.384	0.401	0.412	0.424	0.434	0.439	0.442	0.447	0.451	0.452	0.454	0.455	0.455	0.457	0.46	0.46	0.459	0.463	0.462	0.463	0.464	0.465	0.465	0.466	0.467	0.467	0.467	0.468	0.468	0.468	0.469	0.468	0.47	0.472	0.468	0.47	0.468
H19	Dimercaprol 156.25 nM	0.025	0.098	0.192	0.271	0.329	0.373	0.402	0.422	0.438	0.448	0.455	0.462	0.467	0.468	0.47	0.472	0.475	0.476	0.475	0.478	0.477	0.478	0.478	0.479	0.48	0.481	0.48	0.483	0.484	0.484	0.484	0.484	0.485	0.484	0.486	0.485	0.485	0.485	0.486	0.484	0.486	0.487	0.486	0.487	0.486
H20	Dimercaprol 78.125 nM	0.026	0.097	0.18	0.246	0.298	0.337	0.369	0.392	0.412	0.423	0.433	0.439	0.446	0.447	0.45	0.453	0.456	0.457	0.456	0.462	0.459	0.463	0.465	0.465	0.466	0.466	0.466	0.468	0.469	0.471	0.472	0.471	0.473	0.473	0.475	0.475	0.475	0.476	0.476	0.474	0.478	0.477	0.478	0.478	0.478
H21	Dimercaprol 39.0625 nM	0.038	0.087	0.159	0.23	0.287	0.334	0.371	0.402	0.427	0.446	0.459	0.472	0.48	0.484	0.491	0.494	0.496	0.499	0.5	0.505	0.504	0.504	0.507	0.506	0.506	0.509	0.508	0.511	0.509	0.51	0.511	0.512	0.512	0.512	0.513	0.515	0.515	0.516	0.518	0.514	0.517	0.518	0.516	0.517	0.516
H22	Dimercaprol 19.53125 nM	0.025	0.086	0.169	0.245	0.305	0.355	0.392	0.418	0.433	0.444	0.449	0.455	0.46	0.459	0.462	0.463	0.465	0.464	0.464	0.467	0.466	0.466	0.469	0.468	0.469	0.469	0.469	0.47	0.47	0.471	0.472	0.472	0.472	0.473	0.472	0.474	0.472	0.473	0.474	0.472	0.473	0.474	0.473	0.473	0.473
H23	Dimercaprol 9.765625 nM	0.026	0.09	0.167	0.236	0.292	0.335	0.37	0.397	0.417	0.431	0.442	0.453	0.461	0.464	0.468	0.472	0.474	0.474	0.475	0.477	0.476	0.48	0.481	0.482	0.482	0.482	0.481	0.483	0.485	0.486	0.485	0.485	0.486	0.485	0.485	0.487	0.487	0.486	0.489	0.487	0.488	0.49	0.489	0.49	0.489
H24	DMSO no venom 10000nM control	0.033	0.066	0.067	0.075	0.112	0.189	0.269	0.323	0.371	0.405	0.435	0.463	0.488	0.506	0.519	0.529	0.535	0.539	0.54	0.545	0.544	0.545	0.548	0.548	0.549	0.55	0.549	0.55	0.552	0.553	0.554	0.553	0.554	0.554	0.554	0.555	0.556	0.553	0.553	0.552	0.554	0.555	0.555	0.554	0.552
I01	Varespladib + venom 10000nM control	0.035	0.049	0.124	0.213	0.287	0.339	0.376	0.403	0.422	0.431	0.44	0.445	0.451	0.452	0.453	0.455	0.457	0.457	0.458	0.46	0.457	0.46	0.46	0.461	0.46	0.462	0.463	0.462	0.464	0.464	0.462	0.462	0.463	0.464	0.463	0.464	0.463	0.464	0.463	0.462	0.463	0.463	0.464	0.464	0.463
I02	Marimastat 10000 nM	0.028	0.052	0.053	0.054	0.054	0.054	0.054	0.058	0.079	0.107	0.152	0.207	0.264	0.321	0.368	0.407	0.434	0.454	0.466	0.48	0.484	0.493	0.497	0.5	0.503	0.507	0.507	0.509	0.51	0.511	0.513	0.513	0.513	0.513	0.513	0.514	0.515	0.516	0.513	0.513	0.515	0.518	0.516	0.514	0.514
I03	Marimastat 5000 nM	0.026	0.054	0.056	0.057	0.058	0.059	0.06	0.086	0.134	0.193	0.258	0.322	0.374	0.41	0.437	0.458	0.472	0.485	0.492	0.5	0.503	0.507	0.509	0.511	0.512	0.515	0.514	0.517	0.516	0.518	0.52	0.519	0.522	0.52	0.521	0.521	0.52	0.521	0.523	0.521	0.521	0.521	0.522	0.52	0.52
I04	Marimastat 2500 nM	0.018	0.045	0.046	0.047	0.047	0.048	0.049	0.059	0.086	0.12	0.167	0.222	0.278	0.332	0.379	0.415	0.441	0.461	0.47	0.482	0.486	0.492	0.497	0.499	0.5	0.502	0.501	0.505	0.507	0.509	0.509	0.508	0.51	0.51	0.51	0.511	0.511	0.51	0.511	0.509	0.513	0.512	0.511	0.512	0.512
I05	Marimastat 1250 nM	0.015	0.044	0.047	0.047	0.047	0.049	0.052	0.072	0.102	0.142	0.194	0.253	0.315	0.37	0.419	0.45	0.472	0.484	0.491	0.499	0.499	0.502	0.505	0.504	0.507	0.509	0.509	0.51	0.511	0.513	0.513	0.513	0.514	0.513	0.514	0.516	0.514	0.515	0.515	0.514	0.516	0.515	0.515	0.515	0.516
I06	Marimastat 625 nM	0.029	0.045	0.045	0.048	0.056	0.088	0.145	0.212	0.274	0.322	0.358	0.386	0.409	0.424	0.437	0.449	0.457	0.462	0.468	0.474	0.473	0.476	0.478	0.479	0.48	0.481	0.482	0.484	0.484	0.486	0.485	0.485	0.487	0.487	0.487	0.486	0.486	0.486	0.487	0.484	0.487	0.487	0.487	0.486	0.485
I07	Marimastat 312.5 nM	0.062	0.061	0.05	0.05	0.051	0.052	0.068	0.1	0.145	0.2	0.263	0.329	0.388	0.432	0.465	0.487	0.501	0.511	0.516	0.524	0.525	0.529	0.531	0.533	0.534	0.536	0.536	0.538	0.539	0.539	0.54	0.539	0.542	0.539	0.54	0.541	0.542	0.542	0.542	0.54	0.542	0.542	0.543	0.541	0.542
I08	Marimastat 156.25 nM	0.032	0.048	0.049	0.05	0.051	0.058	0.081	0.116	0.155	0.199	0.246	0.296	0.346	0.388	0.42	0.448	0.465	0.475	0.484	0.494	0.494	0.498	0.501	0.501	0.503	0.504	0.506	0.506	0.508	0.51	0.51	0.51	0.51	0.51	0.51	0.512	0.51	0.512	0.512	0.511	0.511	0.512	0.512	0.511	0.513
I09	Marimastat 78.125 nM	0.034	0.046	0.049	0.049	0.05	0.064	0.089	0.126	0.169	0.218	0.271	0.325	0.373	0.406	0.43	0.448	0.46	0.471	0.476	0.483	0.485	0.489	0.491	0.491	0.492	0.496	0.497	0.496	0.498	0.499	0.499	0.5	0.501	0.501	0.499	0.501	0.502	0.501	0.501	0.5	0.501	0.502	0.502	0.501	0.502
I10	Marimastat 39.0625 nM	0.023	0.053	0.056	0.057	0.069	0.099	0.138	0.181	0.225	0.272	0.315	0.357	0.394	0.421	0.443	0.459	0.467	0.474	0.478	0.484	0.485	0.489	0.491	0.491	0.492	0.494	0.493	0.497	0.496	0.499	0.497	0.497	0.499	0.499	0.498	0.499	0.499	0.501	0.499	0.497	0.5	0.5	0.5	0.499	0.499
I11	Marimastat 19.53125 nM	0.026	0.054	0.058	0.06	0.087	0.133	0.193	0.255	0.313	0.364	0.408	0.441	0.468	0.484	0.496	0.505	0.509	0.512	0.515	0.519	0.519	0.521	0.524	0.523	0.523	0.525	0.524	0.527	0.528	0.529	0.529	0.528	0.528	0.53	0.528	0.529	0.528	0.53	0.53	0.527	0.532	0.532	0.529	0.524	0.523
I12	Marimastat 9.765625 nM	0.025	0.054	0.062	0.125	0.24	0.319	0.361	0.386	0.404	0.416	0.428	0.438	0.445	0.45	0.455	0.459	0.462	0.461	0.462	0.466	0.465	0.466	0.468	0.469	0.468	0.47	0.471	0.472	0.47	0.473	0.473	0.473	0.474	0.474	0.474	0.474	0.476	0.474	0.474	0.472	0.476	0.475	0.476	0.476	0.476
I13	Marimastat 10000 nM	0.03	0.053	0.056	0.056	0.057	0.056	0.057	0.072	0.102	0.137	0.189	0.248	0.312	0.37	0.419	0.456	0.484	0.501	0.511	0.523	0.526	0.531	0.537	0.537	0.539	0.541	0.543	0.544	0.545	0.546	0.547	0.547	0.548	0.547	0.548	0.548	0.549	0.548	0.55	0.548	0.549	0.552	0.55	0.55	0.549
I14	Marimastat 5000 nM	0.022	0.054	0.057	0.058	0.058	0.058	0.058	0.072	0.101	0.141	0.188	0.247	0.307	0.361	0.405	0.438	0.462	0.474	0.484	0.494	0.494	0.499	0.502	0.503	0.504	0.505	0.508	0.509	0.51	0.512	0.512	0.511	0.512	0.512	0.513	0.514	0.514	0.514	0.514	0.512	0.511	0.515	0.513	0.512	0.513
I15	Marimastat 2500 nM	0.022	0.054	0.055	0.058	0.056	0.058	0.06	0.079	0.107	0.148	0.197	0.256	0.309	0.361	0.398	0.429	0.45	0.462	0.472	0.483	0.484	0.488	0.494	0.496	0.496	0.498	0.497	0.502	0.501	0.504	0.504	0.503	0.505	0.505	0.505	0.506	0.505	0.505	0.508	0.505	0.506	0.506	0.505	0.507	0.505
I16	Marimastat 1250 nM	0.027	0.055	0.056	0.059	0.057	0.059	0.076	0.108	0.137	0.186	0.24	0.296	0.35	0.395	0.433	0.461	0.483	0.497	0.506	0.516	0.518	0.521	0.526	0.527	0.527	0.528	0.53	0.532	0.533	0.535	0.535	0.535	0.536	0.535	0.535	0.536	0.537	0.536	0.536	0.537	0.539	0.539	0.538	0.538	0.539
I17	Marimastat 625 nM	0.022	0.054	0.057	0.058	0.058	0.062	0.08	0.109	0.155	0.205	0.261	0.319	0.375	0.418	0.451	0.476	0.495	0.503	0.51	0.517	0.518	0.522	0.527	0.525	0.527	0.528	0.529	0.532	0.532	0.534	0.534	0.532	0.534	0.535	0.534	0.535	0.534	0.533	0.536	0.535	0.537	0.538	0.535	0.535	0.536
I18	Marimastat 312.5 nM	0.049	0.083	0.083	0.085	0.085	0.093	0.11	0.145	0.185	0.233	0.289	0.344	0.392	0.427	0.452	0.472	0.484	0.488	0.493	0.498	0.5	0.503	0.505	0.505	0.507	0.508	0.509	0.51	0.51	0.511	0.513	0.51	0.514	0.512	0.512	0.513	0.512	0.512	0.514	0.512	0.513	0.515	0.514	0.513	0.514
I19	Marimastat 156.25 nM	0.036	0.064	0.062	0.063	0.074	0.093	0.127	0.166	0.211	0.262	0.312	0.36	0.398	0.424	0.44	0.455	0.463	0.468	0.47	0.477	0.474	0.478	0.48	0.48	0.481	0.484	0.483	0.486	0.486	0.487	0.487	0.487	0.489	0.486	0.487	0.488	0.488	0.487	0.489	0.488	0.49	0.49	0.489	0.49	0.49
I20	Marimastat 78.125 nM	0.024	0.056	0.058	0.059	0.07	0.094	0.13	0.17	0.217	0.265	0.312	0.355	0.39	0.416	0.433	0.449	0.456	0.461	0.465	0.47	0.47	0.474	0.475	0.476	0.477	0.479	0.479	0.479	0.479	0.483	0.484	0.482	0.482	0.484	0.483	0.482	0.483	0.483	0.485	0.483	0.484	0.486	0.484	0.485	0.484
I21	Marimastat 39.0625 nM	0.021	0.054	0.056	0.064	0.089	0.125	0.168	0.216	0.264	0.311	0.357	0.395	0.425	0.443	0.457	0.467	0.473	0.476	0.479	0.483	0.481	0.484	0.485	0.486	0.488	0.49	0.49	0.491	0.491	0.492	0.492	0.492	0.493	0.494	0.492	0.494	0.491	0.494	0.496	0.492	0.496	0.497	0.495	0.495	0.494
I22	Marimastat 19.53125 nM	0.102	0.102	0.074	0.077	0.102	0.141	0.182	0.227	0.271	0.314	0.353	0.388	0.418	0.439	0.454	0.464	0.471	0.474	0.476	0.48	0.48	0.483	0.485	0.486	0.485	0.487	0.486	0.488	0.488	0.49	0.492	0.491	0.491	0.492	0.49	0.493	0.493	0.492	0.494	0.49	0.495	0.494	0.494	0.496	0.493
I23	Marimastat 9.765625 nM	0.026	0.057	0.06	0.081	0.115	0.167	0.216	0.263	0.31	0.348	0.382	0.412	0.437	0.451	0.466	0.475	0.48	0.483	0.487	0.49	0.49	0.493	0.495	0.494	0.495	0.497	0.496	0.497	0.499	0.499	0.501	0.499	0.501	0.499	0.5	0.5	0.501	0.501	0.502	0.498	0.5	0.501	0.502	0.501	0.5
I24	Varespladib no venom 10000nM control	0.055	0.061	0.062	0.067	0.101	0.154	0.227	0.305	0.375	0.436	0.482	0.511	0.528	0.535	0.537	0.54	0.544	0.546	0.548	0.549	0.548	0.55	0.552	0.552	0.553	0.555	0.553	0.556	0.555	0.557	0.557	0.557	0.558	0.558	0.558	0.558	0.558	0.558	0.559	0.558	0.56	0.561	0.561	0.56	0.56
J01	Marimastat + venom 10000nM control	0.051	0.042	0.043	0.044	0.045	0.044	0.044	0.045	0.053	0.066	0.096	0.136	0.187	0.243	0.305	0.363	0.413	0.451	0.477	0.495	0.501	0.508	0.514	0.517	0.519	0.52	0.521	0.523	0.525	0.526	0.526	0.526	0.528	0.527	0.529	0.529	0.53	0.53	0.531	0.529	0.531	0.533	0.532	0.532	0.533
J02	Prinomastat 10000 nM	0.027	0.054	0.056	0.058	0.057	0.058	0.064	0.084	0.126	0.182	0.25	0.312	0.366	0.409	0.44	0.462	0.48	0.49	0.496	0.505	0.507	0.512	0.515	0.518	0.519	0.521	0.522	0.522	0.524	0.525	0.528	0.527	0.527	0.528	0.529	0.532	0.53	0.53	0.53	0.53	0.533	0.533	0.531	0.531	0.531
J03	Prinomastat 5000 nM	0.034	0.055	0.057	0.055	0.054	0.055	0.056	0.069	0.09	0.122	0.167	0.224	0.287	0.344	0.402	0.452	0.491	0.517	0.533	0.546	0.55	0.555	0.558	0.56	0.562	0.563	0.564	0.566	0.568	0.567	0.569	0.568	0.57	0.571	0.572	0.571	0.572	0.573	0.572	0.573	0.574	0.576	0.573	0.575	0.573
J04	Prinomastat 2500 nM	0.024	0.056	0.057	0.058	0.06	0.061	0.061	0.069	0.087	0.119	0.172	0.234	0.295	0.349	0.398	0.433	0.457	0.472	0.482	0.49	0.491	0.495	0.499	0.499	0.5	0.503	0.504	0.506	0.508	0.508	0.509	0.508	0.511	0.51	0.511	0.512	0.513	0.512	0.514	0.512	0.513	0.516	0.514	0.514	0.514
J05	Prinomastat 1250 nM	0.028	0.055	0.058	0.059	0.058	0.06	0.062	0.073	0.098	0.132	0.177	0.232	0.29	0.342	0.392	0.436	0.47	0.494	0.51	0.524	0.529	0.535	0.537	0.54	0.542	0.544	0.544	0.546	0.549	0.55	0.55	0.551	0.551	0.553	0.554	0.553	0.554	0.554	0.554	0.553	0.554	0.558	0.556	0.556	0.556
J06	Prinomastat 625 nM	0.025	0.057	0.058	0.058	0.059	0.06	0.066	0.084	0.107	0.145	0.189	0.24	0.288	0.334	0.376	0.41	0.439	0.462	0.477	0.49	0.494	0.499	0.503	0.504	0.507	0.508	0.51	0.512	0.512	0.514	0.514	0.514	0.516	0.516	0.516	0.516	0.517	0.517	0.518	0.516	0.518	0.52	0.518	0.519	0.518
J07	Prinomastat 312.5 nM	0.019	0.05	0.051	0.053	0.058	0.075	0.098	0.138	0.204	0.279	0.353	0.407	0.445	0.47	0.482	0.494	0.501	0.505	0.509	0.514	0.514	0.519	0.522	0.524	0.526	0.529	0.528	0.53	0.532	0.534	0.535	0.535	0.536	0.536	0.536	0.535	0.539	0.538	0.54	0.538	0.541	0.541	0.539	0.539	0.54
J08	Prinomastat 156.25 nM	0.023	0.056	0.057	0.057	0.064	0.083	0.111	0.149	0.196	0.243	0.292	0.34	0.381	0.42	0.449	0.474	0.492	0.505	0.512	0.522	0.523	0.525	0.529	0.53	0.532	0.533	0.534	0.536	0.537	0.538	0.54	0.54	0.541	0.538	0.541	0.541	0.541	0.542	0.54	0.54	0.543	0.543	0.542	0.542	0.542
J09	Prinomastat 78.125 nM	0.024	0.056	0.062	0.062	0.08	0.109	0.151	0.203	0.256	0.311	0.364	0.409	0.447	0.474	0.492	0.506	0.515	0.52	0.525	0.531	0.529	0.531	0.535	0.534	0.536	0.538	0.537	0.54	0.541	0.543	0.543	0.542	0.544	0.545	0.544	0.543	0.544	0.546	0.544	0.544	0.547	0.547	0.545	0.546	0.546
J10	Prinomastat 39.0625 nM	0.022	0.053	0.055	0.067	0.099	0.147	0.2	0.256	0.309	0.352	0.387	0.417	0.438	0.454	0.465	0.475	0.48	0.482	0.486	0.489	0.489	0.49	0.493	0.493	0.495	0.495	0.496	0.497	0.499	0.5	0.501	0.499	0.501	0.5	0.499	0.501	0.501	0.501	0.501	0.5	0.502	0.502	0.501	0.501	0.502
J11	Prinomastat 19.53125 nM	0.027	0.057	0.06	0.077	0.113	0.164	0.216	0.262	0.31	0.35	0.383	0.413	0.438	0.454	0.467	0.477	0.485	0.488	0.492	0.496	0.496	0.498	0.5	0.502	0.5	0.503	0.502	0.504	0.505	0.507	0.506	0.506	0.508	0.508	0.508	0.508	0.508	0.509	0.509	0.509	0.509	0.512	0.509	0.51	0.511
J12	Prinomastat 9.765625 nM	0.02	0.053	0.056	0.082	0.125	0.181	0.233	0.281	0.326	0.363	0.392	0.42	0.441	0.456	0.468	0.479	0.482	0.487	0.489	0.494	0.493	0.495	0.497	0.497	0.498	0.5	0.5	0.501	0.502	0.502	0.504	0.503	0.504	0.505	0.503	0.505	0.505	0.506	0.508	0.505	0.507	0.509	0.506	0.508	0.505
J13	Prinomastat 10000 nM	0.028	0.059	0.062	0.064	0.063	0.064	0.064	0.067	0.082	0.109	0.144	0.192	0.248	0.306	0.361	0.404	0.438	0.464	0.48	0.495	0.5	0.506	0.512	0.515	0.516	0.52	0.518	0.521	0.522	0.523	0.525	0.525	0.526	0.528	0.525	0.526	0.527	0.526	0.527	0.527	0.529	0.53	0.529	0.527	0.529
J14	Prinomastat 5000 nM	0.03	0.06	0.063	0.064	0.071	0.087	0.145	0.224	0.304	0.372	0.412	0.438	0.456	0.47	0.48	0.487	0.493	0.496	0.499	0.503	0.502	0.503	0.504	0.506	0.506	0.508	0.509	0.509	0.51	0.512	0.511	0.512	0.516	0.513	0.514	0.515	0.514	0.513	0.516	0.513	0.515	0.515	0.514	0.515	0.514
J15	Prinomastat 2500 nM	0.053	0.057	0.06	0.061	0.062	0.067	0.08	0.108	0.15	0.201	0.26	0.32	0.378	0.424	0.461	0.487	0.506	0.515	0.521	0.529	0.529	0.534	0.534	0.536	0.539	0.539	0.539	0.542	0.541	0.544	0.545	0.543	0.545	0.544	0.546	0.546	0.545	0.546	0.546	0.546	0.548	0.548	0.548	0.548	0.548
J16	Prinomastat 1250 nM	0.023	0.057	0.058	0.058	0.058	0.064	0.08	0.103	0.149	0.214	0.287	0.355	0.412	0.449	0.473	0.488	0.497	0.503	0.506	0.511	0.513	0.515	0.518	0.519	0.521	0.522	0.522	0.524	0.528	0.528	0.527	0.528	0.528	0.529	0.528	0.53	0.53	0.528	0.531	0.53	0.532	0.533	0.532	0.531	0.531
J17	Prinomastat 625 nM	0.031	0.084	0.068	0.062	0.062	0.074	0.091	0.117	0.153	0.196	0.243	0.292	0.338	0.381	0.419	0.452	0.475	0.492	0.503	0.512	0.514	0.516	0.522	0.524	0.524	0.526	0.526	0.53	0.529	0.53	0.532	0.531	0.533	0.532	0.53	0.533	0.534	0.533	0.533	0.531	0.535	0.536	0.536	0.535	0.534
J18	Prinomastat 312.5 nM	0.027	0.057	0.061	0.062	0.064	0.081	0.1	0.129	0.17	0.215	0.263	0.316	0.366	0.407	0.443	0.466	0.482	0.491	0.498	0.505	0.503	0.506	0.51	0.511	0.512	0.512	0.513	0.514	0.516	0.518	0.519	0.518	0.518	0.519	0.52	0.521	0.52	0.52	0.522	0.52	0.522	0.522	0.521	0.521	0.522
J19	Prinomastat 156.25 nM	0.049	0.058	0.06	0.069	0.091	0.13	0.178	0.229	0.283	0.338	0.387	0.429	0.459	0.478	0.49	0.497	0.503	0.506	0.507	0.512	0.51	0.512	0.516	0.516	0.517	0.517	0.519	0.52	0.522	0.522	0.523	0.522	0.524	0.523	0.524	0.524	0.526	0.525	0.525	0.523	0.526	0.527	0.526	0.524	0.525
J20	Prinomastat 78.125 nM	0.026	0.056	0.057	0.076	0.097	0.131	0.174	0.22	0.265	0.306	0.344	0.381	0.412	0.438	0.456	0.469	0.48	0.483	0.487	0.492	0.492	0.495	0.496	0.496	0.498	0.498	0.501	0.502	0.503	0.504	0.505	0.505	0.504	0.505	0.506	0.506	0.506	0.506	0.506	0.507	0.507	0.508	0.508	0.509	0.508
J21	Prinomastat 39.0625 nM	0.029	0.062	0.066	0.086	0.119	0.157	0.198	0.242	0.283	0.321	0.355	0.385	0.41	0.429	0.442	0.457	0.466	0.472	0.477	0.482	0.481	0.485	0.485	0.487	0.487	0.49	0.489	0.49	0.492	0.493	0.495	0.493	0.494	0.495	0.495	0.494	0.496	0.495	0.498	0.495	0.498	0.497	0.497	0.497	0.496
J22	Prinomastat 19.53125 nM	0.058	0.062	0.074	0.111	0.165	0.218	0.264	0.307	0.344	0.376	0.404	0.427	0.447	0.457	0.466	0.474	0.477	0.478	0.48	0.485	0.483	0.488	0.488	0.487	0.488	0.491	0.49	0.493	0.491	0.494	0.495	0.494	0.495	0.495	0.495	0.496	0.497	0.496	0.498	0.494	0.499	0.5	0.498	0.497	0.499
J23	Prinomastat 9.765625 nM	0.025	0.057	0.081	0.122	0.176	0.228	0.274	0.316	0.352	0.381	0.405	0.426	0.442	0.45	0.457	0.462	0.466	0.469	0.47	0.473	0.471	0.474	0.476	0.476	0.477	0.478	0.478	0.479	0.48	0.481	0.481	0.482	0.483	0.484	0.481	0.482	0.484	0.483	0.484	0.481	0.485	0.486	0.484	0.485	0.485
J24	Marimastat no venom 10000nM control	0.026	0.059	0.06	0.062	0.061	0.07	0.086	0.112	0.149	0.195	0.249	0.31	0.371	0.424	0.463	0.493	0.513	0.524	0.53	0.535	0.537	0.541	0.543	0.545	0.545	0.545	0.547	0.548	0.549	0.549	0.55	0.551	0.552	0.55	0.552	0.553	0.552	0.551	0.554	0.549	0.553	0.554	0.552	0.551	0.552
K01	Argatroban + venom 10000nM control	0.032	0.051	0.051	0.051	0.05	0.051	0.051	0.051	0.052	0.051	0.052	0.053	0.054	0.053	0.055	0.054	0.055	0.055	0.054	0.06	0.06	0.064	0.071	0.079	0.087	0.097	0.106	0.118	0.128	0.14	0.152	0.165	0.18	0.193	0.207	0.222	0.238	0.253	0.269	0.281	0.298	0.31	0.323	0.335	0.347
K24	Argatroban no venom 10000nM control	0.05	0.085	0.085	0.087	0.087	0.087	0.087	0.087	0.09	0.087	0.087	0.088	0.089	0.088	0.091	0.09	0.091	0.091	0.092	0.096	0.095	0.1	0.104	0.11	0.114	0.12	0.127	0.137	0.144	0.154	0.164	0.172	0.183	0.2	0.203	0.219	0.248	0.25	0.245	0.316	0.319	0.337	0.382	0.408	0.411
L01	DMSO + venom 10000nM control	0.034	0.042	0.042	0.071	0.134	0.202	0.26	0.306	0.345	0.374	0.396	0.414	0.43	0.439	0.447	0.454	0.458	0.462	0.466	0.469	0.469	0.47	0.473	0.474	0.475	0.476	0.477	0.477	0.48	0.479	0.481	0.481	0.482	0.48	0.483	0.484	0.483	0.484	0.485	0.483	0.486	0.487	0.486	0.486	0.486
L24	DMSO no venom 10000nM control	0.029	0.062	0.063	0.066	0.064	0.071	0.09	0.122	0.174	0.23	0.289	0.352	0.403	0.449	0.48	0.505	0.52	0.533	0.538	0.547	0.548	0.551	0.554	0.557	0.557	0.56	0.559	0.562	0.562	0.564	0.564	0.565	0.565	0.566	0.565	0.568	0.567	0.567	0.568	0.565	0.566	0.568	0.568	0.565	0.569
M01	Varespladib + venom 10000nM control	0.028	0.047	0.08	0.154	0.22	0.274	0.318	0.353	0.381	0.401	0.416	0.429	0.44	0.445	0.45	0.454	0.459	0.459	0.461	0.464	0.464	0.464	0.467	0.468	0.468	0.47	0.47	0.471	0.471	0.473	0.472	0.473	0.474	0.474	0.474	0.476	0.477	0.476	0.476	0.474	0.476	0.477	0.475	0.475	0.478
M02	Varespladib 10000 nM	0.028	0.05	0.129	0.218	0.29	0.352	0.392	0.415	0.427	0.435	0.437	0.439	0.444	0.444	0.446	0.447	0.447	0.448	0.448	0.451	0.45	0.45	0.452	0.452	0.451	0.454	0.452	0.453	0.453	0.454	0.455	0.452	0.455	0.454	0.454	0.454	0.454	0.455	0.455	0.452	0.455	0.454	0.454	0.455	0.455
M03	Varespladib 5000 nM	0.018	0.052	0.144	0.23	0.291	0.335	0.365	0.385	0.396	0.403	0.407	0.411	0.414	0.416	0.414	0.417	0.416	0.416	0.415	0.418	0.417	0.419	0.419	0.419	0.419	0.421	0.42	0.422	0.422	0.424	0.424	0.422	0.425	0.423	0.425	0.425	0.426	0.425	0.426	0.424	0.425	0.426	0.425	0.426	0.427
M04	Varespladib 2500 nM	0.012	0.042	0.119	0.203	0.27	0.322	0.359	0.386	0.405	0.417	0.426	0.434	0.44	0.444	0.447	0.448	0.451	0.45	0.449	0.453	0.452	0.454	0.455	0.455	0.455	0.455	0.456	0.456	0.458	0.458	0.459	0.459	0.46	0.459	0.459	0.459	0.46	0.46	0.46	0.46	0.461	0.462	0.46	0.461	0.46
M05	Varespladib 1250 nM	0.016	0.048	0.12	0.2	0.262	0.309	0.342	0.367	0.384	0.395	0.405	0.412	0.418	0.422	0.423	0.425	0.426	0.428	0.429	0.43	0.429	0.431	0.432	0.432	0.434	0.433	0.433	0.433	0.435	0.435	0.436	0.435	0.435	0.436	0.437	0.436	0.437	0.436	0.437	0.435	0.436	0.435	0.437	0.437	0.437
M06	Varespladib 625 nM	0.032	0.084	0.178	0.259	0.316	0.352	0.376	0.392	0.404	0.412	0.416	0.42	0.422	0.424	0.426	0.426	0.428	0.429	0.428	0.432	0.429	0.432	0.434	0.43	0.433	0.434	0.433	0.434	0.433	0.436	0.436	0.434	0.437	0.436	0.435	0.436	0.436	0.436	0.437	0.435	0.437	0.438	0.436	0.438	0.436
M07	Varespladib 312.5 nM	0.014	0.047	0.117	0.188	0.246	0.291	0.325	0.349	0.369	0.38	0.389	0.397	0.402	0.405	0.409	0.41	0.412	0.413	0.412	0.414	0.414	0.416	0.414	0.416	0.416	0.416	0.416	0.418	0.42	0.421	0.419	0.42	0.418	0.42	0.418	0.418	0.42	0.42	0.42	0.42	0.42	0.421	0.42	0.42	0.419
M08	Varespladib 156.25 nM	0.012	0.043	0.127	0.206	0.271	0.321	0.358	0.384	0.402	0.414	0.422	0.429	0.435	0.436	0.438	0.439	0.439	0.44	0.439	0.443	0.441	0.44	0.444	0.445	0.443	0.444	0.444	0.446	0.446	0.447	0.447	0.446	0.447	0.446	0.447	0.448	0.446	0.448	0.448	0.447	0.447	0.45	0.448	0.448	0.448
M09	Varespladib 78.125 nM	0.033	0.074	0.151	0.227	0.285	0.317	0.351	0.374	0.393	0.404	0.412	0.42	0.424	0.428	0.429	0.432	0.433	0.434	0.435	0.439	0.436	0.436	0.437	0.442	0.441	0.442	0.441	0.444	0.443	0.446	0.445	0.444	0.447	0.446	0.446	0.447	0.446	0.447	0.448	0.445	0.446	0.449	0.447	0.447	0.447
M10	Varespladib 39.0625 nM	0.009	0.051	0.134	0.214	0.274	0.321	0.352	0.374	0.393	0.402	0.407	0.412	0.419	0.418	0.422	0.422	0.426	0.425	0.426	0.428	0.425	0.428	0.43	0.429	0.429	0.428	0.43	0.429	0.432	0.432	0.432	0.431	0.433	0.431	0.432	0.433	0.432	0.432	0.431	0.431	0.433	0.433	0.432	0.431	0.432
M11	Varespladib 19.53125 nM	0.01	0.053	0.128	0.198	0.254	0.298	0.33	0.354	0.369	0.382	0.39	0.396	0.402	0.405	0.407	0.408	0.41	0.411	0.41	0.414	0.412	0.413	0.415	0.415	0.415	0.416	0.415	0.417	0.418	0.418	0.419	0.417	0.418	0.42	0.42	0.419	0.42	0.42	0.421	0.419	0.42	0.421	0.422	0.42	0.421
M12	Varespladib 9.765625 nM	0.009	0.059	0.138	0.21	0.267	0.309	0.341	0.365	0.381	0.392	0.4	0.406	0.412	0.414	0.417	0.419	0.42	0.42	0.42	0.424	0.422	0.422	0.424	0.423	0.425	0.425	0.425	0.426	0.427	0.428	0.428	0.428	0.428	0.429	0.428	0.43	0.428	0.428	0.429	0.427	0.429	0.43	0.429	0.429	0.428
M13	Varespladib 10000 nM	0.037	0.093	0.179	0.254	0.308	0.347	0.376	0.396	0.409	0.418	0.424	0.429	0.433	0.435	0.435	0.437	0.44	0.44	0.438	0.442	0.44	0.441	0.442	0.444	0.443	0.444	0.443	0.446	0.443	0.446	0.448	0.445	0.446	0.444	0.446	0.448	0.446	0.447	0.448	0.446	0.447	0.449	0.447	0.447	0.448
M14	Varespladib 5000 nM	0.008	0.064	0.141	0.21	0.262	0.303	0.333	0.353	0.371	0.38	0.388	0.396	0.402	0.404	0.407	0.409	0.412	0.412	0.411	0.414	0.414	0.415	0.418	0.417	0.418	0.419	0.42	0.423	0.422	0.424	0.425	0.426	0.428	0.428	0.43	0.431	0.431	0.434	0.436	0.436	0.437	0.442	0.441	0.441	0.444
M15	Varespladib 2500 nM	0.009	0.065	0.141	0.208	0.259	0.299	0.328	0.348	0.368	0.378	0.387	0.394	0.401	0.404	0.407	0.409	0.412	0.412	0.412	0.415	0.415	0.416	0.418	0.418	0.416	0.419	0.419	0.42	0.421	0.422	0.422	0.422	0.423	0.423	0.423	0.423	0.422	0.422	0.424	0.423	0.424	0.424	0.425	0.424	0.424
M16	Varespladib 1250 nM	0.01	0.061	0.134	0.201	0.253	0.294	0.324	0.347	0.365	0.376	0.386	0.393	0.398	0.401	0.404	0.407	0.409	0.408	0.41	0.412	0.411	0.412	0.414	0.413	0.413	0.416	0.416	0.416	0.418	0.418	0.417	0.418	0.419	0.418	0.419	0.417	0.418	0.418	0.418	0.418	0.42	0.42	0.419	0.419	0.419
M17	Varespladib 625 nM	0.014	0.064	0.132	0.195	0.246	0.287	0.319	0.343	0.361	0.374	0.386	0.394	0.4	0.402	0.405	0.406	0.409	0.409	0.409	0.412	0.41	0.412	0.414	0.413	0.414	0.414	0.414	0.416	0.415	0.416	0.418	0.416	0.417	0.418	0.417	0.417	0.418	0.416	0.418	0.416	0.418	0.42	0.419	0.418	0.418
M18	Varespladib 312.5 nM	0.016	0.069	0.133	0.201	0.253	0.296	0.331	0.357	0.38	0.395	0.405	0.416	0.424	0.426	0.429	0.433	0.433	0.433	0.434	0.437	0.435	0.436	0.438	0.438	0.438	0.44	0.441	0.442	0.441	0.442	0.444	0.443	0.444	0.444	0.444	0.444	0.444	0.444	0.443	0.444	0.446	0.447	0.444	0.445	0.445
M19	Varespladib 156.25 nM	0.036	0.092	0.168	0.232	0.278	0.312	0.338	0.358	0.375	0.386	0.394	0.403	0.411	0.415	0.418	0.422	0.422	0.424	0.425	0.428	0.428	0.429	0.43	0.431	0.43	0.432	0.432	0.434	0.434	0.435	0.435	0.435	0.436	0.435	0.436	0.436	0.437	0.436	0.436	0.437	0.438	0.439	0.437	0.438	0.438
M20	Varespladib 78.125 nM	0.017	0.08	0.154	0.22	0.269	0.307	0.336	0.355	0.371	0.381	0.388	0.394	0.4	0.401	0.404	0.405	0.406	0.406	0.406	0.409	0.407	0.407	0.409	0.41	0.41	0.41	0.411	0.412	0.413	0.413	0.415	0.413	0.414	0.414	0.413	0.414	0.414	0.414	0.415	0.414	0.415	0.414	0.415	0.414	0.413
M21	Varespladib 39.0625 nM	0.021	0.071	0.128	0.188	0.237	0.278	0.311	0.338	0.359	0.374	0.386	0.398	0.405	0.41	0.413	0.417	0.419	0.42	0.421	0.424	0.422	0.423	0.426	0.426	0.424	0.427	0.427	0.428	0.427	0.429	0.429	0.429	0.43	0.43	0.429	0.429	0.43	0.43	0.43	0.428	0.431	0.431	0.43	0.43	0.432
M22	Varespladib 19.53125 nM	0.022	0.082	0.152	0.212	0.261	0.3	0.331	0.355	0.372	0.385	0.395	0.405	0.411	0.412	0.416	0.419	0.421	0.422	0.421	0.424	0.423	0.424	0.426	0.426	0.426	0.426	0.427	0.428	0.428	0.429	0.43	0.429	0.431	0.43	0.43	0.431	0.43	0.43	0.432	0.429	0.431	0.433	0.432	0.431	0.431
M23	Varespladib 9.765625 nM	0.018	0.069	0.127	0.182	0.233	0.275	0.309	0.338	0.361	0.378	0.39	0.399	0.403	0.406	0.407	0.412	0.414	0.412	0.413	0.414	0.414	0.414	0.418	0.417	0.416	0.417	0.418	0.418	0.42	0.42	0.419	0.421	0.42	0.42	0.42	0.421	0.421	0.422	0.421	0.42	0.422	0.423	0.42	0.422	0.423
M24	Varespladib no venom 10000nM control	0.025	0.059	0.066	0.146	0.188	0.225	0.26	0.308	0.358	0.406	0.45	0.477	0.496	0.507	0.516	0.521	0.525	0.525	0.529	0.531	0.531	0.534	0.535	0.536	0.536	0.538	0.536	0.539	0.54	0.541	0.542	0.54	0.542	0.54	0.542	0.543	0.543	0.542	0.544	0.541	0.542	0.543	0.543	0.543	0.542
N01	Marimastat + venom 10000nM control	0.028	0.046	0.048	0.048	0.05	0.05	0.05	0.063	0.092	0.137	0.19	0.256	0.325	0.383	0.424	0.452	0.468	0.479	0.486	0.492	0.491	0.495	0.499	0.5	0.501	0.501	0.502	0.503	0.506	0.506	0.507	0.508	0.508	0.508	0.509	0.509	0.511	0.51	0.512	0.511	0.512	0.515	0.511	0.512	0.511
N24	Marimastat no venom 10000nM control	0.026	0.056	0.059	0.061	0.063	0.072	0.088	0.119	0.157	0.21	0.272	0.336	0.392	0.438	0.47	0.492	0.508	0.514	0.52	0.525	0.525	0.53	0.533	0.533	0.534	0.535	0.535	0.537	0.538	0.539	0.538	0.539	0.541	0.54	0.54	0.541	0.541	0.541	0.542	0.54	0.543	0.541	0.542	0.54	0.54
O01	Argatroban + venom 10000nM control	0.201	0.228	0.228	0.229	0.227	0.234	0.237	0.247	0.253	0.265	0.278	0.289	0.306	0.321	0.326	0.344	0.359	0.376	0.392	0.41	0.437	0.455	0.467	0.49	0.515	0.525	0.543	0.573	0.587	0.614	0.635	0.66	0.685	0.711	0.73	0.753	0.772	0.795	0.821	0.838	0.861	0.89	0.908	0.926	0.948
O02	Argatroban 10000 nM	0.014	0.039	0.04	0.041	0.041	0.042	0.041	0.041	0.042	0.041	0.042	0.043	0.045	0.043	0.044	0.044	0.044	0.045	0.045	0.046	0.044	0.045	0.048	0.047	0.049	0.053	0.056	0.06	0.066	0.073	0.08	0.088	0.095	0.113	0.133	0.136	0.141	0.156	0.174	0.187	0.211	0.226	0.244	0.259	0.27
O03	Argatroban 5000 nM	0.012	0.042	0.041	0.045	0.043	0.045	0.042	0.044	0.045	0.044	0.045	0.046	0.047	0.048	0.047	0.048	0.047	0.047	0.047	0.05	0.049	0.052	0.057	0.062	0.07	0.08	0.088	0.104	0.12	0.134	0.153	0.178	0.197	0.212	0.229	0.245	0.256	0.271	0.289	0.301	0.316	0.332	0.344	0.358	0.369
O04	Argatroban 2500 nM	0.02	0.05	0.055	0.053	0.052	0.055	0.055	0.054	0.056	0.054	0.055	0.056	0.058	0.057	0.058	0.057	0.058	0.06	0.065	0.076	0.085	0.098	0.12	0.136	0.157	0.177	0.199	0.22	0.241	0.261	0.284	0.303	0.322	0.339	0.356	0.372	0.387	0.402	0.417	0.427	0.441	0.454	0.464	0.473	0.482
O05	Argatroban 1250 nM	0.019	0.049	0.051	0.053	0.051	0.052	0.052	0.05	0.052	0.053	0.056	0.062	0.073	0.084	0.098	0.116	0.136	0.161	0.179	0.201	0.223	0.243	0.266	0.286	0.306	0.325	0.342	0.358	0.375	0.388	0.401	0.413	0.424	0.433	0.442	0.452	0.46	0.464	0.471	0.476	0.482	0.487	0.492	0.495	0.498
O06	Argatroban 625 nM	0.012	0.042	0.042	0.044	0.044	0.044	0.043	0.044	0.045	0.044	0.045	0.058	0.079	0.099	0.13	0.163	0.198	0.234	0.267	0.305	0.336	0.365	0.395	0.419	0.44	0.461	0.478	0.492	0.504	0.515	0.526	0.531	0.539	0.542	0.546	0.55	0.551	0.554	0.556	0.557	0.56	0.561	0.56	0.561	0.563
O07	Argatroban 312.5 nM	0.064	0.048	0.05	0.051	0.049	0.051	0.05	0.052	0.052	0.064	0.087	0.115	0.142	0.173	0.204	0.237	0.269	0.303	0.334	0.369	0.395	0.422	0.447	0.467	0.48	0.495	0.503	0.512	0.518	0.522	0.526	0.528	0.53	0.533	0.534	0.536	0.535	0.537	0.538	0.536	0.539	0.542	0.541	0.541	0.542
O08	Argatroban 156.25 nM	0.052	0.05	0.052	0.052	0.052	0.052	0.052	0.062	0.092	0.124	0.158	0.198	0.24	0.28	0.322	0.362	0.399	0.432	0.456	0.48	0.493	0.505	0.513	0.516	0.52	0.522	0.522	0.525	0.527	0.528	0.53	0.53	0.532	0.532	0.534	0.533	0.533	0.533	0.534	0.532	0.538	0.537	0.536	0.536	0.536
O09	Argatroban 78.125 nM	0.014	0.047	0.048	0.05	0.049	0.049	0.067	0.102	0.141	0.179	0.218	0.262	0.303	0.341	0.375	0.407	0.431	0.448	0.462	0.474	0.478	0.483	0.487	0.487	0.489	0.494	0.495	0.494	0.496	0.497	0.499	0.497	0.501	0.499	0.5	0.501	0.5	0.501	0.503	0.5	0.502	0.503	0.502	0.503	0.504
O10	Argatroban 39.0625 nM	0.02	0.052	0.053	0.054	0.092	0.147	0.21	0.269	0.323	0.366	0.403	0.43	0.45	0.464	0.471	0.477	0.48	0.482	0.483	0.487	0.487	0.488	0.49	0.491	0.492	0.492	0.493	0.495	0.494	0.496	0.496	0.496	0.497	0.497	0.496	0.498	0.498	0.498	0.499	0.498	0.498	0.501	0.5	0.497	0.499
O11	Argatroban 19.53125 nM	0.016	0.045	0.048	0.075	0.135	0.203	0.264	0.317	0.36	0.39	0.412	0.428	0.44	0.445	0.447	0.452	0.454	0.456	0.454	0.46	0.458	0.46	0.461	0.462	0.462	0.463	0.463	0.463	0.465	0.464	0.465	0.466	0.466	0.466	0.465	0.468	0.467	0.466	0.468	0.465	0.468	0.468	0.467	0.467	0.466
O12	Argatroban 9.765625 nM	0.05	0.051	0.055	0.12	0.193	0.262	0.321	0.368	0.402	0.426	0.445	0.457	0.466	0.472	0.475	0.477	0.481	0.479	0.481	0.484	0.482	0.485	0.486	0.486	0.487	0.487	0.487	0.491	0.489	0.49	0.491	0.489	0.492	0.49	0.49	0.491	0.493	0.491	0.49	0.49	0.491	0.491	0.491	0.491	0.491
O13	Argatroban 10000 nM	0.014	0.044	0.046	0.048	0.048	0.048	0.047	0.049	0.049	0.048	0.048	0.049	0.051	0.05	0.051	0.052	0.051	0.051	0.05	0.053	0.051	0.052	0.052	0.052	0.052	0.053	0.054	0.056	0.06	0.063	0.068	0.072	0.078	0.084	0.09	0.1	0.106	0.114	0.127	0.139	0.143	0.158	0.18	0.181	0.213
O14	Argatroban 5000 nM	0.016	0.049	0.05	0.051	0.051	0.05	0.049	0.052	0.05	0.051	0.05	0.052	0.053	0.052	0.054	0.053	0.054	0.054	0.054	0.057	0.059	0.067	0.077	0.084	0.095	0.108	0.121	0.136	0.159	0.161	0.178	0.189	0.206	0.219	0.235	0.25	0.264	0.277	0.292	0.304	0.319	0.332	0.344	0.355	0.364
O15	Argatroban 2500 nM	0.021	0.051	0.052	0.056	0.055	0.056	0.055	0.056	0.057	0.057	0.058	0.061	0.068	0.071	0.077	0.087	0.096	0.105	0.116	0.131	0.142	0.159	0.176	0.197	0.216	0.247	0.284	0.278	0.306	0.318	0.319	0.338	0.352	0.365	0.373	0.381	0.39	0.401	0.41	0.416	0.429	0.437	0.442	0.45	0.456
O16	Argatroban 1250 nM	0.036	0.056	0.058	0.06	0.059	0.059	0.059	0.06	0.057	0.058	0.059	0.06	0.061	0.061	0.061	0.064	0.07	0.08	0.092	0.112	0.13	0.152	0.175	0.197	0.22	0.244	0.268	0.293	0.318	0.342	0.365	0.388	0.409	0.428	0.446	0.466	0.481	0.495	0.509	0.516	0.532	0.542	0.55	0.556	0.563
O17	Argatroban 625 nM	0.032	0.054	0.058	0.057	0.057	0.057	0.056	0.055	0.056	0.058	0.058	0.061	0.076	0.091	0.11	0.138	0.165	0.191	0.216	0.246	0.266	0.294	0.32	0.347	0.372	0.396	0.417	0.437	0.454	0.47	0.481	0.491	0.501	0.508	0.513	0.518	0.522	0.526	0.53	0.531	0.535	0.539	0.538	0.541	0.54
O18	Argatroban 312.5 nM	0.005	0.036	0.037	0.039	0.039	0.039	0.039	0.038	0.041	0.04	0.044	0.062	0.084	0.113	0.144	0.18	0.21	0.24	0.272	0.308	0.336	0.366	0.392	0.416	0.435	0.452	0.465	0.478	0.488	0.496	0.502	0.507	0.511	0.514	0.515	0.518	0.52	0.519	0.524	0.522	0.525	0.527	0.527	0.528	0.528
O19	Argatroban 156.25 nM	0.024	0.055	0.056	0.057	0.057	0.057	0.056	0.068	0.095	0.127	0.161	0.198	0.235	0.273	0.306	0.345	0.377	0.407	0.433	0.455	0.47	0.482	0.494	0.498	0.502	0.507	0.509	0.512	0.515	0.516	0.519	0.518	0.52	0.521	0.52	0.521	0.523	0.523	0.523	0.523	0.526	0.525	0.524	0.524	0.525
O20	Argatroban 78.125 nM	0.022	0.054	0.056	0.057	0.057	0.066	0.1	0.14	0.187	0.231	0.278	0.324	0.367	0.402	0.432	0.456	0.472	0.483	0.488	0.497	0.498	0.5	0.504	0.506	0.506	0.508	0.507	0.51	0.511	0.511	0.513	0.513	0.515	0.515	0.514	0.515	0.516	0.515	0.516	0.515	0.516	0.517	0.516	0.517	0.518
O21	Argatroban 39.0625 nM	0.023	0.052	0.056	0.056	0.076	0.121	0.171	0.224	0.279	0.326	0.37	0.405	0.43	0.444	0.454	0.461	0.466	0.467	0.469	0.472	0.472	0.474	0.476	0.475	0.477	0.478	0.477	0.479	0.481	0.48	0.483	0.482	0.483	0.483	0.482	0.484	0.482	0.486	0.484	0.482	0.484	0.486	0.484	0.486	0.484
O22	Argatroban 19.53125 nM	0.094	0.071	0.062	0.068	0.083	0.128	0.181	0.24	0.299	0.349	0.387	0.418	0.437	0.447	0.454	0.459	0.462	0.464	0.465	0.469	0.469	0.469	0.472	0.474	0.472	0.476	0.473	0.475	0.476	0.476	0.478	0.478	0.478	0.478	0.478	0.478	0.479	0.478	0.48	0.476	0.48	0.48	0.48	0.479	0.479
O23	Argatroban 9.765625 nM	0.026	0.059	0.063	0.112	0.175	0.24	0.296	0.343	0.383	0.41	0.431	0.444	0.455	0.459	0.465	0.469	0.471	0.471	0.474	0.475	0.473	0.476	0.477	0.478	0.477	0.479	0.48	0.479	0.481	0.482	0.481	0.48	0.482	0.482	0.48	0.482	0.482	0.481	0.482	0.48	0.483	0.482	0.482	0.483	0.483
O24	Argatroban no venom 10000nM control	0.071	0.067	0.062	0.062	0.06	0.062	0.059	0.06	0.061	0.061	0.061	0.062	0.064	0.062	0.062	0.062	0.062	0.062	0.062	0.064	0.062	0.066	0.073	0.079	0.087	0.1	0.108	0.117	0.138	0.152	0.164	0.198	0.191	0.205	0.219	0.236	0.249	0.265	0.28	0.294	0.311	0.323	0.338	0.35	0.362
P01	DMSO + venom 10000nM control	0.04	0.042	0.042	0.043	0.061	0.114	0.168	0.222	0.276	0.324	0.368	0.405	0.433	0.454	0.467	0.475	0.481	0.484	0.485	0.491	0.488	0.492	0.494	0.495	0.496	0.498	0.498	0.499	0.501	0.502	0.5	0.502	0.501	0.503	0.503	0.502	0.502	0.503	0.503	0.501	0.504	0.505	0.503	0.503	0.504
P02	PBS	0.041	0.069	0.069	0.07	0.078	0.1	0.14	0.185	0.232	0.281	0.33	0.378	0.42	0.452	0.479	0.495	0.507	0.515	0.517	0.523	0.524	0.526	0.53	0.53	0.532	0.534	0.532	0.535	0.536	0.537	0.538	0.537	0.538	0.538	0.539	0.54	0.539	0.54	0.539	0.536	0.542	0.54	0.54	0.541	0.541
P03	PBS	0.026	0.045	0.049	0.059	0.088	0.137	0.188	0.24	0.289	0.332	0.37	0.404	0.434	0.454	0.471	0.482	0.49	0.494	0.497	0.5	0.502	0.504	0.507	0.507	0.508	0.51	0.51	0.512	0.513	0.514	0.514	0.513	0.516	0.515	0.516	0.516	0.515	0.516	0.517	0.515	0.518	0.52	0.518	0.517	0.518
P04	PBS	0.027	0.052	0.054	0.069	0.099	0.145	0.193	0.238	0.283	0.32	0.356	0.388	0.416	0.44	0.456	0.472	0.482	0.491	0.495	0.504	0.505	0.507	0.511	0.511	0.512	0.515	0.516	0.517	0.518	0.52	0.52	0.52	0.522	0.521	0.522	0.523	0.522	0.521	0.523	0.522	0.525	0.525	0.524	0.523	0.524
P05	PBS	0.028	0.052	0.069	0.113	0.172	0.228	0.274	0.32	0.358	0.39	0.416	0.439	0.455	0.465	0.473	0.48	0.484	0.485	0.485	0.492	0.49	0.489	0.494	0.493	0.495	0.496	0.497	0.497	0.498	0.498	0.5	0.498	0.501	0.5	0.5	0.502	0.501	0.502	0.502	0.5	0.502	0.503	0.501	0.503	0.502
P06	PBS	0.023	0.055	0.057	0.086	0.131	0.188	0.239	0.288	0.329	0.366	0.394	0.418	0.439	0.452	0.462	0.472	0.479	0.483	0.486	0.492	0.489	0.493	0.495	0.496	0.498	0.5	0.499	0.5	0.501	0.503	0.504	0.503	0.504	0.504	0.504	0.506	0.505	0.505	0.505	0.503	0.507	0.508	0.507	0.506	0.505
P07	PBS	0.027	0.055	0.065	0.097	0.144	0.2	0.251	0.3	0.346	0.387	0.419	0.448	0.47	0.484	0.493	0.501	0.505	0.508	0.51	0.515	0.513	0.514	0.517	0.519	0.519	0.52	0.52	0.522	0.523	0.524	0.524	0.524	0.526	0.525	0.524	0.527	0.527	0.527	0.528	0.526	0.529	0.528	0.529	0.528	0.528
P08	PBS	0.017	0.04	0.052	0.093	0.149	0.204	0.252	0.297	0.335	0.365	0.39	0.412	0.428	0.442	0.451	0.459	0.464	0.468	0.469	0.474	0.474	0.476	0.477	0.477	0.479	0.48	0.48	0.482	0.482	0.483	0.484	0.484	0.485	0.486	0.485	0.486	0.486	0.487	0.489	0.486	0.487	0.49	0.489	0.489	0.489
P09	PBS	0.01	0.042	0.062	0.118	0.177	0.23	0.278	0.318	0.352	0.376	0.399	0.417	0.431	0.441	0.447	0.453	0.458	0.461	0.462	0.465	0.466	0.466	0.47	0.47	0.469	0.471	0.473	0.473	0.472	0.474	0.474	0.475	0.476	0.476	0.475	0.476	0.477	0.474	0.476	0.475	0.478	0.481	0.479	0.478	0.477
P10	PBS	0.022	0.054	0.055	0.06	0.082	0.121	0.174	0.226	0.28	0.328	0.371	0.41	0.443	0.463	0.481	0.492	0.5	0.505	0.507	0.514	0.511	0.514	0.516	0.517	0.518	0.519	0.52	0.52	0.522	0.524	0.523	0.524	0.525	0.524	0.526	0.525	0.526	0.526	0.526	0.524	0.526	0.529	0.528	0.527	0.527
P11	PBS	0.027	0.054	0.056	0.071	0.097	0.137	0.184	0.231	0.277	0.318	0.354	0.389	0.419	0.442	0.46	0.473	0.487	0.493	0.499	0.507	0.508	0.51	0.513	0.516	0.515	0.516	0.518	0.52	0.521	0.522	0.523	0.525	0.525	0.524	0.524	0.525	0.526	0.526	0.527	0.526	0.528	0.53	0.527	0.528	0.528
P12	PBS	0.024	0.055	0.059	0.083	0.119	0.17	0.217	0.264	0.309	0.349	0.38	0.411	0.435	0.453	0.466	0.479	0.485	0.491	0.493	0.5	0.502	0.501	0.506	0.506	0.507	0.509	0.508	0.512	0.511	0.512	0.514	0.512	0.514	0.514	0.514	0.517	0.515	0.515	0.515	0.514	0.515	0.517	0.516	0.517	0.516
P13	PBS	0.033	0.064	0.066	0.078	0.101	0.14	0.192	0.242	0.294	0.341	0.383	0.422	0.457	0.483	0.501	0.514	0.52	0.526	0.526	0.532	0.53	0.531	0.533	0.534	0.534	0.537	0.538	0.538	0.539	0.54	0.54	0.539	0.542	0.54	0.54	0.542	0.542	0.531	0.534	0.531	0.533	0.535	0.532	0.532	0.534
P14	PBS	0.024	0.056	0.058	0.073	0.103	0.148	0.194	0.239	0.284	0.325	0.365	0.399	0.428	0.447	0.465	0.476	0.484	0.487	0.49	0.495	0.493	0.495	0.499	0.498	0.5	0.502	0.502	0.504	0.504	0.504	0.505	0.504	0.504	0.504	0.504	0.504	0.506	0.504	0.506	0.502	0.505	0.505	0.504	0.506	0.506
P15	PBS	0.029	0.06	0.074	0.106	0.149	0.196	0.238	0.281	0.322	0.356	0.387	0.415	0.438	0.457	0.471	0.482	0.493	0.503	0.503	0.513	0.511	0.514	0.516	0.518	0.518	0.523	0.519	0.52	0.523	0.524	0.526	0.525	0.525	0.525	0.526	0.527	0.527	0.528	0.527	0.526	0.527	0.53	0.528	0.528	0.528
P16	PBS	0.023	0.057	0.075	0.114	0.165	0.214	0.259	0.298	0.337	0.368	0.393	0.417	0.435	0.446	0.456	0.464	0.47	0.472	0.474	0.48	0.477	0.479	0.484	0.483	0.483	0.486	0.485	0.487	0.487	0.489	0.49	0.489	0.491	0.49	0.49	0.492	0.49	0.49	0.492	0.489	0.493	0.492	0.493	0.493	0.493
P17	PBS	0.025	0.057	0.069	0.102	0.15	0.202	0.251	0.295	0.334	0.368	0.399	0.42	0.441	0.454	0.464	0.474	0.481	0.484	0.487	0.492	0.492	0.493	0.495	0.496	0.498	0.499	0.499	0.5	0.501	0.504	0.503	0.502	0.504	0.504	0.504	0.504	0.507	0.505	0.508	0.506	0.508	0.507	0.507	0.507	0.507
P18	PBS	0.036	0.058	0.075	0.116	0.172	0.228	0.277	0.323	0.363	0.394	0.418	0.439	0.454	0.463	0.472	0.479	0.482	0.484	0.485	0.49	0.49	0.491	0.493	0.494	0.496	0.496	0.495	0.495	0.497	0.498	0.498	0.498	0.5	0.501	0.499	0.501	0.5	0.5	0.501	0.499	0.502	0.502	0.5	0.502	0.501
P19	PBS	0.046	0.058	0.085	0.142	0.204	0.26	0.314	0.358	0.394	0.424	0.449	0.468	0.482	0.488	0.496	0.501	0.503	0.506	0.506	0.51	0.509	0.51	0.512	0.513	0.514	0.513	0.514	0.515	0.515	0.518	0.518	0.517	0.518	0.518	0.516	0.518	0.518	0.518	0.518	0.516	0.52	0.521	0.518	0.519	0.52
P20	PBS	0.03	0.061	0.092	0.143	0.196	0.248	0.294	0.334	0.366	0.393	0.415	0.435	0.45	0.456	0.466	0.472	0.477	0.478	0.479	0.486	0.483	0.486	0.488	0.49	0.49	0.491	0.49	0.492	0.493	0.495	0.495	0.494	0.496	0.495	0.495	0.496	0.497	0.498	0.496	0.494	0.497	0.499	0.497	0.497	0.497
P21	PBS	0.046	0.063	0.064	0.075	0.1	0.135	0.181	0.232	0.283	0.329	0.371	0.408	0.437	0.462	0.478	0.493	0.501	0.507	0.511	0.517	0.516	0.52	0.522	0.522	0.524	0.524	0.526	0.526	0.528	0.53	0.53	0.53	0.531	0.53	0.531	0.533	0.53	0.534	0.535	0.531	0.535	0.535	0.533	0.534	0.535
P22	PBS	0.026	0.058	0.061	0.07	0.104	0.152	0.202	0.252	0.304	0.352	0.394	0.431	0.46	0.478	0.49	0.499	0.504	0.508	0.509	0.514	0.513	0.514	0.518	0.517	0.518	0.519	0.52	0.522	0.521	0.523	0.523	0.523	0.524	0.524	0.521	0.524	0.524	0.524	0.525	0.522	0.526	0.526	0.525	0.526	0.526
P23	PBS	0.048	0.056	0.058	0.079	0.12	0.168	0.223	0.278	0.328	0.375	0.411	0.441	0.461	0.473	0.48	0.485	0.49	0.491	0.492	0.494	0.495	0.497	0.498	0.498	0.499	0.5	0.5	0.503	0.501	0.504	0.502	0.504	0.504	0.503	0.506	0.505	0.505	0.504	0.504	0.504	0.505	0.506	0.505	0.504	0.505
P24	DMSO no venom 10000nM control	0.066	0.062	0.063	0.064	0.064	0.076	0.104	0.13	0.17	0.214	0.268	0.327	0.386	0.439	0.481	0.513	0.54	0.554	0.563	0.569	0.574	0.576	0.58	0.58	0.581	0.583	0.582	0.584	0.586	0.586	0.588	0.587	0.586	0.588	0.588	0.589	0.589	0.588	0.588	0.588	0.591	0.589	0.588	0.587	0.588

## Sheet: Repeat 2
Well	Content	Raw Data (595)	Raw Data (595)	Raw Data (595)	Raw Data (595)	Raw Data (595)	Raw Data (595)	Raw Data (595)	Raw Data (595)	Raw Data (595)	Raw Data (595)	Raw Data (595)	Raw Data (595)	Raw Data (595)	Raw Data (595)	Raw Data (595)	Raw Data (595)	Raw Data (595)	Raw Data (595)	Raw Data (595)	Raw Data (595)	Raw Data (595)	Raw Data (595)	Raw Data (595)	Raw Data (595)	Raw Data (595)	Raw Data (595)	Raw Data (595)	Raw Data (595)	Raw Data (595)	Raw Data (595)	Raw Data (595)	Raw Data (595)	Raw Data (595)	Raw Data (595)	Raw Data (595)	Raw Data (595)	Raw Data (595)	Raw Data (595)	Raw Data (595)	Raw Data (595)	Raw Data (595)	Raw Data (595)	Raw Data (595)	Raw Data (595)	Raw Data (595)
	Time	0 min	2 min 38 s	5 min 16 s	7 min 54 s	10 min 32 s	13 min 10 s	15 min 48 s	18 min 26 s	21 min 4 s	23 min 42 s	26 min 20 s	28 min 58 s	31 min 36 s	34 min 14 s	36 min 52 s	39 min 30 s	42 min 8 s	44 min 46 s	47 min 24 s	50 min 2 s	52 min 40 s	55 min 18 s	57 min 56 s	60 min 34 s	63 min 12 s	65 min 50 s	68 min 28 s	71 min 6 s	73 min 44 s	76 min 22 s	79 min	81 min 38 s	84 min 16 s	86 min 54 s	89 min 32 s	92 min 10 s	94 min 48 s	97 min 26 s	100 min 4 s	102 min 42 s	105 min 20 s	107 min 58 s	110 min 36 s	113 min 14 s	115 min 52 s
A01	Varespladib + venom 10000nM control	0.106	0.058	0.136	0.226	0.296	0.343	0.376	0.397	0.41	0.417	0.421	0.424	0.426	0.43	0.43	0.431	0.433	0.433	0.434	0.435	0.434	0.432	0.436	0.437	0.436	0.436	0.437	0.436	0.437	0.438	0.438	0.438	0.437	0.437	0.437	0.439	0.438	0.439	0.439	0.44	0.439	0.439	0.44	0.439	0.441
A02	PBS	0.053	0.059	0.153	0.246	0.314	0.359	0.39	0.408	0.419	0.426	0.429	0.434	0.436	0.437	0.437	0.439	0.44	0.442	0.439	0.443	0.442	0.441	0.443	0.443	0.444	0.444	0.444	0.443	0.444	0.445	0.444	0.446	0.446	0.444	0.445	0.447	0.448	0.447	0.447	0.446	0.446	0.446	0.448	0.446	0.448
A03	PBS	0.051	0.062	0.15	0.236	0.302	0.347	0.379	0.4	0.415	0.423	0.427	0.434	0.435	0.44	0.439	0.441	0.444	0.443	0.442	0.447	0.445	0.444	0.448	0.446	0.446	0.448	0.448	0.446	0.447	0.448	0.45	0.449	0.45	0.448	0.448	0.45	0.45	0.451	0.451	0.45	0.451	0.451	0.451	0.452	0.452
A04	PBS	0.05	0.064	0.151	0.239	0.305	0.352	0.386	0.408	0.425	0.433	0.439	0.443	0.445	0.45	0.447	0.451	0.452	0.455	0.456	0.455	0.456	0.455	0.459	0.458	0.458	0.46	0.46	0.462	0.461	0.461	0.463	0.463	0.463	0.463	0.465	0.465	0.466	0.464	0.467	0.465	0.465	0.465	0.466	0.466	0.468
A05	PBS	0.053	0.062	0.155	0.246	0.315	0.36	0.392	0.414	0.429	0.436	0.44	0.444	0.446	0.45	0.449	0.45	0.451	0.451	0.451	0.452	0.452	0.452	0.455	0.454	0.454	0.455	0.455	0.456	0.455	0.455	0.451	0.452	0.453	0.452	0.451	0.453	0.454	0.453	0.453	0.453	0.455	0.454	0.455	0.454	0.455
A06	PBS	0.049	0.058	0.15	0.24	0.308	0.355	0.389	0.412	0.425	0.434	0.435	0.441	0.442	0.446	0.448	0.447	0.451	0.449	0.45	0.451	0.45	0.45	0.453	0.452	0.452	0.453	0.454	0.455	0.455	0.455	0.455	0.456	0.457	0.454	0.454	0.456	0.457	0.458	0.456	0.456	0.457	0.457	0.458	0.459	0.459
A07	PBS	0.043	0.05	0.144	0.239	0.311	0.361	0.398	0.422	0.436	0.446	0.449	0.455	0.457	0.46	0.459	0.463	0.465	0.465	0.463	0.466	0.465	0.464	0.466	0.468	0.467	0.47	0.469	0.468	0.469	0.468	0.469	0.471	0.472	0.469	0.47	0.472	0.473	0.472	0.472	0.472	0.472	0.472	0.474	0.472	0.474
A08	PBS	0.051	0.056	0.118	0.193	0.262	0.313	0.354	0.384	0.408	0.422	0.43	0.44	0.444	0.449	0.45	0.452	0.455	0.454	0.456	0.456	0.456	0.456	0.46	0.458	0.459	0.46	0.46	0.46	0.461	0.462	0.462	0.463	0.464	0.463	0.466	0.465	0.466	0.464	0.463	0.465	0.466	0.465	0.466	0.466	0.466
A09	PBS	0.052	0.058	0.123	0.196	0.262	0.312	0.353	0.385	0.404	0.418	0.425	0.432	0.435	0.44	0.44	0.441	0.444	0.443	0.444	0.444	0.444	0.445	0.447	0.447	0.446	0.445	0.446	0.447	0.448	0.448	0.447	0.449	0.449	0.448	0.449	0.448	0.45	0.449	0.45	0.45	0.45	0.45	0.45	0.45	0.452
A10	PBS	0.038	0.047	0.124	0.203	0.264	0.308	0.343	0.367	0.382	0.391	0.395	0.4	0.402	0.406	0.405	0.406	0.409	0.41	0.409	0.411	0.411	0.411	0.415	0.413	0.412	0.414	0.415	0.415	0.415	0.414	0.417	0.417	0.417	0.414	0.415	0.419	0.418	0.418	0.418	0.418	0.418	0.418	0.418	0.419	0.42
A11	PBS	0.041	0.054	0.135	0.211	0.274	0.318	0.351	0.374	0.389	0.398	0.402	0.406	0.409	0.413	0.412	0.413	0.415	0.415	0.416	0.417	0.417	0.417	0.42	0.421	0.421	0.42	0.42	0.42	0.423	0.421	0.423	0.424	0.423	0.422	0.422	0.425	0.424	0.425	0.424	0.425	0.425	0.424	0.426	0.425	0.427
A12	PBS	0.074	0.086	0.176	0.263	0.335	0.385	0.419	0.438	0.451	0.459	0.441	0.446	0.447	0.451	0.45	0.453	0.454	0.452	0.455	0.456	0.457	0.456	0.459	0.459	0.458	0.459	0.46	0.46	0.461	0.459	0.46	0.463	0.463	0.46	0.463	0.463	0.464	0.463	0.463	0.463	0.463	0.464	0.466	0.464	0.468
A13	PBS	0.045	0.051	0.105	0.176	0.235	0.284	0.324	0.355	0.375	0.389	0.399	0.406	0.408	0.412	0.412	0.414	0.416	0.417	0.417	0.419	0.419	0.419	0.422	0.421	0.42	0.423	0.422	0.422	0.424	0.423	0.424	0.425	0.423	0.422	0.424	0.424	0.426	0.425	0.425	0.424	0.426	0.425	0.426	0.424	0.428
A14	PBS	0.039	0.061	0.151	0.234	0.3	0.343	0.375	0.394	0.407	0.414	0.417	0.426	0.428	0.431	0.431	0.434	0.434	0.435	0.435	0.438	0.438	0.437	0.439	0.44	0.439	0.438	0.44	0.44	0.442	0.442	0.442	0.442	0.443	0.442	0.442	0.444	0.446	0.444	0.443	0.444	0.445	0.445	0.446	0.446	0.448
A15	PBS	2.244	2.08	1.996	1.899	0.193	0.226	0.254	0.279	0.299	0.315	0.328	0.34	0.348	0.355	0.359	0.364	0.368	0.368	0.369	0.372	0.373	0.373	0.377	0.376	0.378	0.377	0.379	0.379	0.382	0.382	0.383	0.384	0.384	0.383	0.384	0.385	0.386	0.387	0.386	0.386	0.388	0.388	0.389	0.388	0.391
A16	PBS	0.059	0.071	0.127	0.194	0.251	0.3	0.34	0.373	0.398	0.414	0.426	0.436	0.439	0.445	0.447	0.448	0.45	0.45	0.451	0.452	0.453	0.451	0.454	0.454	0.454	0.454	0.455	0.457	0.456	0.456	0.456	0.457	0.457	0.455	0.456	0.456	0.459	0.457	0.456	0.457	0.458	0.457	0.457	0.457	0.46
A17	PBS	0.051	0.067	0.125	0.192	0.253	0.301	0.342	0.37	0.393	0.406	0.416	0.424	0.427	0.432	0.432	0.435	0.437	0.437	0.438	0.44	0.438	0.438	0.441	0.44	0.441	0.44	0.441	0.441	0.442	0.442	0.442	0.443	0.444	0.442	0.443	0.443	0.443	0.444	0.444	0.442	0.444	0.444	0.443	0.443	0.445
A18	PBS	0.053	0.067	0.132	0.203	0.266	0.319	0.363	0.396	0.422	0.438	0.449	0.457	0.463	0.468	0.468	0.47	0.473	0.473	0.475	0.478	0.476	0.474	0.479	0.477	0.478	0.479	0.478	0.48	0.48	0.479	0.48	0.482	0.481	0.479	0.48	0.48	0.482	0.482	0.483	0.48	0.482	0.483	0.482	0.482	0.483
A19	PBS	0.048	0.098	0.193	0.266	0.321	0.359	0.384	0.403	0.414	0.422	0.426	0.432	0.433	0.437	0.436	0.436	0.439	0.44	0.44	0.442	0.441	0.441	0.444	0.445	0.444	0.445	0.445	0.445	0.446	0.447	0.446	0.448	0.448	0.445	0.447	0.448	0.448	0.449	0.45	0.45	0.45	0.45	0.45	0.45	0.451
A20	PBS	0.055	0.101	0.19	0.263	0.317	0.356	0.383	0.402	0.416	0.422	0.426	0.43	0.432	0.434	0.434	0.436	0.436	0.438	0.438	0.441	0.439	0.438	0.441	0.442	0.442	0.443	0.443	0.443	0.443	0.444	0.445	0.446	0.447	0.443	0.446	0.446	0.448	0.447	0.448	0.445	0.447	0.446	0.447	0.447	0.449
A21	PBS	0.056	0.12	0.223	0.303	0.358	0.393	0.42	0.434	0.446	0.452	0.454	0.459	0.46	0.462	0.462	0.464	0.465	0.465	0.465	0.468	0.467	0.467	0.47	0.47	0.469	0.47	0.47	0.471	0.472	0.472	0.472	0.474	0.474	0.472	0.472	0.474	0.475	0.474	0.476	0.476	0.475	0.475	0.475	0.476	0.479
A22	PBS	0.055	0.105	0.188	0.255	0.305	0.341	0.369	0.387	0.399	0.406	0.41	0.415	0.416	0.42	0.42	0.422	0.424	0.426	0.426	0.426	0.427	0.427	0.429	0.428	0.429	0.429	0.43	0.43	0.43	0.431	0.432	0.433	0.434	0.431	0.432	0.433	0.434	0.435	0.432	0.435	0.434	0.434	0.434	0.434	0.436
A23	PBS	0.067	0.119	0.214	0.293	0.351	0.395	0.428	0.451	0.462	0.469	0.474	0.48	0.482	0.486	0.485	0.487	0.49	0.49	0.493	0.492	0.494	0.492	0.497	0.496	0.498	0.496	0.497	0.498	0.5	0.499	0.501	0.501	0.501	0.501	0.502	0.503	0.504	0.502	0.503	0.503	0.504	0.502	0.502	0.503	0.507
A24	Varespladib no venom 10000nM control	0.057	0.064	0.063	0.064	0.065	0.081	0.117	0.183	0.272	0.359	0.431	0.487	0.529	0.561	0.581	0.596	0.605	0.611	0.615	0.616	0.619	0.618	0.623	0.625	0.623	0.625	0.624	0.628	0.627	0.626	0.627	0.629	0.631	0.629	0.63	0.63	0.631	0.633	0.632	0.631	0.631	0.631	0.633	0.633	0.634
B01	Marimastat + venom 10000nM control	0.043	0.047	0.047	0.047	0.048	0.048	0.051	0.068	0.109	0.176	0.25	0.324	0.382	0.428	0.454	0.47	0.484	0.488	0.492	0.495	0.497	0.497	0.501	0.502	0.504	0.506	0.506	0.507	0.507	0.508	0.508	0.51	0.511	0.51	0.512	0.511	0.513	0.513	0.515	0.514	0.516	0.515	0.515	0.514	0.517
B02	PBS	0.048	0.056	0.127	0.203	0.267	0.314	0.352	0.378	0.4	0.411	0.418	0.426	0.43	0.436	0.437	0.438	0.442	0.443	0.443	0.444	0.445	0.444	0.448	0.448	0.448	0.449	0.45	0.45	0.45	0.451	0.451	0.453	0.453	0.452	0.452	0.452	0.454	0.454	0.455	0.454	0.455	0.455	0.456	0.456	0.457
B03	PBS	0.05	0.054	0.109	0.191	0.263	0.318	0.361	0.392	0.414	0.428	0.436	0.442	0.447	0.45	0.452	0.452	0.455	0.456	0.456	0.459	0.458	0.459	0.461	0.461	0.462	0.463	0.463	0.462	0.464	0.463	0.465	0.466	0.466	0.467	0.465	0.468	0.468	0.468	0.469	0.47	0.469	0.47	0.47	0.471	0.471
B04	PBS	0.051	0.055	0.112	0.194	0.26	0.311	0.35	0.38	0.403	0.419	0.43	0.44	0.446	0.451	0.454	0.455	0.46	0.459	0.459	0.463	0.463	0.462	0.468	0.466	0.466	0.467	0.468	0.471	0.47	0.47	0.47	0.472	0.473	0.472	0.473	0.475	0.475	0.476	0.476	0.476	0.478	0.477	0.479	0.477	0.48
B05	PBS	0.049	0.057	0.117	0.2	0.266	0.314	0.352	0.381	0.4	0.415	0.425	0.433	0.44	0.446	0.446	0.45	0.452	0.453	0.453	0.456	0.457	0.456	0.459	0.459	0.46	0.46	0.462	0.462	0.462	0.463	0.463	0.464	0.465	0.463	0.464	0.466	0.467	0.466	0.467	0.468	0.468	0.468	0.47	0.469	0.47
B06	PBS	0.045	0.058	0.14	0.228	0.294	0.343	0.377	0.404	0.42	0.431	0.441	0.448	0.453	0.458	0.458	0.464	0.466	0.465	0.467	0.467	0.47	0.469	0.471	0.472	0.47	0.472	0.474	0.474	0.476	0.474	0.476	0.477	0.477	0.475	0.476	0.477	0.479	0.48	0.48	0.478	0.479	0.479	0.481	0.48	0.482
B07	PBS	0.059	0.067	0.12	0.198	0.261	0.311	0.352	0.386	0.412	0.432	0.444	0.455	0.46	0.466	0.467	0.47	0.472	0.472	0.473	0.476	0.475	0.474	0.48	0.48	0.478	0.479	0.481	0.481	0.481	0.481	0.481	0.483	0.484	0.482	0.483	0.485	0.485	0.485	0.485	0.484	0.485	0.485	0.486	0.485	0.488
B08	PBS	0.048	0.054	0.098	0.171	0.234	0.289	0.336	0.374	0.402	0.422	0.436	0.449	0.456	0.464	0.464	0.468	0.47	0.473	0.472	0.474	0.474	0.474	0.478	0.478	0.478	0.478	0.479	0.48	0.48	0.478	0.48	0.483	0.481	0.481	0.482	0.483	0.484	0.484	0.484	0.484	0.484	0.483	0.485	0.484	0.488
B09	PBS	0.053	0.059	0.126	0.208	0.278	0.33	0.371	0.401	0.427	0.441	0.453	0.462	0.468	0.476	0.475	0.48	0.481	0.483	0.482	0.486	0.485	0.484	0.489	0.488	0.487	0.488	0.49	0.49	0.49	0.49	0.492	0.495	0.494	0.492	0.493	0.493	0.495	0.495	0.496	0.494	0.496	0.495	0.496	0.495	0.499
B10	PBS	0.053	0.063	0.124	0.207	0.274	0.326	0.37	0.403	0.43	0.447	0.459	0.468	0.474	0.479	0.481	0.482	0.486	0.485	0.488	0.489	0.488	0.489	0.491	0.491	0.491	0.491	0.491	0.493	0.493	0.493	0.495	0.494	0.496	0.494	0.495	0.495	0.497	0.497	0.496	0.496	0.498	0.497	0.499	0.498	0.498
B11	PBS	0.051	0.065	0.122	0.202	0.272	0.326	0.37	0.402	0.425	0.44	0.451	0.462	0.467	0.474	0.476	0.48	0.484	0.485	0.487	0.488	0.489	0.488	0.491	0.494	0.493	0.494	0.494	0.496	0.496	0.495	0.496	0.5	0.5	0.497	0.499	0.5	0.501	0.502	0.502	0.502	0.502	0.503	0.504	0.504	0.506
B12	PBS	0.052	0.067	0.127	0.203	0.271	0.326	0.373	0.405	0.43	0.444	0.456	0.464	0.468	0.474	0.474	0.476	0.48	0.48	0.48	0.482	0.484	0.482	0.485	0.485	0.485	0.486	0.487	0.486	0.487	0.488	0.487	0.49	0.49	0.489	0.49	0.49	0.491	0.492	0.491	0.49	0.493	0.491	0.492	0.492	0.494
B13	PBS	0.05	0.067	0.13	0.206	0.27	0.319	0.361	0.394	0.418	0.436	0.451	0.462	0.469	0.477	0.479	0.484	0.487	0.488	0.49	0.491	0.492	0.491	0.496	0.496	0.495	0.496	0.497	0.499	0.5	0.498	0.501	0.502	0.502	0.501	0.502	0.504	0.504	0.504	0.504	0.506	0.505	0.505	0.505	0.506	0.508
B14	PBS	0.061	0.076	0.139	0.214	0.274	0.321	0.356	0.382	0.402	0.414	0.423	0.434	0.437	0.443	0.444	0.446	0.448	0.45	0.45	0.451	0.451	0.451	0.454	0.454	0.454	0.454	0.454	0.456	0.456	0.454	0.456	0.457	0.457	0.456	0.456	0.457	0.459	0.46	0.458	0.458	0.459	0.458	0.46	0.461	0.462
B15	PBS	0.094	0.098	0.126	0.196	0.256	0.305	0.345	0.377	0.401	0.418	0.432	0.443	0.449	0.455	0.457	0.461	0.463	0.465	0.466	0.467	0.467	0.468	0.472	0.47	0.471	0.471	0.473	0.474	0.472	0.474	0.474	0.476	0.476	0.476	0.475	0.477	0.477	0.476	0.478	0.477	0.478	0.478	0.479	0.479	0.479
B16	PBS	0.054	0.071	0.136	0.207	0.265	0.312	0.351	0.38	0.403	0.419	0.431	0.441	0.447	0.453	0.454	0.458	0.46	0.46	0.462	0.464	0.464	0.464	0.468	0.467	0.466	0.467	0.467	0.467	0.469	0.467	0.469	0.47	0.47	0.47	0.47	0.47	0.473	0.472	0.473	0.471	0.474	0.472	0.474	0.473	0.475
B17	PBS	0.056	0.079	0.145	0.22	0.279	0.325	0.365	0.393	0.416	0.433	0.447	0.456	0.464	0.471	0.474	0.477	0.48	0.482	0.482	0.485	0.485	0.483	0.488	0.488	0.488	0.49	0.49	0.492	0.492	0.49	0.493	0.496	0.494	0.492	0.493	0.495	0.497	0.495	0.497	0.496	0.495	0.496	0.497	0.495	0.5
B18	PBS	0.052	0.074	0.138	0.206	0.262	0.308	0.344	0.372	0.394	0.408	0.418	0.425	0.431	0.435	0.436	0.438	0.441	0.44	0.442	0.443	0.443	0.443	0.447	0.444	0.446	0.446	0.447	0.448	0.447	0.446	0.446	0.449	0.448	0.446	0.449	0.45	0.449	0.45	0.449	0.45	0.45	0.45	0.451	0.451	0.452
B19	PBS	0.054	0.081	0.16	0.238	0.3	0.347	0.389	0.417	0.437	0.45	0.461	0.47	0.473	0.48	0.48	0.482	0.485	0.484	0.488	0.488	0.487	0.487	0.491	0.492	0.491	0.491	0.492	0.493	0.492	0.493	0.493	0.494	0.494	0.494	0.494	0.494	0.497	0.495	0.496	0.496	0.496	0.495	0.497	0.495	0.499
B20	PBS	0.055	0.108	0.201	0.273	0.325	0.36	0.389	0.407	0.422	0.43	0.436	0.443	0.447	0.451	0.451	0.454	0.456	0.457	0.457	0.458	0.459	0.458	0.461	0.461	0.461	0.462	0.461	0.464	0.462	0.464	0.463	0.464	0.465	0.464	0.463	0.465	0.466	0.468	0.467	0.466	0.468	0.466	0.468	0.467	0.47
B21	PBS	0.056	0.111	0.201	0.273	0.324	0.358	0.385	0.403	0.414	0.421	0.424	0.428	0.432	0.433	0.435	0.435	0.436	0.438	0.437	0.439	0.44	0.439	0.442	0.441	0.44	0.44	0.441	0.442	0.444	0.442	0.443	0.444	0.445	0.444	0.445	0.446	0.447	0.445	0.446	0.446	0.445	0.445	0.447	0.446	0.447
B22	PBS	0.056	0.12	0.209	0.279	0.331	0.366	0.391	0.406	0.418	0.424	0.43	0.433	0.435	0.439	0.438	0.439	0.442	0.441	0.442	0.443	0.442	0.443	0.446	0.446	0.445	0.444	0.446	0.446	0.447	0.447	0.448	0.449	0.448	0.446	0.448	0.449	0.45	0.45	0.45	0.451	0.45	0.449	0.451	0.45	0.452
B23	PBS	0.058	0.105	0.19	0.258	0.316	0.361	0.399	0.428	0.446	0.459	0.465	0.472	0.476	0.481	0.481	0.485	0.488	0.487	0.489	0.49	0.49	0.491	0.493	0.492	0.494	0.496	0.495	0.497	0.496	0.497	0.498	0.498	0.498	0.497	0.498	0.499	0.501	0.501	0.501	0.501	0.501	0.501	0.502	0.502	0.504
B24	Marimastat no venom 10000nM control	0.073	0.08	0.08	0.081	0.081	0.091	0.122	0.172	0.231	0.298	0.372	0.441	0.491	0.527	0.542	0.549	0.556	0.557	0.557	0.562	0.563	0.562	0.567	0.568	0.567	0.569	0.57	0.57	0.572	0.57	0.571	0.573	0.573	0.572	0.572	0.572	0.574	0.574	0.574	0.572	0.574	0.576	0.575	0.574	0.576
C01	Argatroban + venom 10000nM control	0.057	0.049	0.05	0.051	0.052	0.051	0.051	0.053	0.053	0.053	0.051	0.053	0.051	0.054	0.053	0.053	0.054	0.054	0.056	0.057	0.06	0.06	0.069	0.076	0.082	0.092	0.102	0.118	0.122	0.134	0.15	0.172	0.192	0.214	0.233	0.255	0.27	0.285	0.299	0.321	0.34	0.358	0.371	0.385	0.402
C02	PBS	0.073	0.062	0.154	0.244	0.31	0.351	0.379	0.394	0.405	0.411	0.412	0.416	0.417	0.419	0.419	0.419	0.422	0.422	0.422	0.423	0.422	0.422	0.425	0.426	0.423	0.424	0.425	0.425	0.426	0.426	0.425	0.427	0.426	0.426	0.426	0.427	0.427	0.426	0.427	0.427	0.428	0.427	0.427	0.426	0.428
C03	PBS	0.05	0.058	0.147	0.238	0.301	0.343	0.375	0.397	0.412	0.419	0.425	0.43	0.434	0.437	0.437	0.439	0.441	0.442	0.441	0.444	0.442	0.441	0.446	0.445	0.444	0.444	0.446	0.446	0.446	0.447	0.447	0.449	0.446	0.447	0.448	0.448	0.448	0.45	0.45	0.449	0.45	0.451	0.45	0.451	0.452
C04	PBS	0.051	0.064	0.161	0.25	0.315	0.361	0.391	0.411	0.426	0.432	0.438	0.443	0.444	0.45	0.451	0.451	0.453	0.454	0.453	0.456	0.456	0.455	0.461	0.46	0.46	0.46	0.46	0.46	0.46	0.461	0.462	0.463	0.464	0.461	0.463	0.464	0.466	0.465	0.466	0.465	0.466	0.464	0.466	0.466	0.467
C05	PBS	0.043	0.057	0.15	0.24	0.306	0.353	0.386	0.407	0.416	0.424	0.428	0.433	0.435	0.438	0.437	0.439	0.441	0.441	0.442	0.444	0.442	0.442	0.444	0.443	0.446	0.446	0.448	0.448	0.447	0.446	0.449	0.449	0.449	0.448	0.45	0.45	0.45	0.45	0.451	0.45	0.451	0.451	0.453	0.451	0.453
C06	PBS	0.046	0.069	0.177	0.268	0.33	0.367	0.39	0.406	0.413	0.419	0.423	0.426	0.428	0.432	0.43	0.431	0.435	0.434	0.434	0.436	0.436	0.436	0.438	0.438	0.437	0.438	0.439	0.442	0.44	0.44	0.441	0.443	0.443	0.439	0.441	0.441	0.443	0.442	0.442	0.444	0.442	0.443	0.443	0.443	0.445
C07	PBS	0.044	0.08	0.197	0.284	0.337	0.369	0.388	0.399	0.406	0.409	0.412	0.416	0.415	0.419	0.418	0.417	0.42	0.418	0.42	0.421	0.421	0.42	0.424	0.421	0.423	0.423	0.423	0.423	0.423	0.424	0.424	0.424	0.424	0.424	0.424	0.425	0.424	0.424	0.426	0.426	0.425	0.426	0.427	0.425	0.428
C08	PBS	0.045	0.054	0.122	0.199	0.26	0.308	0.345	0.37	0.39	0.4	0.408	0.416	0.421	0.424	0.423	0.427	0.427	0.428	0.428	0.43	0.43	0.43	0.433	0.433	0.432	0.432	0.433	0.433	0.434	0.434	0.434	0.436	0.435	0.433	0.434	0.436	0.436	0.436	0.435	0.435	0.437	0.436	0.436	0.436	0.437
C09	PBS	0.088	0.054	0.128	0.204	0.266	0.314	0.35	0.376	0.396	0.404	0.412	0.417	0.422	0.424	0.425	0.427	0.428	0.428	0.429	0.43	0.43	0.428	0.434	0.432	0.431	0.43	0.431	0.432	0.432	0.433	0.432	0.435	0.434	0.433	0.435	0.434	0.436	0.436	0.435	0.435	0.435	0.435	0.435	0.435	0.437
C10	PBS	0.048	0.066	0.127	0.199	0.258	0.302	0.336	0.361	0.381	0.394	0.403	0.411	0.418	0.42	0.424	0.426	0.429	0.43	0.429	0.431	0.431	0.43	0.434	0.435	0.434	0.434	0.435	0.435	0.435	0.438	0.436	0.438	0.438	0.437	0.437	0.438	0.44	0.438	0.44	0.438	0.439	0.441	0.441	0.44	0.44
C11	PBS	0.052	0.068	0.122	0.193	0.248	0.292	0.328	0.356	0.377	0.392	0.403	0.412	0.42	0.425	0.427	0.432	0.433	0.434	0.434	0.438	0.436	0.438	0.442	0.441	0.44	0.442	0.443	0.443	0.443	0.444	0.444	0.445	0.444	0.444	0.445	0.446	0.448	0.447	0.448	0.448	0.448	0.448	0.45	0.45	0.451
C12	PBS	0.046	0.062	0.134	0.206	0.265	0.309	0.345	0.367	0.386	0.396	0.402	0.407	0.409	0.414	0.413	0.417	0.417	0.417	0.419	0.419	0.419	0.417	0.421	0.421	0.42	0.421	0.42	0.422	0.422	0.422	0.422	0.424	0.424	0.421	0.423	0.424	0.424	0.425	0.424	0.424	0.424	0.423	0.424	0.425	0.426
C13	PBS	0.09	0.084	0.142	0.21	0.265	0.307	0.338	0.361	0.378	0.389	0.395	0.403	0.407	0.409	0.411	0.413	0.414	0.414	0.416	0.417	0.416	0.415	0.418	0.419	0.418	0.419	0.42	0.419	0.422	0.421	0.419	0.421	0.422	0.422	0.422	0.421	0.423	0.423	0.423	0.423	0.424	0.424	0.425	0.424	0.425
C14	PBS	0.051	0.079	0.138	0.186	0.214	0.232	0.243	0.248	0.252	0.254	0.255	0.259	0.26	0.263	0.264	0.264	0.267	0.268	0.27	0.27	0.27	0.272	0.274	0.275	0.275	0.276	0.278	0.28	0.28	0.278	0.28	0.282	0.282	0.283	0.283	0.285	0.286	0.286	0.285	0.289	0.287	0.288	0.289	0.29	0.292
C15	PBS	0.036	0.068	0.139	0.201	0.249	0.279	0.305	0.32	0.333	0.341	0.345	0.35	0.353	0.356	0.357	0.36	0.362	0.364	0.366	0.367	0.366	0.368	0.371	0.371	0.373	0.373	0.374	0.376	0.377	0.378	0.378	0.38	0.38	0.38	0.382	0.384	0.384	0.385	0.386	0.388	0.388	0.387	0.388	0.391	0.39
C16	PBS	0.045	0.07	0.144	0.217	0.276	0.323	0.36	0.386	0.406	0.421	0.43	0.439	0.445	0.45	0.451	0.453	0.455	0.457	0.457	0.46	0.459	0.457	0.463	0.462	0.462	0.463	0.462	0.465	0.463	0.463	0.464	0.467	0.466	0.466	0.466	0.467	0.467	0.469	0.468	0.469	0.47	0.468	0.47	0.469	0.472
C17	PBS	0.051	0.077	0.151	0.222	0.281	0.325	0.362	0.388	0.408	0.423	0.43	0.439	0.444	0.449	0.449	0.451	0.453	0.454	0.455	0.456	0.457	0.456	0.46	0.46	0.459	0.46	0.46	0.46	0.462	0.462	0.461	0.464	0.464	0.463	0.464	0.465	0.466	0.465	0.466	0.466	0.466	0.466	0.467	0.466	0.469
C18	PBS	0.055	0.076	0.158	0.232	0.293	0.342	0.379	0.404	0.423	0.434	0.441	0.447	0.452	0.456	0.457	0.458	0.46	0.461	0.461	0.464	0.462	0.461	0.465	0.465	0.464	0.465	0.465	0.467	0.465	0.466	0.468	0.468	0.47	0.468	0.468	0.469	0.469	0.47	0.47	0.47	0.469	0.47	0.471	0.469	0.472
C19	PBS	0.044	0.085	0.173	0.246	0.302	0.342	0.374	0.394	0.408	0.419	0.423	0.429	0.432	0.437	0.436	0.437	0.438	0.44	0.439	0.442	0.44	0.441	0.444	0.443	0.441	0.445	0.444	0.445	0.447	0.445	0.446	0.447	0.448	0.448	0.447	0.448	0.449	0.449	0.448	0.449	0.449	0.45	0.45	0.449	0.453
C20	PBS	0.054	0.104	0.195	0.267	0.319	0.356	0.382	0.401	0.413	0.42	0.426	0.431	0.432	0.436	0.438	0.437	0.44	0.441	0.442	0.442	0.442	0.441	0.446	0.444	0.444	0.445	0.446	0.447	0.447	0.445	0.447	0.448	0.448	0.447	0.449	0.448	0.449	0.449	0.45	0.45	0.451	0.45	0.45	0.451	0.452
C21	PBS	0.065	0.14	0.238	0.313	0.364	0.395	0.416	0.43	0.436	0.441	0.443	0.447	0.447	0.45	0.45	0.451	0.454	0.453	0.453	0.454	0.454	0.452	0.456	0.456	0.454	0.456	0.455	0.456	0.457	0.456	0.455	0.458	0.458	0.455	0.457	0.457	0.457	0.459	0.458	0.458	0.458	0.456	0.459	0.458	0.459
C22	PBS	0.05	0.118	0.211	0.28	0.329	0.36	0.385	0.401	0.412	0.419	0.423	0.428	0.43	0.433	0.434	0.435	0.438	0.438	0.439	0.44	0.439	0.439	0.442	0.443	0.442	0.442	0.443	0.442	0.444	0.444	0.444	0.446	0.446	0.444	0.446	0.446	0.447	0.448	0.448	0.447	0.448	0.449	0.449	0.447	0.451
C23	PBS	0.057	0.12	0.209	0.28	0.331	0.365	0.39	0.407	0.418	0.425	0.429	0.433	0.434	0.437	0.438	0.439	0.441	0.44	0.442	0.442	0.443	0.442	0.444	0.444	0.443	0.445	0.445	0.446	0.444	0.444	0.445	0.446	0.446	0.445	0.445	0.447	0.448	0.447	0.448	0.447	0.447	0.447	0.449	0.448	0.45
C24	Argatroban no venom 10000nM control	0.057	0.062	0.063	0.063	0.063	0.061	0.062	0.063	0.062	0.062	0.061	0.061	0.062	0.062	0.061	0.063	0.062	0.062	0.062	0.063	0.064	0.064	0.07	0.074	0.077	0.081	0.087	0.095	0.103	0.116	0.13	0.125	0.141	0.187	0.208	0.185	0.195	0.201	0.213	0.225	0.241	0.264	0.278	0.295	0.309
D01	DMSO + venom 10000nM control	0.047	0.047	0.062	0.119	0.182	0.234	0.28	0.317	0.345	0.367	0.384	0.396	0.406	0.413	0.416	0.419	0.423	0.426	0.428	0.43	0.43	0.43	0.434	0.435	0.435	0.436	0.438	0.439	0.44	0.44	0.441	0.444	0.443	0.442	0.445	0.445	0.445	0.446	0.448	0.446	0.448	0.449	0.45	0.451	0.452
D02	Dimercaprol 160000 nM	0.041	0.041	0.041	0.042	0.042	0.047	0.07	0.122	0.187	0.251	0.32	0.386	0.435	0.466	0.484	0.494	0.502	0.506	0.51	0.512	0.513	0.514	0.518	0.52	0.52	0.519	0.521	0.523	0.523	0.525	0.525	0.527	0.527	0.526	0.527	0.53	0.53	0.53	0.531	0.53	0.532	0.532	0.532	0.533	0.535
D03	Dimercaprol 80000 nM	0.04	0.042	0.043	0.044	0.044	0.057	0.105	0.165	0.239	0.308	0.367	0.415	0.443	0.464	0.473	0.48	0.486	0.487	0.488	0.491	0.493	0.493	0.497	0.5	0.497	0.501	0.501	0.501	0.502	0.503	0.504	0.506	0.506	0.506	0.506	0.507	0.509	0.51	0.51	0.511	0.511	0.51	0.51	0.51	0.512
D04	Dimercaprol 40000 nM	0.046	0.051	0.05	0.061	0.117	0.181	0.244	0.301	0.346	0.376	0.398	0.418	0.428	0.44	0.448	0.452	0.458	0.459	0.462	0.465	0.464	0.465	0.469	0.47	0.47	0.47	0.472	0.471	0.473	0.474	0.474	0.475	0.476	0.473	0.476	0.477	0.477	0.478	0.478	0.477	0.478	0.479	0.479	0.479	0.482
D05	Dimercaprol 20000 nM	0.052	0.061	0.081	0.148	0.218	0.275	0.323	0.36	0.39	0.412	0.429	0.443	0.449	0.457	0.46	0.463	0.467	0.466	0.468	0.47	0.47	0.47	0.476	0.474	0.475	0.474	0.476	0.477	0.478	0.478	0.478	0.48	0.482	0.48	0.482	0.482	0.484	0.484	0.485	0.485	0.485	0.485	0.486	0.486	0.49
D06	Dimercaprol 10000 nM	0.041	0.047	0.086	0.16	0.224	0.274	0.314	0.346	0.367	0.384	0.394	0.405	0.412	0.418	0.42	0.422	0.425	0.427	0.428	0.43	0.43	0.43	0.433	0.434	0.435	0.436	0.436	0.438	0.438	0.437	0.438	0.441	0.44	0.439	0.44	0.442	0.443	0.441	0.442	0.443	0.444	0.443	0.444	0.444	0.447
D07	Dimercaprol 5000 nM	0.041	0.045	0.078	0.149	0.208	0.258	0.299	0.331	0.358	0.377	0.391	0.405	0.414	0.422	0.425	0.429	0.432	0.434	0.435	0.436	0.437	0.437	0.441	0.441	0.44	0.443	0.444	0.445	0.446	0.446	0.445	0.448	0.448	0.447	0.449	0.45	0.45	0.451	0.452	0.452	0.454	0.453	0.454	0.452	0.456
D08	Dimercaprol 2500 nM	0.044	0.05	0.092	0.165	0.228	0.276	0.315	0.344	0.368	0.384	0.396	0.409	0.414	0.42	0.422	0.424	0.428	0.428	0.43	0.432	0.431	0.431	0.435	0.434	0.434	0.436	0.436	0.437	0.437	0.438	0.438	0.44	0.441	0.438	0.439	0.442	0.442	0.442	0.443	0.444	0.444	0.444	0.443	0.443	0.446
D09	Dimercaprol 1250 nM	0.037	0.045	0.114	0.195	0.256	0.302	0.334	0.363	0.38	0.391	0.401	0.408	0.414	0.418	0.42	0.424	0.425	0.427	0.426	0.428	0.428	0.429	0.433	0.431	0.432	0.433	0.433	0.435	0.436	0.436	0.436	0.438	0.439	0.437	0.439	0.44	0.441	0.44	0.442	0.442	0.442	0.442	0.444	0.444	0.445
D10	Dimercaprol 625 nM	0.053	0.062	0.139	0.218	0.279	0.322	0.36	0.388	0.407	0.415	0.421	0.426	0.43	0.433	0.434	0.436	0.437	0.438	0.437	0.441	0.442	0.441	0.444	0.444	0.444	0.446	0.445	0.447	0.447	0.448	0.448	0.451	0.449	0.45	0.451	0.45	0.452	0.452	0.453	0.452	0.453	0.454	0.455	0.455	0.456
D11	Dimercaprol 312.5 nM	0.048	0.062	0.137	0.214	0.272	0.316	0.352	0.375	0.394	0.405	0.411	0.42	0.422	0.427	0.427	0.431	0.433	0.435	0.436	0.436	0.436	0.438	0.441	0.442	0.44	0.443	0.444	0.443	0.444	0.444	0.445	0.446	0.447	0.447	0.447	0.45	0.45	0.449	0.452	0.451	0.453	0.453	0.454	0.453	0.457
D12	Dimercaprol 156.25 nM	0.045	0.064	0.15	0.228	0.285	0.328	0.358	0.379	0.393	0.402	0.408	0.415	0.417	0.422	0.421	0.423	0.425	0.425	0.426	0.429	0.429	0.428	0.433	0.431	0.431	0.434	0.434	0.434	0.435	0.434	0.435	0.438	0.439	0.437	0.438	0.44	0.44	0.44	0.441	0.44	0.443	0.442	0.443	0.442	0.445
D13	Dimercaprol 160000 nM	0.041	0.049	0.05	0.06	0.08	0.096	0.128	0.184	0.25	0.312	0.368	0.412	0.442	0.464	0.474	0.482	0.487	0.489	0.492	0.494	0.495	0.494	0.499	0.498	0.498	0.499	0.499	0.502	0.501	0.502	0.502	0.505	0.505	0.503	0.504	0.507	0.508	0.507	0.507	0.507	0.509	0.508	0.509	0.509	0.511
D14	Dimercaprol 80000 nM	0.041	0.048	0.048	0.048	0.071	0.117	0.174	0.241	0.302	0.353	0.393	0.425	0.444	0.46	0.47	0.476	0.481	0.482	0.484	0.487	0.486	0.487	0.491	0.492	0.491	0.492	0.493	0.494	0.494	0.495	0.496	0.498	0.497	0.496	0.498	0.498	0.499	0.499	0.498	0.5	0.5	0.499	0.502	0.501	0.502
D15	Dimercaprol 40000 nM	0.046	0.051	0.052	0.086	0.144	0.201	0.259	0.311	0.353	0.382	0.404	0.423	0.434	0.445	0.449	0.455	0.457	0.46	0.462	0.464	0.464	0.465	0.468	0.469	0.469	0.469	0.472	0.473	0.473	0.473	0.473	0.474	0.475	0.474	0.475	0.476	0.476	0.477	0.476	0.476	0.479	0.478	0.48	0.479	0.48
D16	Dimercaprol 20000 nM	0.046	0.053	0.075	0.138	0.198	0.254	0.3	0.338	0.369	0.391	0.406	0.421	0.429	0.437	0.441	0.446	0.45	0.45	0.452	0.455	0.456	0.454	0.46	0.459	0.458	0.459	0.459	0.462	0.462	0.462	0.463	0.465	0.464	0.463	0.466	0.466	0.466	0.467	0.467	0.467	0.468	0.467	0.469	0.468	0.47
D17	Dimercaprol 10000 nM	0.042	0.053	0.122	0.195	0.253	0.3	0.338	0.367	0.387	0.402	0.412	0.42	0.427	0.432	0.434	0.437	0.44	0.439	0.44	0.442	0.442	0.442	0.446	0.445	0.446	0.448	0.448	0.448	0.448	0.449	0.45	0.451	0.451	0.449	0.45	0.452	0.453	0.452	0.452	0.453	0.454	0.453	0.454	0.454	0.457
D18	Dimercaprol 5000 nM	0.047	0.063	0.135	0.206	0.264	0.306	0.341	0.366	0.389	0.402	0.411	0.418	0.423	0.428	0.428	0.429	0.432	0.433	0.433	0.436	0.437	0.434	0.438	0.44	0.439	0.439	0.441	0.442	0.442	0.442	0.442	0.443	0.443	0.442	0.442	0.444	0.445	0.444	0.446	0.446	0.446	0.445	0.446	0.446	0.448
D19	Dimercaprol 2500 nM	0.045	0.072	0.155	0.228	0.285	0.326	0.359	0.384	0.4	0.412	0.418	0.425	0.429	0.435	0.435	0.436	0.438	0.439	0.44	0.442	0.44	0.442	0.445	0.444	0.445	0.446	0.446	0.446	0.447	0.446	0.447	0.451	0.451	0.449	0.451	0.45	0.452	0.453	0.452	0.452	0.454	0.454	0.454	0.454	0.456
D20	Dimercaprol 1250 nM	0.045	0.071	0.154	0.222	0.278	0.317	0.35	0.376	0.395	0.409	0.416	0.424	0.428	0.432	0.432	0.436	0.438	0.439	0.439	0.442	0.441	0.44	0.445	0.444	0.444	0.445	0.446	0.446	0.447	0.448	0.448	0.45	0.45	0.45	0.449	0.451	0.452	0.452	0.453	0.453	0.453	0.454	0.454	0.454	0.455
D21	Dimercaprol 625 nM	0.045	0.093	0.184	0.252	0.305	0.34	0.368	0.385	0.397	0.407	0.411	0.416	0.42	0.423	0.424	0.427	0.428	0.43	0.428	0.431	0.431	0.431	0.434	0.435	0.436	0.435	0.438	0.437	0.437	0.437	0.439	0.44	0.44	0.439	0.439	0.441	0.442	0.444	0.443	0.444	0.444	0.444	0.445	0.446	0.447
D22	Dimercaprol 312.5 nM	0.041	0.102	0.195	0.264	0.315	0.347	0.371	0.386	0.395	0.4	0.404	0.406	0.407	0.411	0.412	0.413	0.414	0.414	0.414	0.416	0.416	0.415	0.419	0.419	0.419	0.42	0.42	0.42	0.424	0.422	0.424	0.425	0.423	0.425	0.423	0.425	0.426	0.426	0.427	0.427	0.429	0.427	0.43	0.428	0.43
D23	Dimercaprol 156.25 nM	0.051	0.104	0.192	0.26	0.31	0.345	0.372	0.39	0.401	0.41	0.416	0.42	0.422	0.428	0.426	0.429	0.431	0.431	0.432	0.433	0.432	0.434	0.435	0.436	0.438	0.44	0.437	0.438	0.44	0.44	0.439	0.442	0.442	0.44	0.443	0.443	0.445	0.444	0.445	0.446	0.446	0.447	0.448	0.448	0.449
D24	DMSO no venom 10000nM control	0.052	0.059	0.059	0.058	0.059	0.063	0.08	0.101	0.137	0.185	0.246	0.314	0.375	0.426	0.459	0.483	0.499	0.507	0.513	0.517	0.52	0.52	0.523	0.525	0.525	0.526	0.527	0.528	0.53	0.528	0.527	0.53	0.53	0.529	0.531	0.531	0.533	0.533	0.532	0.532	0.533	0.533	0.534	0.532	0.535
E01	Varespladib + venom 10000nM control	0.058	0.056	0.061	0.121	0.195	0.261	0.319	0.364	0.399	0.415	0.43	0.441	0.444	0.45	0.45	0.452	0.454	0.455	0.457	0.459	0.456	0.457	0.46	0.46	0.459	0.461	0.46	0.464	0.463	0.462	0.463	0.464	0.463	0.463	0.464	0.465	0.465	0.465	0.467	0.464	0.466	0.465	0.465	0.467	0.467
E02	DMPS 160000 nM	0.088	0.06	0.051	0.051	0.051	0.07	0.112	0.161	0.226	0.294	0.359	0.412	0.446	0.468	0.479	0.486	0.492	0.494	0.495	0.498	0.498	0.499	0.502	0.502	0.503	0.504	0.503	0.504	0.506	0.506	0.506	0.507	0.508	0.507	0.508	0.511	0.51	0.509	0.51	0.512	0.511	0.509	0.511	0.511	0.513
E03	DMPS 80000 nM	0.056	0.054	0.052	0.058	0.105	0.158	0.218	0.278	0.329	0.371	0.401	0.424	0.44	0.455	0.459	0.464	0.468	0.471	0.471	0.473	0.473	0.474	0.477	0.477	0.477	0.48	0.48	0.479	0.478	0.48	0.481	0.483	0.482	0.479	0.481	0.481	0.483	0.484	0.483	0.481	0.483	0.483	0.484	0.483	0.486
E04	DMPS 40000 nM	0.049	0.054	0.062	0.122	0.187	0.249	0.302	0.346	0.379	0.403	0.419	0.431	0.44	0.444	0.447	0.449	0.451	0.455	0.454	0.456	0.456	0.456	0.46	0.459	0.459	0.459	0.461	0.462	0.462	0.462	0.463	0.462	0.463	0.464	0.464	0.463	0.466	0.464	0.465	0.465	0.467	0.464	0.466	0.463	0.468
E05	DMPS 20000 nM	0.049	0.053	0.099	0.168	0.229	0.277	0.314	0.34	0.36	0.374	0.382	0.392	0.396	0.402	0.403	0.405	0.408	0.409	0.408	0.412	0.412	0.412	0.415	0.415	0.413	0.416	0.415	0.416	0.417	0.417	0.418	0.418	0.419	0.417	0.419	0.42	0.42	0.42	0.421	0.422	0.421	0.42	0.422	0.422	0.424
E06	DMPS 10000 nM	0.054	0.053	0.097	0.164	0.224	0.27	0.306	0.333	0.357	0.374	0.385	0.398	0.404	0.413	0.414	0.418	0.42	0.423	0.424	0.424	0.426	0.426	0.428	0.428	0.428	0.428	0.43	0.43	0.432	0.431	0.432	0.435	0.434	0.432	0.432	0.436	0.437	0.434	0.434	0.435	0.435	0.436	0.436	0.437	0.439
E07	DMPS 5000 nM	0.043	0.05	0.122	0.212	0.282	0.332	0.37	0.394	0.413	0.424	0.433	0.437	0.441	0.444	0.445	0.447	0.449	0.449	0.45	0.452	0.452	0.452	0.455	0.455	0.453	0.455	0.455	0.456	0.457	0.457	0.457	0.458	0.458	0.456	0.438	0.44	0.44	0.441	0.44	0.44	0.44	0.441	0.441	0.44	0.443
E08	DMPS 2500 nM	0.047	0.057	0.126	0.201	0.262	0.307	0.341	0.366	0.383	0.393	0.402	0.409	0.413	0.416	0.415	0.418	0.42	0.42	0.421	0.422	0.422	0.422	0.426	0.425	0.424	0.426	0.425	0.426	0.427	0.427	0.426	0.428	0.426	0.427	0.427	0.429	0.429	0.43	0.43	0.431	0.43	0.43	0.431	0.43	0.433
E09	DMPS 1250 nM	0.127	0.091	0.131	0.204	0.259	0.298	0.328	0.35	0.366	0.377	0.384	0.392	0.398	0.403	0.402	0.405	0.408	0.409	0.41	0.41	0.412	0.41	0.414	0.414	0.414	0.414	0.416	0.416	0.417	0.416	0.418	0.419	0.419	0.419	0.418	0.418	0.421	0.42	0.421	0.42	0.42	0.42	0.422	0.422	0.424
E10	DMPS 625 nM	0.05	0.07	0.154	0.232	0.288	0.326	0.352	0.371	0.384	0.391	0.396	0.4	0.404	0.407	0.406	0.407	0.409	0.41	0.412	0.413	0.411	0.41	0.415	0.413	0.413	0.415	0.415	0.416	0.416	0.416	0.416	0.417	0.419	0.416	0.416	0.418	0.42	0.419	0.418	0.419	0.42	0.418	0.418	0.419	0.42
E11	DMPS 312.5 nM	0.057	0.07	0.136	0.205	0.255	0.293	0.32	0.34	0.355	0.364	0.372	0.378	0.382	0.384	0.385	0.388	0.39	0.39	0.391	0.392	0.391	0.392	0.396	0.395	0.396	0.397	0.398	0.397	0.399	0.397	0.399	0.4	0.4	0.4	0.399	0.402	0.402	0.403	0.401	0.402	0.401	0.403	0.403	0.403	0.404
E12	DMPS 156.25 nM	0.046	0.073	0.151	0.219	0.27	0.303	0.33	0.35	0.363	0.372	0.377	0.381	0.383	0.387	0.385	0.39	0.39	0.39	0.392	0.393	0.392	0.393	0.395	0.396	0.395	0.395	0.397	0.397	0.398	0.4	0.398	0.4	0.399	0.4	0.4	0.401	0.402	0.401	0.403	0.402	0.403	0.402	0.404	0.404	0.405
E13	DMPS 160000 nM	0.04	0.046	0.047	0.048	0.048	0.072	0.115	0.168	0.231	0.296	0.355	0.4	0.433	0.456	0.471	0.485	0.493	0.501	0.505	0.508	0.511	0.513	0.516	0.517	0.518	0.519	0.52	0.52	0.521	0.523	0.523	0.523	0.524	0.525	0.526	0.527	0.528	0.527	0.527	0.529	0.529	0.53	0.529	0.529	0.531
E14	DMPS 80000 nM	0.153	0.098	0.068	0.067	0.101	0.144	0.2	0.256	0.316	0.365	0.406	0.433	0.454	0.472	0.482	0.493	0.498	0.504	0.507	0.512	0.513	0.512	0.516	0.516	0.518	0.519	0.519	0.521	0.521	0.521	0.522	0.524	0.524	0.523	0.523	0.524	0.526	0.525	0.525	0.525	0.527	0.527	0.528	0.527	0.53
E15	DMPS 40000 nM	0.051	0.059	0.074	0.122	0.174	0.226	0.275	0.314	0.348	0.371	0.389	0.407	0.418	0.427	0.43	0.437	0.439	0.442	0.445	0.446	0.446	0.446	0.451	0.45	0.45	0.451	0.452	0.452	0.453	0.453	0.453	0.454	0.455	0.454	0.454	0.455	0.456	0.456	0.456	0.457	0.458	0.456	0.458	0.457	0.46
E16	DMPS 20000 nM	0.036	0.043	0.09	0.16	0.224	0.275	0.323	0.359	0.391	0.414	0.431	0.444	0.453	0.461	0.462	0.466	0.47	0.47	0.472	0.475	0.473	0.473	0.477	0.478	0.478	0.479	0.481	0.482	0.482	0.482	0.482	0.484	0.485	0.483	0.484	0.486	0.487	0.487	0.488	0.486	0.488	0.489	0.488	0.488	0.49
E17	DMPS 10000 nM	0.055	0.066	0.132	0.202	0.26	0.303	0.339	0.365	0.388	0.403	0.417	0.429	0.44	0.447	0.45	0.457	0.459	0.462	0.464	0.467	0.466	0.467	0.471	0.47	0.47	0.473	0.472	0.473	0.475	0.475	0.474	0.475	0.477	0.477	0.476	0.478	0.478	0.478	0.477	0.479	0.479	0.478	0.48	0.479	0.481
E18	DMPS 5000 nM	0.057	0.076	0.128	0.189	0.239	0.281	0.317	0.343	0.363	0.377	0.386	0.397	0.403	0.409	0.412	0.415	0.42	0.42	0.422	0.423	0.423	0.423	0.426	0.428	0.426	0.427	0.428	0.43	0.43	0.429	0.43	0.432	0.432	0.431	0.431	0.432	0.433	0.433	0.434	0.432	0.432	0.432	0.434	0.435	0.434
E19	DMPS 2500 nM	0.05	0.08	0.151	0.213	0.265	0.302	0.332	0.355	0.372	0.384	0.392	0.4	0.406	0.409	0.409	0.412	0.416	0.415	0.416	0.417	0.417	0.417	0.42	0.418	0.419	0.421	0.421	0.421	0.422	0.422	0.423	0.423	0.424	0.422	0.423	0.424	0.425	0.425	0.426	0.425	0.427	0.425	0.425	0.425	0.427
E20	DMPS 1250 nM	0.056	0.083	0.149	0.211	0.26	0.298	0.327	0.349	0.366	0.38	0.388	0.396	0.403	0.408	0.41	0.412	0.416	0.416	0.417	0.42	0.418	0.418	0.422	0.421	0.422	0.421	0.423	0.423	0.423	0.424	0.424	0.425	0.427	0.424	0.426	0.426	0.427	0.428	0.426	0.427	0.426	0.428	0.428	0.427	0.429
E21	DMPS 625 nM	0.09	0.102	0.144	0.195	0.24	0.277	0.306	0.331	0.35	0.365	0.377	0.39	0.396	0.405	0.408	0.413	0.417	0.419	0.421	0.425	0.424	0.425	0.429	0.429	0.43	0.432	0.431	0.432	0.433	0.433	0.435	0.435	0.437	0.435	0.437	0.438	0.439	0.44	0.44	0.44	0.44	0.441	0.44	0.442	0.443
E22	DMPS 312.5 nM	0.056	0.107	0.189	0.25	0.297	0.329	0.353	0.371	0.384	0.393	0.4	0.406	0.408	0.413	0.414	0.416	0.419	0.419	0.419	0.422	0.422	0.419	0.424	0.423	0.425	0.424	0.426	0.425	0.426	0.426	0.428	0.428	0.429	0.428	0.428	0.43	0.432	0.43	0.431	0.431	0.43	0.431	0.431	0.431	0.434
E23	DMPS 156.25 nM	0.051	0.11	0.195	0.256	0.299	0.327	0.351	0.366	0.376	0.383	0.385	0.391	0.392	0.396	0.394	0.397	0.399	0.4	0.399	0.402	0.402	0.4	0.403	0.404	0.403	0.407	0.406	0.407	0.406	0.407	0.407	0.408	0.408	0.408	0.41	0.41	0.41	0.411	0.411	0.411	0.411	0.411	0.412	0.412	0.414
E24	Varespladib no venom 10000nM control	0.061	0.068	0.067	0.068	0.068	0.075	0.092	0.122	0.171	0.235	0.299	0.362	0.417	0.463	0.495	0.518	0.532	0.539	0.542	0.546	0.548	0.546	0.553	0.553	0.553	0.554	0.554	0.556	0.558	0.556	0.557	0.558	0.558	0.557	0.558	0.557	0.56	0.56	0.559	0.56	0.562	0.562	0.561	0.559	0.563
F01	Marimastat + venom 10000nM control	0.052	0.056	0.056	0.056	0.059	0.058	0.06	0.063	0.068	0.082	0.11	0.162	0.232	0.307	0.367	0.414	0.449	0.469	0.481	0.491	0.496	0.498	0.506	0.508	0.509	0.512	0.514	0.515	0.518	0.518	0.521	0.521	0.522	0.522	0.523	0.524	0.526	0.526	0.528	0.526	0.528	0.528	0.529	0.528	0.531
F02	DMPS 10000 nM	0.046	0.052	0.077	0.134	0.191	0.24	0.28	0.314	0.342	0.363	0.378	0.391	0.4	0.412	0.416	0.421	0.427	0.429	0.43	0.434	0.434	0.435	0.438	0.44	0.441	0.441	0.441	0.443	0.445	0.446	0.446	0.446	0.448	0.447	0.449	0.449	0.45	0.453	0.452	0.452	0.452	0.452	0.454	0.454	0.456
F03	DMPS 5000 nM	0.056	0.063	0.083	0.126	0.178	0.222	0.26	0.294	0.324	0.348	0.371	0.393	0.411	0.426	0.438	0.447	0.455	0.461	0.464	0.469	0.47	0.47	0.476	0.476	0.478	0.48	0.48	0.481	0.482	0.484	0.484	0.486	0.488	0.486	0.488	0.489	0.49	0.49	0.491	0.49	0.492	0.493	0.494	0.493	0.494
F04	DMPS 2500 nM	0.052	0.057	0.077	0.129	0.186	0.234	0.276	0.311	0.34	0.361	0.38	0.396	0.408	0.418	0.425	0.429	0.435	0.436	0.438	0.441	0.444	0.444	0.446	0.448	0.447	0.45	0.451	0.45	0.451	0.451	0.452	0.453	0.453	0.451	0.454	0.455	0.456	0.455	0.458	0.455	0.457	0.456	0.459	0.458	0.459
F05	DMPS 1250 nM	0.055	0.059	0.085	0.14	0.196	0.244	0.284	0.319	0.347	0.369	0.388	0.406	0.418	0.431	0.437	0.444	0.45	0.453	0.456	0.457	0.46	0.459	0.464	0.465	0.465	0.466	0.467	0.469	0.47	0.469	0.471	0.472	0.472	0.471	0.474	0.473	0.476	0.474	0.476	0.475	0.476	0.474	0.478	0.476	0.48
F06	DMPS 625 nM	0.074	0.062	0.101	0.164	0.224	0.268	0.305	0.338	0.363	0.383	0.398	0.414	0.425	0.434	0.441	0.448	0.454	0.457	0.459	0.463	0.465	0.465	0.469	0.47	0.47	0.472	0.472	0.474	0.475	0.476	0.476	0.477	0.478	0.478	0.478	0.479	0.482	0.481	0.481	0.48	0.482	0.484	0.483	0.482	0.485
F07	DMPS 312.5 nM	0.061	0.062	0.112	0.183	0.245	0.293	0.335	0.368	0.391	0.409	0.42	0.431	0.437	0.444	0.446	0.448	0.453	0.453	0.455	0.457	0.457	0.458	0.461	0.462	0.461	0.464	0.464	0.464	0.464	0.465	0.465	0.468	0.468	0.467	0.468	0.47	0.471	0.47	0.471	0.472	0.472	0.471	0.473	0.472	0.472
F08	DMPS 156.25 nM	0.057	0.062	0.097	0.155	0.209	0.251	0.29	0.321	0.348	0.366	0.383	0.398	0.41	0.421	0.427	0.432	0.438	0.441	0.443	0.446	0.446	0.446	0.451	0.45	0.451	0.453	0.453	0.455	0.455	0.456	0.456	0.459	0.459	0.457	0.458	0.459	0.462	0.461	0.461	0.462	0.462	0.461	0.463	0.464	0.466
F09	DMPS 78.125 nM	0.055	0.064	0.103	0.163	0.217	0.259	0.297	0.327	0.353	0.373	0.39	0.404	0.416	0.428	0.434	0.441	0.446	0.448	0.451	0.454	0.455	0.455	0.46	0.461	0.461	0.462	0.464	0.464	0.464	0.465	0.465	0.468	0.468	0.468	0.47	0.47	0.471	0.471	0.472	0.471	0.473	0.472	0.474	0.473	0.472
F10	DMPS 39.0625 nM	0.058	0.067	0.11	0.173	0.226	0.269	0.306	0.337	0.362	0.38	0.396	0.41	0.42	0.431	0.437	0.441	0.447	0.45	0.454	0.457	0.459	0.457	0.464	0.463	0.465	0.466	0.466	0.468	0.47	0.47	0.471	0.471	0.473	0.471	0.472	0.475	0.475	0.477	0.477	0.478	0.477	0.477	0.48	0.478	0.481
F11	DMPS 19.53125 nM	0.054	0.063	0.107	0.168	0.224	0.266	0.304	0.336	0.361	0.381	0.397	0.412	0.423	0.433	0.439	0.444	0.45	0.452	0.456	0.459	0.461	0.461	0.466	0.466	0.466	0.467	0.469	0.47	0.47	0.47	0.472	0.474	0.473	0.473	0.474	0.474	0.476	0.475	0.476	0.478	0.478	0.478	0.478	0.478	0.479
F12	DMPS 9.765625 nM	0.054	0.069	0.124	0.191	0.243	0.283	0.317	0.345	0.368	0.388	0.403	0.415	0.422	0.429	0.431	0.434	0.437	0.439	0.439	0.443	0.444	0.442	0.447	0.447	0.448	0.45	0.45	0.451	0.453	0.452	0.453	0.456	0.455	0.453	0.456	0.456	0.459	0.459	0.461	0.459	0.46	0.46	0.462	0.462	0.464
F13	DMPS 10000 nM	0.072	0.069	0.111	0.165	0.217	0.255	0.29	0.32	0.345	0.366	0.384	0.4	0.415	0.427	0.434	0.443	0.449	0.452	0.454	0.459	0.459	0.46	0.464	0.465	0.464	0.466	0.468	0.469	0.47	0.47	0.472	0.472	0.473	0.472	0.472	0.473	0.476	0.476	0.476	0.476	0.478	0.478	0.479	0.478	0.48
F14	DMPS 5000 nM	0.072	0.075	0.124	0.185	0.236	0.276	0.314	0.342	0.367	0.387	0.405	0.419	0.43	0.439	0.445	0.45	0.453	0.457	0.459	0.462	0.462	0.462	0.466	0.466	0.468	0.47	0.471	0.472	0.473	0.474	0.473	0.475	0.476	0.475	0.476	0.478	0.478	0.478	0.48	0.479	0.48	0.482	0.482	0.482	0.484
F15	DMPS 2500 nM	0.055	0.073	0.117	0.179	0.231	0.273	0.308	0.337	0.361	0.379	0.394	0.407	0.415	0.427	0.431	0.437	0.442	0.445	0.447	0.45	0.451	0.452	0.456	0.457	0.457	0.458	0.459	0.46	0.461	0.461	0.461	0.465	0.466	0.464	0.463	0.467	0.467	0.467	0.468	0.469	0.469	0.469	0.47	0.469	0.472
F16	DMPS 1250 nM	0.054	0.079	0.132	0.197	0.246	0.286	0.32	0.348	0.37	0.388	0.4	0.412	0.421	0.432	0.436	0.441	0.446	0.448	0.452	0.452	0.454	0.453	0.458	0.459	0.46	0.461	0.461	0.462	0.462	0.464	0.464	0.466	0.465	0.465	0.466	0.466	0.47	0.469	0.469	0.469	0.47	0.47	0.471	0.47	0.474
F17	DMPS 625 nM	0.054	0.075	0.132	0.193	0.243	0.28	0.314	0.34	0.363	0.377	0.391	0.403	0.413	0.421	0.425	0.429	0.434	0.437	0.44	0.443	0.442	0.443	0.446	0.446	0.448	0.448	0.448	0.449	0.45	0.45	0.452	0.452	0.453	0.451	0.453	0.455	0.455	0.456	0.456	0.456	0.456	0.457	0.458	0.456	0.459
F18	DMPS 312.5 nM	0.055	0.079	0.137	0.199	0.249	0.288	0.322	0.347	0.37	0.384	0.398	0.41	0.416	0.425	0.429	0.431	0.436	0.437	0.439	0.442	0.442	0.442	0.447	0.445	0.446	0.446	0.449	0.45	0.45	0.451	0.45	0.452	0.453	0.452	0.454	0.454	0.453	0.454	0.456	0.454	0.456	0.456	0.457	0.456	0.458
F19	DMPS 156.25 nM	0.125	0.132	0.173	0.221	0.263	0.3	0.334	0.361	0.381	0.394	0.403	0.411	0.415	0.42	0.421	0.421	0.425	0.427	0.427	0.428	0.428	0.43	0.432	0.433	0.433	0.433	0.434	0.436	0.436	0.434	0.435	0.436	0.436	0.436	0.437	0.438	0.438	0.439	0.44	0.439	0.439	0.439	0.44	0.44	0.442
F20	DMPS 78.125 nM	0.054	0.084	0.142	0.202	0.253	0.289	0.319	0.345	0.365	0.38	0.394	0.404	0.411	0.419	0.422	0.426	0.43	0.432	0.432	0.436	0.436	0.436	0.441	0.441	0.441	0.443	0.443	0.443	0.444	0.444	0.445	0.446	0.447	0.445	0.446	0.449	0.45	0.451	0.451	0.451	0.45	0.451	0.451	0.451	0.454
F21	DMPS 39.0625 nM	0.056	0.096	0.171	0.234	0.285	0.32	0.352	0.372	0.39	0.401	0.41	0.417	0.42	0.427	0.427	0.429	0.432	0.432	0.433	0.436	0.435	0.436	0.438	0.439	0.44	0.441	0.44	0.44	0.442	0.442	0.442	0.444	0.445	0.443	0.445	0.446	0.446	0.447	0.447	0.446	0.447	0.446	0.449	0.448	0.45
F22	DMPS 19.53125 nM	0.144	0.106	0.151	0.221	0.255	0.288	0.318	0.341	0.359	0.371	0.382	0.391	0.397	0.403	0.406	0.409	0.412	0.413	0.416	0.417	0.418	0.418	0.423	0.422	0.422	0.423	0.424	0.424	0.426	0.426	0.426	0.428	0.428	0.427	0.429	0.43	0.431	0.431	0.432	0.43	0.432	0.432	0.433	0.432	0.436
F23	DMPS 9.765625 nM	0.056	0.089	0.161	0.225	0.275	0.312	0.343	0.367	0.388	0.4	0.411	0.419	0.424	0.432	0.432	0.436	0.437	0.439	0.441	0.442	0.442	0.442	0.446	0.447	0.447	0.447	0.448	0.449	0.45	0.45	0.451	0.451	0.453	0.452	0.453	0.454	0.455	0.454	0.454	0.456	0.455	0.456	0.457	0.456	0.457
F24	Marimastat no venom 10000nM control	0.058	0.065	0.066	0.065	0.065	0.066	0.082	0.108	0.189	0.224	0.291	0.361	0.42	0.463	0.494	0.517	0.533	0.544	0.551	0.557	0.557	0.559	0.562	0.565	0.564	0.565	0.565	0.568	0.568	0.567	0.57	0.57	0.569	0.568	0.569	0.571	0.571	0.572	0.572	0.572	0.571	0.57	0.571	0.572	0.573
G01	Argatroban + venom 10000nM control	0.054	0.054	0.054	0.052	0.054	0.053	0.055	0.054	0.055	0.054	0.054	0.054	0.054	0.057	0.056	0.056	0.056	0.055	0.056	0.058	0.059	0.06	0.067	0.072	0.077	0.084	0.094	0.106	0.118	0.138	0.154	0.169	0.183	0.193	0.208	0.224	0.24	0.254	0.27	0.284	0.298	0.31	0.325	0.336	0.35
G24	Argatroban no venom 10000nM control	0.054	0.06	0.062	0.061	0.061	0.059	0.061	0.062	0.062	0.061	0.06	0.06	0.061	0.061	0.061	0.061	0.062	0.062	0.061	0.064	0.065	0.067	0.074	0.08	0.084	0.091	0.098	0.105	0.113	0.12	0.131	0.142	0.151	0.165	0.171	0.182	0.192	0.221	0.251	0.275	0.288	0.302	0.316	0.328	0.342
H01	DMSO + venom 10000nM control	0.049	0.052	0.052	0.058	0.097	0.155	0.212	0.267	0.313	0.353	0.384	0.408	0.426	0.435	0.443	0.446	0.45	0.45	0.455	0.455	0.456	0.457	0.461	0.46	0.461	0.462	0.462	0.464	0.465	0.464	0.464	0.466	0.467	0.466	0.465	0.468	0.469	0.469	0.467	0.469	0.469	0.469	0.472	0.47	0.474
H02	Dimercaprol 10000 nM	0.087	0.081	0.058	0.107	0.166	0.219	0.267	0.308	0.342	0.369	0.389	0.408	0.42	0.432	0.439	0.444	0.449	0.45	0.452	0.454	0.456	0.456	0.459	0.458	0.46	0.461	0.46	0.462	0.461	0.463	0.462	0.465	0.464	0.463	0.464	0.466	0.466	0.466	0.466	0.467	0.466	0.468	0.466	0.468	0.468
H03	Dimercaprol 5000 nM	0.052	0.059	0.076	0.127	0.186	0.239	0.283	0.322	0.353	0.376	0.396	0.411	0.422	0.433	0.436	0.442	0.447	0.448	0.45	0.453	0.451	0.452	0.453	0.455	0.456	0.458	0.457	0.458	0.458	0.458	0.459	0.46	0.461	0.459	0.46	0.463	0.462	0.463	0.463	0.462	0.464	0.463	0.464	0.462	0.466
H04	Dimercaprol 2500 nM	0.055	0.061	0.083	0.157	0.234	0.3	0.352	0.392	0.421	0.44	0.456	0.466	0.472	0.476	0.479	0.48	0.484	0.484	0.486	0.488	0.488	0.486	0.49	0.492	0.49	0.493	0.492	0.495	0.495	0.494	0.497	0.497	0.496	0.495	0.497	0.498	0.5	0.499	0.499	0.499	0.5	0.5	0.501	0.5	0.502
H05	Dimercaprol 1250 nM	0.067	0.058	0.084	0.141	0.202	0.254	0.299	0.336	0.364	0.387	0.402	0.415	0.425	0.435	0.438	0.443	0.447	0.449	0.45	0.454	0.454	0.454	0.458	0.458	0.46	0.459	0.462	0.461	0.46	0.462	0.464	0.463	0.463	0.463	0.465	0.464	0.465	0.466	0.467	0.466	0.466	0.466	0.468	0.466	0.47
H06	Dimercaprol 625 nM	0.06	0.061	0.111	0.213	0.296	0.352	0.392	0.42	0.438	0.446	0.454	0.458	0.461	0.465	0.467	0.466	0.47	0.469	0.471	0.472	0.472	0.473	0.477	0.476	0.476	0.475	0.478	0.478	0.477	0.478	0.48	0.481	0.48	0.48	0.479	0.48	0.484	0.481	0.482	0.483	0.483	0.484	0.483	0.483	0.486
H07	Dimercaprol 312.5 nM	0.056	0.061	0.096	0.159	0.219	0.268	0.311	0.345	0.371	0.393	0.408	0.421	0.431	0.439	0.442	0.446	0.448	0.449	0.45	0.452	0.452	0.452	0.457	0.455	0.454	0.455	0.458	0.459	0.458	0.458	0.458	0.461	0.458	0.458	0.46	0.461	0.461	0.46	0.461	0.462	0.461	0.46	0.462	0.462	0.463
H08	Dimercaprol 156.25 nM	0.055	0.06	0.1	0.172	0.232	0.279	0.32	0.352	0.378	0.395	0.41	0.421	0.428	0.435	0.437	0.442	0.444	0.445	0.445	0.448	0.447	0.448	0.451	0.451	0.451	0.452	0.452	0.453	0.452	0.452	0.453	0.455	0.455	0.454	0.453	0.455	0.456	0.456	0.456	0.456	0.455	0.455	0.455	0.456	0.457
H09	Dimercaprol 78.125 nM	0.084	0.063	0.111	0.177	0.236	0.282	0.321	0.35	0.374	0.391	0.405	0.418	0.427	0.436	0.439	0.442	0.445	0.448	0.449	0.452	0.45	0.452	0.455	0.455	0.456	0.454	0.456	0.458	0.457	0.458	0.458	0.459	0.459	0.458	0.459	0.461	0.462	0.461	0.462	0.462	0.461	0.463	0.464	0.461	0.464
H10	Dimercaprol 39.0625 nM	0.057	0.064	0.122	0.197	0.26	0.307	0.345	0.376	0.401	0.419	0.432	0.443	0.45	0.456	0.458	0.461	0.464	0.465	0.467	0.468	0.468	0.469	0.471	0.471	0.472	0.472	0.471	0.473	0.473	0.474	0.474	0.477	0.476	0.475	0.476	0.477	0.478	0.477	0.479	0.477	0.478	0.478	0.479	0.48	0.482
H11	Dimercaprol 19.53125 nM	0.082	0.088	0.141	0.191	0.249	0.294	0.333	0.363	0.388	0.403	0.415	0.423	0.43	0.434	0.435	0.436	0.439	0.44	0.44	0.442	0.441	0.44	0.445	0.444	0.445	0.444	0.447	0.447	0.447	0.446	0.446	0.449	0.447	0.446	0.448	0.448	0.45	0.451	0.45	0.449	0.45	0.449	0.45	0.45	0.451
H12	Dimercaprol 9.765625 nM	0.053	0.066	0.133	0.207	0.267	0.313	0.35	0.377	0.4	0.413	0.424	0.432	0.439	0.444	0.445	0.449	0.452	0.452	0.452	0.455	0.456	0.454	0.458	0.458	0.458	0.458	0.46	0.459	0.46	0.46	0.461	0.462	0.463	0.461	0.462	0.463	0.464	0.464	0.464	0.464	0.464	0.464	0.464	0.465	0.467
H13	Dimercaprol 10000 nM	0.07	0.059	0.114	0.183	0.244	0.293	0.334	0.368	0.395	0.409	0.422	0.429	0.434	0.438	0.438	0.441	0.441	0.442	0.442	0.445	0.445	0.444	0.448	0.448	0.447	0.449	0.448	0.449	0.45	0.45	0.449	0.452	0.45	0.449	0.451	0.452	0.454	0.452	0.453	0.452	0.453	0.452	0.451	0.452	0.455
H14	Dimercaprol 5000 nM	0.058	0.064	0.118	0.185	0.242	0.288	0.327	0.356	0.379	0.395	0.406	0.417	0.421	0.428	0.43	0.433	0.436	0.438	0.44	0.439	0.441	0.441	0.444	0.445	0.444	0.445	0.446	0.446	0.446	0.446	0.447	0.448	0.448	0.446	0.448	0.448	0.449	0.45	0.45	0.449	0.452	0.449	0.452	0.452	0.452
H15	Dimercaprol 2500 nM	0.081	0.078	0.146	0.217	0.272	0.313	0.346	0.37	0.389	0.402	0.414	0.422	0.427	0.433	0.436	0.439	0.441	0.442	0.443	0.444	0.444	0.444	0.448	0.447	0.446	0.448	0.448	0.449	0.45	0.451	0.452	0.452	0.451	0.452	0.454	0.452	0.455	0.453	0.454	0.454	0.453	0.454	0.454	0.454	0.457
H16	Dimercaprol 1250 nM	0.072	0.077	0.151	0.226	0.286	0.333	0.365	0.39	0.408	0.42	0.429	0.436	0.442	0.448	0.448	0.454	0.456	0.457	0.458	0.46	0.458	0.459	0.462	0.463	0.463	0.463	0.464	0.466	0.464	0.465	0.464	0.468	0.466	0.466	0.466	0.469	0.469	0.468	0.47	0.469	0.47	0.468	0.47	0.47	0.471
H17	Dimercaprol 625 nM	0.101	0.095	0.154	0.222	0.275	0.313	0.346	0.372	0.39	0.401	0.411	0.42	0.427	0.431	0.434	0.437	0.44	0.442	0.442	0.444	0.444	0.443	0.448	0.447	0.448	0.448	0.45	0.451	0.45	0.451	0.452	0.453	0.453	0.452	0.454	0.453	0.455	0.454	0.454	0.454	0.456	0.455	0.456	0.455	0.459
H18	Dimercaprol 312.5 nM	0.079	0.086	0.17	0.241	0.297	0.336	0.366	0.388	0.404	0.415	0.42	0.426	0.429	0.432	0.433	0.435	0.438	0.436	0.438	0.44	0.438	0.437	0.441	0.443	0.442	0.442	0.443	0.443	0.443	0.444	0.444	0.444	0.444	0.444	0.444	0.444	0.446	0.446	0.446	0.446	0.447	0.447	0.447	0.448	0.449
H19	Dimercaprol 156.25 nM	0.056	0.101	0.185	0.255	0.308	0.343	0.37	0.388	0.402	0.41	0.414	0.422	0.423	0.428	0.428	0.429	0.432	0.432	0.433	0.434	0.433	0.434	0.438	0.438	0.438	0.439	0.438	0.439	0.44	0.44	0.44	0.441	0.442	0.441	0.441	0.442	0.443	0.442	0.443	0.444	0.441	0.442	0.446	0.444	0.446
H20	Dimercaprol 78.125 nM	0.051	0.09	0.18	0.253	0.307	0.345	0.374	0.395	0.409	0.415	0.422	0.428	0.432	0.437	0.436	0.439	0.439	0.44	0.441	0.442	0.443	0.442	0.446	0.445	0.445	0.446	0.447	0.447	0.447	0.447	0.448	0.449	0.448	0.448	0.449	0.45	0.45	0.452	0.452	0.451	0.453	0.452	0.451	0.453	0.455
H21	Dimercaprol 39.0625 nM	0.081	0.106	0.194	0.257	0.305	0.338	0.362	0.378	0.392	0.397	0.403	0.407	0.41	0.415	0.413	0.416	0.417	0.417	0.418	0.42	0.42	0.421	0.423	0.422	0.423	0.423	0.423	0.424	0.424	0.425	0.427	0.427	0.426	0.426	0.426	0.427	0.428	0.428	0.428	0.427	0.428	0.429	0.43	0.429	0.429
H22	Dimercaprol 19.53125 nM	0.057	0.103	0.18	0.245	0.295	0.332	0.361	0.381	0.395	0.407	0.415	0.422	0.426	0.431	0.432	0.434	0.436	0.437	0.437	0.44	0.44	0.441	0.444	0.442	0.443	0.443	0.445	0.444	0.446	0.446	0.446	0.448	0.447	0.446	0.446	0.449	0.45	0.448	0.449	0.449	0.449	0.449	0.45	0.451	0.451
H23	Dimercaprol 9.765625 nM	0.056	0.09	0.161	0.225	0.276	0.314	0.344	0.366	0.385	0.395	0.402	0.409	0.412	0.416	0.416	0.418	0.421	0.42	0.422	0.423	0.424	0.423	0.425	0.425	0.426	0.425	0.426	0.427	0.427	0.428	0.427	0.427	0.43	0.426	0.429	0.429	0.431	0.431	0.431	0.43	0.431	0.431	0.431	0.43	0.433
H24	DMSO no venom 10000nM control	0.056	0.062	0.064	0.063	0.063	0.063	0.076	0.102	0.144	0.199	0.259	0.321	0.378	0.425	0.457	0.481	0.496	0.502	0.504	0.508	0.51	0.51	0.515	0.514	0.514	0.516	0.518	0.518	0.52	0.52	0.52	0.522	0.521	0.521	0.522	0.523	0.523	0.524	0.523	0.523	0.524	0.523	0.524	0.523	0.526
I01	Varespladib + venom 10000nM control	0.055	0.051	0.135	0.247	0.343	0.397	0.418	0.426	0.431	0.43	0.433	0.433	0.437	0.439	0.438	0.441	0.442	0.442	0.44	0.445	0.444	0.442	0.447	0.447	0.445	0.447	0.448	0.448	0.448	0.448	0.449	0.449	0.45	0.448	0.449	0.45	0.452	0.451	0.451	0.451	0.451	0.449	0.452	0.45	0.453
I02	Marimastat 10000 nM	0.051	0.054	0.055	0.054	0.056	0.074	0.149	0.259	0.361	0.421	0.451	0.469	0.477	0.485	0.485	0.49	0.492	0.492	0.494	0.495	0.496	0.497	0.499	0.499	0.499	0.501	0.501	0.5	0.502	0.502	0.503	0.506	0.505	0.504	0.503	0.505	0.507	0.504	0.506	0.506	0.507	0.507	0.506	0.506	0.507
I03	Marimastat 5000 nM	0.074	0.073	0.073	0.073	0.074	0.074	0.114	0.192	0.288	0.365	0.413	0.442	0.458	0.47	0.472	0.476	0.48	0.482	0.483	0.485	0.483	0.484	0.488	0.488	0.488	0.488	0.488	0.488	0.49	0.489	0.491	0.492	0.492	0.49	0.49	0.492	0.493	0.491	0.491	0.492	0.493	0.492	0.493	0.492	0.493
I04	Marimastat 2500 nM	0.051	0.052	0.054	0.053	0.054	0.056	0.098	0.164	0.248	0.326	0.389	0.427	0.449	0.46	0.468	0.47	0.473	0.474	0.475	0.477	0.478	0.478	0.482	0.481	0.48	0.48	0.483	0.482	0.482	0.482	0.484	0.484	0.484	0.484	0.485	0.486	0.486	0.486	0.487	0.487	0.487	0.488	0.487	0.486	0.487
I05	Marimastat 1250 nM	0.047	0.05	0.051	0.051	0.05	0.052	0.077	0.132	0.209	0.292	0.356	0.401	0.428	0.444	0.452	0.46	0.464	0.467	0.468	0.469	0.471	0.47	0.473	0.477	0.473	0.475	0.477	0.475	0.478	0.477	0.478	0.478	0.478	0.477	0.479	0.48	0.48	0.48	0.48	0.48	0.481	0.48	0.481	0.48	0.482
I06	Marimastat 625 nM	0.04	0.046	0.046	0.047	0.047	0.048	0.064	0.106	0.164	0.234	0.305	0.366	0.406	0.431	0.442	0.451	0.457	0.459	0.46	0.463	0.463	0.462	0.467	0.467	0.466	0.468	0.47	0.468	0.468	0.47	0.471	0.472	0.47	0.471	0.472	0.473	0.472	0.472	0.472	0.472	0.473	0.473	0.474	0.473	0.475
I07	Marimastat 312.5 nM	0.044	0.049	0.049	0.048	0.051	0.052	0.08	0.126	0.179	0.243	0.304	0.358	0.395	0.417	0.429	0.438	0.445	0.447	0.448	0.45	0.452	0.451	0.454	0.456	0.456	0.457	0.457	0.458	0.458	0.46	0.459	0.461	0.459	0.459	0.459	0.46	0.462	0.462	0.462	0.461	0.463	0.46	0.461	0.461	0.463
I08	Marimastat 156.25 nM	0.04	0.045	0.046	0.045	0.048	0.077	0.146	0.201	0.252	0.301	0.344	0.379	0.403	0.42	0.427	0.434	0.437	0.44	0.441	0.443	0.444	0.445	0.448	0.448	0.447	0.45	0.449	0.449	0.449	0.448	0.451	0.452	0.452	0.451	0.452	0.453	0.455	0.454	0.455	0.454	0.455	0.454	0.454	0.455	0.458
I09	Marimastat 78.125 nM	0.046	0.052	0.052	0.055	0.061	0.088	0.133	0.184	0.239	0.296	0.347	0.385	0.411	0.43	0.44	0.447	0.45	0.455	0.456	0.458	0.459	0.459	0.464	0.463	0.463	0.466	0.465	0.465	0.467	0.467	0.468	0.469	0.469	0.468	0.47	0.469	0.471	0.47	0.472	0.471	0.471	0.472	0.471	0.472	0.473
I10	Marimastat 39.0625 nM	0.175	0.118	0.09	0.062	0.073	0.117	0.166	0.223	0.282	0.334	0.382	0.417	0.441	0.457	0.465	0.47	0.476	0.477	0.478	0.482	0.482	0.482	0.485	0.485	0.485	0.486	0.488	0.488	0.488	0.485	0.488	0.488	0.488	0.486	0.488	0.49	0.489	0.489	0.489	0.488	0.488	0.49	0.49	0.49	0.492
I11	Marimastat 19.53125 nM	0.077	0.051	0.052	0.057	0.087	0.142	0.2	0.263	0.323	0.373	0.409	0.425	0.443	0.454	0.457	0.463	0.468	0.468	0.47	0.472	0.47	0.471	0.475	0.475	0.476	0.476	0.476	0.478	0.476	0.478	0.477	0.478	0.478	0.478	0.48	0.48	0.481	0.482	0.482	0.48	0.482	0.48	0.482	0.481	0.481
I12	Marimastat 9.765625 nM	0.046	0.052	0.052	0.062	0.105	0.16	0.22	0.28	0.333	0.373	0.4	0.419	0.426	0.434	0.435	0.438	0.44	0.442	0.443	0.444	0.445	0.445	0.449	0.45	0.45	0.452	0.451	0.452	0.452	0.454	0.454	0.455	0.456	0.456	0.456	0.457	0.459	0.457	0.459	0.459	0.458	0.458	0.46	0.46	0.461
I13	Marimastat 10000 nM	0.052	0.057	0.059	0.06	0.059	0.057	0.065	0.078	0.107	0.151	0.201	0.258	0.314	0.366	0.406	0.439	0.458	0.471	0.478	0.482	0.483	0.484	0.49	0.489	0.492	0.492	0.494	0.493	0.495	0.495	0.494	0.496	0.495	0.496	0.496	0.498	0.498	0.498	0.497	0.498	0.498	0.499	0.498	0.498	0.501
I14	Marimastat 5000 nM	0.044	0.05	0.051	0.051	0.05	0.051	0.054	0.071	0.107	0.163	0.237	0.316	0.389	0.449	0.485	0.504	0.516	0.52	0.523	0.525	0.527	0.528	0.534	0.534	0.533	0.536	0.537	0.538	0.538	0.54	0.542	0.54	0.542	0.54	0.542	0.543	0.544	0.543	0.543	0.544	0.544	0.543	0.546	0.546	0.548
I15	Marimastat 2500 nM	0.04	0.046	0.047	0.047	0.047	0.046	0.048	0.058	0.086	0.126	0.187	0.254	0.319	0.377	0.418	0.447	0.466	0.475	0.483	0.488	0.491	0.494	0.498	0.499	0.5	0.5	0.502	0.504	0.504	0.503	0.505	0.507	0.506	0.507	0.507	0.509	0.509	0.509	0.509	0.509	0.509	0.51	0.511	0.509	0.511
I16	Marimastat 1250 nM	0.051	0.057	0.058	0.057	0.057	0.056	0.059	0.074	0.107	0.15	0.203	0.263	0.323	0.373	0.408	0.432	0.448	0.456	0.46	0.467	0.468	0.469	0.473	0.473	0.475	0.476	0.476	0.478	0.478	0.477	0.478	0.48	0.48	0.479	0.48	0.48	0.482	0.482	0.482	0.482	0.481	0.482	0.481	0.482	0.483
I17	Marimastat 625 nM	0.056	0.063	0.064	0.072	0.089	0.105	0.128	0.162	0.202	0.25	0.305	0.352	0.392	0.423	0.444	0.461	0.473	0.478	0.483	0.488	0.488	0.491	0.494	0.494	0.494	0.497	0.497	0.498	0.497	0.498	0.499	0.5	0.501	0.498	0.501	0.502	0.502	0.501	0.503	0.502	0.503	0.503	0.505	0.502	0.505
I18	Marimastat 312.5 nM	0.056	0.059	0.057	0.056	0.056	0.058	0.072	0.09	0.141	0.171	0.226	0.286	0.342	0.385	0.414	0.435	0.447	0.455	0.459	0.465	0.466	0.468	0.472	0.472	0.472	0.473	0.474	0.475	0.476	0.476	0.477	0.478	0.477	0.477	0.477	0.48	0.48	0.48	0.479	0.48	0.479	0.481	0.481	0.48	0.482
I19	Marimastat 156.25 nM	0.045	0.052	0.055	0.055	0.057	0.062	0.087	0.128	0.176	0.231	0.29	0.347	0.39	0.424	0.442	0.454	0.464	0.468	0.472	0.475	0.475	0.476	0.48	0.482	0.481	0.482	0.483	0.483	0.485	0.486	0.486	0.488	0.488	0.486	0.486	0.488	0.489	0.489	0.49	0.489	0.488	0.488	0.49	0.489	0.49
I20	Marimastat 78.125 nM	0.043	0.05	0.05	0.051	0.055	0.072	0.096	0.134	0.184	0.237	0.296	0.353	0.399	0.436	0.458	0.473	0.482	0.487	0.492	0.495	0.498	0.497	0.502	0.502	0.502	0.504	0.506	0.505	0.507	0.508	0.508	0.51	0.51	0.508	0.51	0.511	0.512	0.512	0.514	0.512	0.513	0.513	0.513	0.513	0.515
I21	Marimastat 39.0625 nM	0.057	0.064	0.065	0.065	0.08	0.105	0.147	0.195	0.242	0.29	0.338	0.38	0.417	0.442	0.456	0.468	0.477	0.482	0.484	0.486	0.487	0.488	0.491	0.491	0.493	0.494	0.494	0.494	0.493	0.496	0.497	0.497	0.498	0.497	0.498	0.5	0.501	0.5	0.498	0.5	0.5	0.498	0.501	0.5	0.502
I22	Marimastat 19.53125 nM	0.047	0.054	0.054	0.057	0.083	0.124	0.176	0.23	0.286	0.336	0.381	0.417	0.441	0.459	0.467	0.473	0.478	0.48	0.48	0.483	0.483	0.485	0.487	0.487	0.486	0.488	0.489	0.49	0.491	0.488	0.492	0.493	0.491	0.492	0.492	0.492	0.494	0.495	0.493	0.493	0.494	0.494	0.494	0.494	0.495
I23	Marimastat 9.765625 nM	0.062	0.069	0.07	0.088	0.127	0.176	0.232	0.283	0.331	0.37	0.404	0.43	0.448	0.461	0.466	0.472	0.476	0.475	0.477	0.478	0.48	0.48	0.483	0.484	0.482	0.485	0.484	0.486	0.485	0.486	0.488	0.488	0.487	0.486	0.487	0.489	0.489	0.489	0.49	0.489	0.491	0.49	0.492	0.49	0.492
I24	Varespladib no venom 10000nM control	0.046	0.052	0.053	0.053	0.054	0.06	0.097	0.153	0.212	0.27	0.318	0.372	0.419	0.457	0.486	0.506	0.518	0.518	0.527	0.529	0.531	0.529	0.533	0.535	0.535	0.536	0.538	0.539	0.54	0.538	0.541	0.542	0.541	0.54	0.542	0.542	0.543	0.545	0.542	0.544	0.544	0.545	0.545	0.544	0.546
J01	Marimastat + venom 10000nM control	0.058	0.069	0.054	0.042	0.043	0.042	0.045	0.045	0.054	0.076	0.118	0.172	0.234	0.299	0.352	0.401	0.434	0.457	0.47	0.48	0.485	0.486	0.494	0.492	0.494	0.496	0.497	0.498	0.5	0.501	0.501	0.503	0.502	0.502	0.504	0.504	0.506	0.507	0.506	0.507	0.507	0.506	0.508	0.508	0.51
J02	Prinomastat 10000 nM	0.065	0.058	0.055	0.056	0.057	0.058	0.069	0.096	0.144	0.209	0.284	0.359	0.42	0.462	0.49	0.506	0.516	0.522	0.526	0.53	0.532	0.533	0.538	0.539	0.541	0.542	0.544	0.544	0.544	0.547	0.549	0.551	0.551	0.55	0.551	0.552	0.553	0.553	0.555	0.554	0.556	0.555	0.557	0.556	0.558
J03	Prinomastat 5000 nM	0.063	0.048	0.05	0.05	0.049	0.05	0.06	0.095	0.152	0.222	0.292	0.364	0.423	0.467	0.497	0.515	0.529	0.536	0.542	0.548	0.548	0.548	0.552	0.554	0.556	0.556	0.557	0.56	0.558	0.56	0.561	0.561	0.562	0.56	0.565	0.565	0.566	0.565	0.567	0.565	0.568	0.566	0.566	0.567	0.57
J04	Prinomastat 2500 nM	0.058	0.065	0.056	0.056	0.057	0.056	0.059	0.066	0.084	0.111	0.15	0.199	0.254	0.31	0.36	0.404	0.441	0.466	0.484	0.497	0.502	0.507	0.512	0.515	0.515	0.519	0.521	0.52	0.522	0.524	0.524	0.526	0.526	0.524	0.528	0.527	0.53	0.528	0.531	0.53	0.531	0.53	0.532	0.532	0.534
J05	Prinomastat 1250 nM	0.076	0.055	0.056	0.056	0.056	0.056	0.059	0.07	0.093	0.123	0.165	0.216	0.267	0.316	0.357	0.396	0.43	0.457	0.478	0.495	0.504	0.508	0.516	0.516	0.519	0.52	0.521	0.523	0.523	0.524	0.526	0.527	0.525	0.526	0.528	0.53	0.532	0.53	0.532	0.531	0.531	0.53	0.533	0.532	0.534
J06	Prinomastat 625 nM	0.057	0.062	0.063	0.062	0.064	0.064	0.074	0.092	0.112	0.149	0.19	0.237	0.286	0.337	0.383	0.424	0.461	0.482	0.5	0.508	0.514	0.516	0.521	0.524	0.524	0.527	0.528	0.529	0.531	0.53	0.532	0.532	0.535	0.533	0.534	0.536	0.537	0.538	0.537	0.537	0.54	0.538	0.539	0.54	0.543
J07	Prinomastat 312.5 nM	0.081	0.058	0.058	0.059	0.059	0.064	0.08	0.093	0.122	0.161	0.205	0.258	0.31	0.36	0.405	0.439	0.463	0.476	0.484	0.491	0.492	0.495	0.5	0.5	0.503	0.504	0.505	0.506	0.507	0.507	0.508	0.51	0.51	0.509	0.511	0.511	0.514	0.512	0.513	0.514	0.515	0.514	0.514	0.515	0.516
J08	Prinomastat 156.25 nM	0.054	0.06	0.061	0.061	0.065	0.088	0.113	0.154	0.198	0.238	0.278	0.319	0.356	0.391	0.418	0.442	0.464	0.475	0.486	0.495	0.499	0.499	0.505	0.506	0.508	0.509	0.512	0.513	0.513	0.514	0.517	0.518	0.518	0.517	0.518	0.52	0.52	0.52	0.521	0.52	0.522	0.521	0.524	0.522	0.523
J09	Prinomastat 78.125 nM	0.054	0.06	0.06	0.061	0.079	0.104	0.142	0.189	0.239	0.29	0.337	0.378	0.412	0.438	0.455	0.467	0.475	0.478	0.482	0.485	0.486	0.486	0.491	0.491	0.491	0.492	0.495	0.495	0.496	0.495	0.496	0.499	0.498	0.496	0.497	0.5	0.501	0.501	0.501	0.501	0.501	0.5	0.501	0.501	0.503
J10	Prinomastat 39.0625 nM	0.066	0.06	0.061	0.073	0.098	0.138	0.184	0.229	0.271	0.31	0.345	0.375	0.404	0.427	0.443	0.456	0.467	0.475	0.477	0.483	0.485	0.487	0.49	0.492	0.492	0.493	0.493	0.494	0.495	0.497	0.497	0.5	0.499	0.499	0.499	0.501	0.502	0.502	0.503	0.502	0.502	0.502	0.505	0.504	0.506
J11	Prinomastat 19.53125 nM	0.052	0.059	0.06	0.078	0.123	0.178	0.236	0.292	0.346	0.391	0.424	0.448	0.463	0.473	0.477	0.48	0.484	0.486	0.488	0.491	0.492	0.492	0.495	0.497	0.496	0.496	0.497	0.499	0.499	0.5	0.502	0.504	0.503	0.502	0.503	0.505	0.507	0.505	0.507	0.508	0.508	0.507	0.509	0.509	0.51
J12	Prinomastat 9.765625 nM	0.078	0.056	0.056	0.078	0.12	0.173	0.227	0.277	0.322	0.359	0.389	0.415	0.432	0.444	0.452	0.458	0.462	0.464	0.466	0.468	0.47	0.469	0.473	0.473	0.473	0.475	0.474	0.476	0.477	0.476	0.477	0.48	0.479	0.479	0.478	0.48	0.48	0.48	0.481	0.482	0.481	0.482	0.482	0.483	0.484
J13	Prinomastat 10000 nM	0.054	0.061	0.06	0.063	0.063	0.062	0.062	0.068	0.081	0.097	0.127	0.178	0.236	0.3	0.358	0.407	0.437	0.458	0.469	0.478	0.481	0.484	0.49	0.49	0.491	0.494	0.494	0.496	0.496	0.497	0.498	0.5	0.501	0.501	0.501	0.502	0.503	0.503	0.504	0.504	0.504	0.505	0.506	0.504	0.506
J14	Prinomastat 5000 nM	0.05	0.057	0.058	0.06	0.066	0.078	0.099	0.129	0.158	0.196	0.245	0.303	0.362	0.415	0.452	0.479	0.495	0.502	0.508	0.511	0.511	0.514	0.518	0.518	0.518	0.521	0.522	0.524	0.525	0.525	0.526	0.528	0.527	0.526	0.527	0.528	0.53	0.53	0.528	0.531	0.531	0.531	0.532	0.532	0.535
J15	Prinomastat 2500 nM	0.103	0.06	0.062	0.062	0.061	0.061	0.067	0.08	0.103	0.134	0.182	0.236	0.293	0.352	0.403	0.442	0.467	0.483	0.491	0.498	0.499	0.502	0.508	0.508	0.51	0.509	0.511	0.512	0.515	0.515	0.517	0.519	0.517	0.515	0.517	0.519	0.519	0.52	0.52	0.52	0.521	0.521	0.522	0.521	0.523
J16	Prinomastat 1250 nM	0.058	0.062	0.063	0.061	0.062	0.063	0.076	0.102	0.143	0.194	0.255	0.314	0.37	0.42	0.455	0.48	0.496	0.506	0.509	0.514	0.516	0.516	0.522	0.52	0.521	0.522	0.523	0.525	0.526	0.526	0.526	0.529	0.528	0.528	0.528	0.528	0.532	0.531	0.531	0.531	0.531	0.53	0.534	0.533	0.534
J17	Prinomastat 625 nM	0.068	0.064	0.064	0.065	0.066	0.07	0.087	0.11	0.144	0.186	0.234	0.285	0.335	0.382	0.419	0.453	0.48	0.499	0.515	0.527	0.535	0.539	0.544	0.546	0.546	0.551	0.551	0.553	0.554	0.555	0.554	0.558	0.558	0.557	0.558	0.56	0.562	0.561	0.562	0.562	0.563	0.562	0.563	0.564	0.565
J18	Prinomastat 312.5 nM	0.065	0.063	0.063	0.066	0.067	0.077	0.095	0.133	0.171	0.214	0.26	0.31	0.358	0.402	0.438	0.473	0.496	0.511	0.523	0.529	0.532	0.534	0.54	0.543	0.543	0.546	0.547	0.549	0.549	0.549	0.551	0.554	0.553	0.554	0.554	0.555	0.558	0.557	0.559	0.558	0.559	0.56	0.56	0.56	0.562
J19	Prinomastat 156.25 nM	0.072	0.062	0.066	0.084	0.105	0.14	0.193	0.244	0.295	0.34	0.382	0.421	0.453	0.477	0.492	0.504	0.51	0.513	0.516	0.519	0.52	0.52	0.524	0.523	0.524	0.527	0.526	0.528	0.53	0.529	0.53	0.53	0.533	0.531	0.532	0.535	0.534	0.533	0.537	0.536	0.535	0.535	0.537	0.537	0.54
J20	Prinomastat 78.125 nM	0.104	0.082	0.064	0.068	0.086	0.112	0.151	0.193	0.237	0.278	0.319	0.359	0.393	0.423	0.444	0.46	0.475	0.48	0.484	0.489	0.492	0.492	0.494	0.496	0.496	0.498	0.498	0.501	0.499	0.5	0.502	0.504	0.504	0.502	0.504	0.505	0.506	0.507	0.505	0.505	0.507	0.506	0.508	0.508	0.509
J21	Prinomastat 39.0625 nM	0.05	0.058	0.06	0.083	0.116	0.158	0.203	0.247	0.288	0.324	0.354	0.382	0.404	0.425	0.439	0.451	0.461	0.467	0.469	0.474	0.477	0.475	0.481	0.482	0.481	0.483	0.484	0.485	0.487	0.487	0.489	0.489	0.491	0.489	0.491	0.491	0.492	0.493	0.493	0.493	0.492	0.494	0.494	0.495	0.495
J22	Prinomastat 19.53125 nM	0.073	0.06	0.072	0.104	0.152	0.203	0.252	0.3	0.342	0.376	0.406	0.43	0.446	0.458	0.465	0.471	0.476	0.478	0.48	0.484	0.485	0.484	0.489	0.487	0.49	0.489	0.49	0.493	0.494	0.492	0.492	0.495	0.495	0.495	0.495	0.497	0.499	0.5	0.496	0.499	0.499	0.499	0.501	0.499	0.503
J23	Prinomastat 9.765625 nM	0.07	0.062	0.072	0.103	0.15	0.197	0.245	0.286	0.322	0.352	0.378	0.399	0.413	0.427	0.435	0.44	0.446	0.449	0.451	0.455	0.454	0.455	0.459	0.46	0.459	0.461	0.46	0.463	0.463	0.464	0.464	0.466	0.465	0.466	0.466	0.468	0.468	0.468	0.469	0.47	0.47	0.47	0.47	0.471	0.474
J24	Marimastat no venom 10000nM control	0.056	0.062	0.062	0.061	0.063	0.065	0.078	0.111	0.183	0.245	0.333	0.393	0.45	0.5	0.53	0.554	0.57	0.581	0.59	0.595	0.597	0.6	0.606	0.606	0.608	0.608	0.609	0.613	0.614	0.612	0.611	0.615	0.614	0.614	0.614	0.615	0.618	0.615	0.616	0.617	0.619	0.617	0.617	0.617	0.62
K01	Argatroban + venom 10000nM control	0.069	0.052	0.052	0.054	0.053	0.051	0.052	0.051	0.053	0.052	0.051	0.053	0.053	0.054	0.053	0.053	0.054	0.055	0.052	0.055	0.056	0.057	0.061	0.062	0.066	0.07	0.075	0.081	0.087	0.093	0.103	0.11	0.119	0.128	0.138	0.152	0.168	0.179	0.195	0.209	0.227	0.241	0.254	0.266	0.281
K24	Argatroban no venom 10000nM control	0.056	0.063	0.064	0.063	0.064	0.063	0.063	0.063	0.064	0.063	0.062	0.063	0.063	0.064	0.062	0.064	0.064	0.061	0.062	0.065	0.064	0.064	0.07	0.071	0.073	0.08	0.085	0.092	0.101	0.107	0.116	0.125	0.135	0.143	0.155	0.168	0.183	0.191	0.213	0.238	0.258	0.262	0.263	0.282	0.303
L01	DMSO + venom 10000nM control	0.043	0.051	0.052	0.061	0.102	0.159	0.212	0.261	0.303	0.339	0.368	0.394	0.412	0.426	0.435	0.442	0.448	0.451	0.453	0.455	0.456	0.457	0.462	0.462	0.463	0.464	0.465	0.466	0.468	0.467	0.467	0.471	0.47	0.47	0.471	0.472	0.474	0.474	0.475	0.475	0.474	0.475	0.476	0.477	0.479
L24	DMSO no venom 10000nM control	0.057	0.066	0.07	0.107	0.202	0.297	0.369	0.412	0.437	0.454	0.469	0.484	0.497	0.511	0.517	0.521	0.526	0.528	0.529	0.532	0.531	0.533	0.536	0.535	0.536	0.537	0.536	0.538	0.538	0.538	0.539	0.54	0.539	0.539	0.54	0.541	0.543	0.542	0.542	0.543	0.543	0.541	0.542	0.543	0.544
M01	Varespladib + venom 10000nM control	0.056	0.056	0.125	0.221	0.299	0.353	0.39	0.416	0.432	0.439	0.443	0.449	0.451	0.453	0.453	0.456	0.457	0.459	0.458	0.459	0.459	0.458	0.463	0.46	0.461	0.461	0.462	0.462	0.463	0.463	0.464	0.464	0.464	0.462	0.465	0.465	0.464	0.464	0.463	0.465	0.465	0.463	0.466	0.464	0.466
M02	Varespladib 10000 nM	0.05	0.052	0.112	0.192	0.262	0.315	0.354	0.381	0.402	0.412	0.418	0.425	0.428	0.433	0.433	0.435	0.436	0.436	0.437	0.439	0.439	0.439	0.442	0.442	0.44	0.442	0.444	0.444	0.443	0.443	0.443	0.444	0.445	0.442	0.445	0.446	0.446	0.446	0.446	0.446	0.445	0.445	0.446	0.445	0.448
M03	Varespladib 5000 nM	0.041	0.046	0.117	0.199	0.264	0.312	0.348	0.374	0.395	0.406	0.415	0.422	0.425	0.428	0.429	0.431	0.432	0.435	0.434	0.435	0.436	0.436	0.439	0.437	0.437	0.439	0.439	0.44	0.439	0.441	0.439	0.443	0.441	0.44	0.441	0.441	0.442	0.442	0.443	0.443	0.442	0.443	0.444	0.444	0.445
M04	Varespladib 2500 nM	0.04	0.045	0.084	0.16	0.228	0.285	0.331	0.366	0.39	0.407	0.416	0.423	0.429	0.435	0.435	0.437	0.439	0.439	0.439	0.441	0.442	0.44	0.444	0.443	0.444	0.443	0.444	0.444	0.443	0.444	0.445	0.445	0.446	0.444	0.446	0.446	0.447	0.446	0.446	0.445	0.446	0.445	0.448	0.447	0.447
M05	Varespladib 1250 nM	0.044	0.049	0.076	0.146	0.21	0.265	0.311	0.347	0.374	0.397	0.412	0.423	0.432	0.437	0.438	0.432	0.437	0.438	0.439	0.441	0.442	0.44	0.445	0.444	0.444	0.445	0.446	0.446	0.447	0.446	0.448	0.447	0.447	0.447	0.447	0.448	0.449	0.449	0.448	0.45	0.451	0.448	0.45	0.449	0.452
M06	Varespladib 625 nM	0.041	0.046	0.098	0.17	0.229	0.278	0.316	0.346	0.367	0.382	0.393	0.401	0.405	0.409	0.409	0.411	0.413	0.414	0.415	0.416	0.416	0.415	0.419	0.417	0.417	0.419	0.42	0.42	0.421	0.421	0.42	0.424	0.421	0.422	0.422	0.422	0.424	0.422	0.424	0.423	0.424	0.424	0.426	0.425	0.424
M07	Varespladib 312.5 nM	0.065	0.059	0.12	0.195	0.258	0.307	0.345	0.374	0.396	0.409	0.418	0.426	0.429	0.434	0.435	0.436	0.438	0.439	0.438	0.439	0.44	0.439	0.444	0.442	0.44	0.442	0.444	0.444	0.444	0.443	0.442	0.446	0.445	0.444	0.445	0.444	0.446	0.444	0.445	0.444	0.446	0.446	0.447	0.445	0.448
M08	Varespladib 156.25 nM	0.065	0.076	0.109	0.152	0.193	0.232	0.274	0.311	0.347	0.381	0.407	0.432	0.449	0.465	0.472	0.482	0.487	0.493	0.493	0.5	0.5	0.501	0.507	0.507	0.509	0.511	0.512	0.515	0.516	0.518	0.519	0.522	0.522	0.522	0.525	0.527	0.53	0.53	0.531	0.53	0.533	0.532	0.535	0.536	0.537
M09	Varespladib 78.125 nM	0.05	0.061	0.144	0.228	0.291	0.336	0.37	0.39	0.405	0.412	0.418	0.423	0.427	0.431	0.429	0.43	0.434	0.434	0.434	0.435	0.434	0.434	0.436	0.437	0.436	0.437	0.437	0.436	0.439	0.437	0.439	0.439	0.441	0.438	0.44	0.439	0.441	0.439	0.44	0.441	0.44	0.44	0.442	0.44	0.441
M10	Varespladib 39.0625 nM	0.046	0.064	0.147	0.221	0.276	0.315	0.342	0.364	0.375	0.383	0.387	0.391	0.394	0.397	0.396	0.398	0.401	0.401	0.4	0.403	0.402	0.4	0.404	0.403	0.404	0.404	0.405	0.406	0.405	0.407	0.406	0.408	0.407	0.404	0.408	0.406	0.409	0.409	0.409	0.41	0.408	0.409	0.411	0.409	0.41
M11	Varespladib 19.53125 nM	0.04	0.06	0.136	0.209	0.266	0.305	0.332	0.351	0.363	0.37	0.374	0.378	0.38	0.383	0.382	0.384	0.384	0.385	0.385	0.387	0.387	0.386	0.39	0.389	0.389	0.389	0.391	0.391	0.391	0.391	0.392	0.392	0.392	0.39	0.393	0.393	0.392	0.395	0.393	0.394	0.394	0.393	0.395	0.396	0.396
M12	Varespladib 9.765625 nM	0.047	0.073	0.163	0.237	0.291	0.327	0.35	0.366	0.377	0.383	0.386	0.389	0.392	0.394	0.392	0.395	0.398	0.396	0.395	0.398	0.398	0.398	0.401	0.4	0.399	0.401	0.401	0.402	0.402	0.402	0.402	0.404	0.404	0.401	0.403	0.403	0.405	0.404	0.406	0.404	0.406	0.405	0.406	0.406	0.406
M13	Varespladib 10000 nM	0.046	0.075	0.166	0.238	0.292	0.329	0.356	0.372	0.385	0.392	0.395	0.4	0.402	0.406	0.406	0.407	0.408	0.409	0.409	0.41	0.409	0.409	0.414	0.412	0.411	0.412	0.412	0.414	0.414	0.414	0.414	0.416	0.415	0.414	0.413	0.417	0.418	0.416	0.417	0.417	0.417	0.416	0.417	0.416	0.419
M14	Varespladib 5000 nM	0.051	0.07	0.142	0.211	0.266	0.308	0.338	0.363	0.381	0.393	0.401	0.408	0.412	0.416	0.418	0.419	0.422	0.422	0.423	0.424	0.424	0.423	0.426	0.427	0.427	0.428	0.428	0.43	0.429	0.429	0.429	0.432	0.43	0.43	0.432	0.432	0.434	0.433	0.434	0.433	0.433	0.433	0.434	0.434	0.435
M15	Varespladib 2500 nM	0.042	0.059	0.127	0.196	0.251	0.292	0.327	0.354	0.373	0.387	0.396	0.405	0.409	0.416	0.416	0.42	0.422	0.423	0.423	0.424	0.425	0.425	0.428	0.428	0.428	0.427	0.428	0.43	0.428	0.428	0.43	0.433	0.432	0.431	0.431	0.432	0.433	0.433	0.432	0.434	0.433	0.433	0.434	0.432	0.435
M16	Varespladib 1250 nM	0.042	0.057	0.112	0.174	0.229	0.272	0.308	0.335	0.358	0.374	0.387	0.396	0.403	0.408	0.411	0.413	0.416	0.417	0.417	0.42	0.419	0.42	0.424	0.423	0.423	0.423	0.424	0.425	0.424	0.424	0.425	0.427	0.426	0.425	0.426	0.428	0.427	0.428	0.429	0.428	0.429	0.428	0.43	0.429	0.43
M17	Varespladib 625 nM	0.042	0.061	0.125	0.197	0.261	0.306	0.339	0.363	0.376	0.386	0.393	0.397	0.399	0.403	0.402	0.405	0.406	0.408	0.407	0.409	0.408	0.407	0.412	0.411	0.411	0.412	0.412	0.414	0.413	0.414	0.413	0.415	0.416	0.416	0.414	0.415	0.415	0.416	0.415	0.415	0.416	0.415	0.417	0.415	0.418
M18	Varespladib 312.5 nM	0.04	0.065	0.135	0.198	0.251	0.292	0.323	0.348	0.365	0.375	0.383	0.388	0.393	0.397	0.398	0.399	0.401	0.403	0.404	0.405	0.404	0.403	0.406	0.406	0.405	0.408	0.408	0.408	0.409	0.408	0.409	0.41	0.41	0.409	0.41	0.41	0.412	0.41	0.411	0.411	0.412	0.411	0.413	0.412	0.414
M19	Varespladib 156.25 nM	0.054	0.07	0.131	0.19	0.243	0.283	0.316	0.341	0.36	0.373	0.382	0.389	0.394	0.397	0.4	0.401	0.405	0.404	0.405	0.408	0.407	0.406	0.409	0.409	0.408	0.408	0.41	0.412	0.41	0.41	0.411	0.412	0.412	0.412	0.412	0.413	0.412	0.413	0.414	0.414	0.413	0.413	0.415	0.415	0.416
M20	Varespladib 78.125 nM	0.043	0.086	0.172	0.24	0.292	0.328	0.354	0.373	0.385	0.393	0.397	0.402	0.404	0.41	0.408	0.412	0.414	0.413	0.414	0.416	0.416	0.416	0.42	0.417	0.417	0.418	0.419	0.421	0.42	0.42	0.42	0.423	0.421	0.421	0.421	0.422	0.424	0.423	0.424	0.424	0.424	0.423	0.424	0.424	0.426
M21	Varespladib 39.0625 nM	0.065	0.086	0.152	0.215	0.266	0.307	0.341	0.367	0.386	0.4	0.407	0.418	0.422	0.427	0.429	0.432	0.434	0.435	0.435	0.438	0.438	0.435	0.441	0.439	0.44	0.44	0.442	0.443	0.442	0.441	0.444	0.443	0.444	0.444	0.445	0.445	0.446	0.446	0.448	0.448	0.448	0.448	0.448	0.448	0.45
M22	Varespladib 19.53125 nM	0.046	0.088	0.169	0.234	0.284	0.32	0.347	0.366	0.38	0.387	0.391	0.397	0.398	0.4	0.399	0.4	0.403	0.404	0.404	0.405	0.405	0.405	0.408	0.408	0.407	0.408	0.409	0.408	0.408	0.407	0.409	0.41	0.41	0.409	0.412	0.412	0.414	0.412	0.412	0.412	0.412	0.412	0.412	0.413	0.414
M23	Varespladib 9.765625 nM	0.056	0.09	0.167	0.229	0.282	0.323	0.356	0.382	0.4	0.411	0.416	0.421	0.423	0.429	0.428	0.43	0.431	0.433	0.432	0.435	0.434	0.435	0.437	0.438	0.439	0.438	0.437	0.439	0.44	0.44	0.442	0.442	0.441	0.44	0.441	0.443	0.443	0.442	0.444	0.443	0.444	0.445	0.444	0.445	0.446
M24	Varespladib no venom 10000nM control	0.056	0.063	0.064	0.064	0.065	0.072	0.089	0.121	0.178	0.239	0.28	0.333	0.384	0.432	0.468	0.5	0.524	0.537	0.548	0.553	0.556	0.558	0.563	0.565	0.565	0.564	0.566	0.567	0.569	0.57	0.572	0.573	0.574	0.572	0.576	0.576	0.578	0.579	0.58	0.582	0.583	0.584	0.585	0.586	0.592
N01	Marimastat + venom 10000nM control	0.071	0.043	0.044	0.044	0.046	0.046	0.046	0.055	0.073	0.112	0.178	0.252	0.32	0.374	0.408	0.43	0.446	0.453	0.46	0.464	0.466	0.468	0.474	0.473	0.474	0.476	0.476	0.477	0.479	0.481	0.48	0.483	0.483	0.482	0.484	0.485	0.486	0.485	0.486	0.485	0.487	0.485	0.487	0.488	0.488
N24	Marimastat no venom 10000nM control	0.064	0.069	0.071	0.071	0.07	0.072	0.093	0.126	0.186	0.235	0.305	0.369	0.43	0.474	0.502	0.523	0.538	0.546	0.553	0.557	0.56	0.56	0.565	0.564	0.565	0.567	0.568	0.567	0.571	0.569	0.57	0.571	0.573	0.57	0.571	0.571	0.572	0.573	0.574	0.573	0.573	0.572	0.573	0.571	0.576
O01	Argatroban + venom 10000nM control	0.054	0.053	0.054	0.054	0.054	0.053	0.054	0.055	0.055	0.057	0.058	0.062	0.067	0.073	0.075	0.082	0.088	0.095	0.101	0.109	0.117	0.123	0.135	0.141	0.149	0.159	0.168	0.177	0.185	0.194	0.203	0.212	0.222	0.228	0.238	0.248	0.258	0.266	0.276	0.296	0.303	0.325	0.339	0.356	0.375
O02	Argatroban 10000 nM	0.052	0.056	0.057	0.056	0.056	0.055	0.055	0.056	0.057	0.056	0.056	0.058	0.056	0.059	0.058	0.058	0.061	0.064	0.066	0.07	0.074	0.076	0.083	0.088	0.093	0.102	0.11	0.119	0.128	0.14	0.153	0.173	0.19	0.205	0.22	0.239	0.257	0.268	0.28	0.294	0.305	0.316	0.329	0.339	0.352
O03	Argatroban 5000 nM	0.052	0.052	0.054	0.052	0.052	0.052	0.053	0.052	0.054	0.053	0.052	0.052	0.054	0.054	0.052	0.052	0.053	0.054	0.054	0.058	0.06	0.066	0.076	0.085	0.094	0.106	0.123	0.142	0.165	0.19	0.217	0.235	0.265	0.287	0.309	0.332	0.359	0.38	0.398	0.42	0.434	0.446	0.458	0.466	0.482
O04	Argatroban 2500 nM	0.047	0.05	0.052	0.052	0.052	0.05	0.052	0.052	0.053	0.052	0.051	0.054	0.055	0.059	0.061	0.066	0.074	0.084	0.1	0.121	0.141	0.164	0.19	0.21	0.233	0.256	0.276	0.299	0.319	0.338	0.356	0.373	0.388	0.403	0.418	0.428	0.441	0.45	0.459	0.467	0.475	0.481	0.488	0.491	0.497
O05	Argatroban 1250 nM	0.046	0.05	0.052	0.052	0.053	0.05	0.052	0.052	0.052	0.052	0.051	0.052	0.052	0.058	0.068	0.083	0.101	0.135	0.159	0.187	0.211	0.237	0.267	0.295	0.32	0.343	0.367	0.386	0.403	0.416	0.43	0.444	0.452	0.459	0.467	0.476	0.481	0.486	0.491	0.493	0.498	0.502	0.503	0.506	0.509
O06	Argatroban 625 nM	0.049	0.055	0.055	0.055	0.054	0.054	0.054	0.056	0.056	0.056	0.059	0.066	0.085	0.106	0.13	0.157	0.186	0.215	0.245	0.275	0.307	0.335	0.367	0.406	0.445	0.479	0.513	0.545	0.575	0.606	0.631	0.662	0.685	0.704	0.731	0.75	0.769	0.777	0.789	0.804	0.828	0.835	0.833	0.834	0.839
O07	Argatroban 312.5 nM	0.05	0.054	0.054	0.055	0.055	0.054	0.056	0.056	0.057	0.058	0.068	0.098	0.122	0.152	0.183	0.216	0.254	0.29	0.326	0.359	0.389	0.412	0.438	0.455	0.466	0.477	0.486	0.491	0.496	0.499	0.502	0.508	0.508	0.506	0.511	0.511	0.513	0.513	0.514	0.515	0.516	0.515	0.515	0.516	0.519
O08	Argatroban 156.25 nM	0.056	0.047	0.046	0.046	0.047	0.047	0.047	0.052	0.075	0.1	0.137	0.174	0.213	0.253	0.292	0.331	0.366	0.397	0.42	0.438	0.45	0.458	0.468	0.47	0.472	0.475	0.477	0.479	0.481	0.482	0.482	0.484	0.485	0.484	0.484	0.486	0.487	0.486	0.487	0.487	0.488	0.488	0.488	0.49	0.491
O09	Argatroban 78.125 nM	0.044	0.05	0.05	0.052	0.05	0.052	0.076	0.115	0.161	0.205	0.254	0.301	0.343	0.38	0.407	0.43	0.447	0.455	0.462	0.467	0.47	0.47	0.475	0.475	0.476	0.477	0.478	0.479	0.479	0.48	0.481	0.481	0.482	0.482	0.482	0.484	0.484	0.484	0.484	0.484	0.485	0.485	0.485	0.484	0.484
O10	Argatroban 39.0625 nM	0.044	0.05	0.05	0.048	0.058	0.109	0.172	0.243	0.31	0.357	0.399	0.43	0.446	0.457	0.461	0.465	0.464	0.465	0.465	0.468	0.468	0.469	0.472	0.474	0.472	0.473	0.473	0.475	0.476	0.478	0.476	0.48	0.478	0.478	0.48	0.479	0.482	0.482	0.482	0.481	0.483	0.483	0.484	0.484	0.484
O11	Argatroban 19.53125 nM	0.043	0.048	0.048	0.061	0.128	0.2	0.272	0.331	0.379	0.41	0.433	0.449	0.459	0.466	0.467	0.471	0.473	0.475	0.476	0.478	0.476	0.477	0.48	0.48	0.48	0.482	0.481	0.482	0.481	0.483	0.481	0.484	0.484	0.483	0.484	0.485	0.486	0.485	0.485	0.487	0.487	0.486	0.488	0.487	0.488
O12	Argatroban 9.765625 nM	0.04	0.045	0.043	0.071	0.145	0.225	0.301	0.361	0.406	0.434	0.453	0.462	0.468	0.474	0.474	0.479	0.481	0.48	0.48	0.483	0.484	0.484	0.488	0.486	0.487	0.487	0.487	0.49	0.49	0.49	0.489	0.489	0.49	0.49	0.49	0.491	0.493	0.491	0.492	0.491	0.493	0.492	0.493	0.493	0.495
O13	Argatroban 10000 nM	0.042	0.045	0.044	0.044	0.045	0.044	0.045	0.045	0.045	0.043	0.044	0.045	0.044	0.046	0.045	0.046	0.047	0.046	0.046	0.046	0.048	0.049	0.054	0.057	0.062	0.07	0.08	0.09	0.1	0.112	0.122	0.139	0.152	0.166	0.181	0.2	0.215	0.228	0.244	0.261	0.277	0.291	0.306	0.318	0.332
O14	Argatroban 5000 nM	0.039	0.044	0.043	0.043	0.044	0.043	0.044	0.045	0.045	0.044	0.044	0.046	0.044	0.046	0.045	0.045	0.047	0.047	0.046	0.049	0.054	0.058	0.071	0.079	0.092	0.107	0.126	0.145	0.161	0.181	0.197	0.219	0.236	0.254	0.274	0.293	0.311	0.328	0.344	0.36	0.375	0.388	0.402	0.414	0.427
O15	Argatroban 2500 nM	0.035	0.04	0.04	0.041	0.04	0.039	0.041	0.042	0.043	0.043	0.042	0.043	0.042	0.043	0.043	0.044	0.045	0.046	0.054	0.065	0.078	0.094	0.114	0.132	0.157	0.182	0.206	0.23	0.253	0.278	0.3	0.322	0.344	0.364	0.386	0.406	0.424	0.441	0.454	0.465	0.477	0.487	0.497	0.503	0.512
O16	Argatroban 1250 nM	0.039	0.046	0.046	0.046	0.047	0.046	0.046	0.047	0.046	0.047	0.045	0.047	0.046	0.05	0.05	0.059	0.073	0.091	0.11	0.135	0.161	0.186	0.224	0.253	0.281	0.309	0.336	0.361	0.384	0.404	0.422	0.439	0.454	0.465	0.478	0.488	0.497	0.505	0.511	0.517	0.522	0.528	0.533	0.535	0.539
O17	Argatroban 625 nM	0.04	0.046	0.048	0.046	0.045	0.045	0.046	0.046	0.047	0.048	0.047	0.051	0.061	0.084	0.105	0.136	0.166	0.199	0.229	0.265	0.297	0.329	0.362	0.389	0.414	0.438	0.458	0.475	0.489	0.5	0.509	0.517	0.523	0.527	0.531	0.536	0.539	0.539	0.543	0.544	0.545	0.547	0.549	0.549	0.551
O18	Argatroban 312.5 nM	0.035	0.041	0.041	0.042	0.041	0.041	0.041	0.043	0.047	0.055	0.068	0.096	0.131	0.179	0.214	0.26	0.299	0.338	0.373	0.406	0.431	0.452	0.473	0.488	0.5	0.514	0.522	0.533	0.537	0.544	0.547	0.553	0.556	0.557	0.559	0.561	0.564	0.564	0.566	0.566	0.567	0.568	0.569	0.568	0.571
O19	Argatroban 156.25 nM	0.033	0.037	0.038	0.037	0.038	0.037	0.037	0.042	0.07	0.118	0.171	0.226	0.278	0.331	0.376	0.414	0.445	0.469	0.485	0.497	0.505	0.513	0.517	0.52	0.52	0.525	0.527	0.527	0.528	0.528	0.531	0.533	0.532	0.533	0.535	0.535	0.537	0.536	0.538	0.536	0.54	0.537	0.538	0.54	0.539
O20	Argatroban 78.125 nM	0.05	0.055	0.057	0.056	0.056	0.056	0.064	0.102	0.147	0.193	0.25	0.308	0.367	0.416	0.451	0.474	0.493	0.504	0.511	0.518	0.522	0.524	0.528	0.528	0.531	0.533	0.532	0.535	0.535	0.536	0.537	0.539	0.541	0.539	0.541	0.542	0.541	0.544	0.542	0.542	0.543	0.542	0.545	0.546	0.547
O21	Argatroban 39.0625 nM	0.06	0.06	0.061	0.06	0.059	0.077	0.119	0.169	0.222	0.273	0.323	0.369	0.404	0.434	0.45	0.462	0.473	0.477	0.48	0.486	0.485	0.485	0.489	0.49	0.489	0.492	0.491	0.493	0.493	0.494	0.494	0.496	0.496	0.495	0.498	0.497	0.499	0.498	0.498	0.499	0.498	0.5	0.499	0.5	0.501
O22	Argatroban 19.53125 nM	0.051	0.058	0.059	0.062	0.112	0.175	0.243	0.305	0.356	0.395	0.424	0.444	0.456	0.465	0.468	0.473	0.476	0.476	0.476	0.48	0.479	0.48	0.482	0.482	0.483	0.485	0.484	0.485	0.486	0.484	0.486	0.488	0.489	0.488	0.488	0.489	0.49	0.49	0.489	0.492	0.49	0.49	0.489	0.491	0.492
O23	Argatroban 9.765625 nM	0.045	0.052	0.055	0.12	0.205	0.284	0.348	0.396	0.428	0.449	0.464	0.471	0.476	0.481	0.482	0.484	0.487	0.487	0.489	0.49	0.489	0.49	0.492	0.493	0.493	0.494	0.495	0.496	0.496	0.495	0.497	0.498	0.497	0.497	0.498	0.499	0.501	0.5	0.499	0.499	0.5	0.5	0.5	0.5	0.501
O24	Argatroban no venom 10000nM control	0.067	0.073	0.074	0.074	0.073	0.074	0.076	0.076	0.074	0.074	0.072	0.074	0.073	0.073	0.07	0.069	0.07	0.07	0.069	0.071	0.069	0.068	0.074	0.074	0.083	0.09	0.099	0.111	0.122	0.134	0.176	0.223	0.238	0.242	0.265	0.28	0.291	0.299	0.311	0.324	0.342	0.358	0.374	0.386	0.403
P01	DMSO + venom 10000nM control	0.041	0.044	0.045	0.045	0.05	0.081	0.127	0.181	0.234	0.285	0.333	0.379	0.416	0.449	0.469	0.485	0.495	0.501	0.507	0.51	0.512	0.511	0.517	0.517	0.517	0.519	0.52	0.522	0.521	0.522	0.524	0.525	0.523	0.524	0.525	0.526	0.526	0.526	0.529	0.527	0.527	0.528	0.528	0.528	0.529
P02	PBS	0.049	0.07	0.074	0.058	0.063	0.096	0.147	0.202	0.257	0.312	0.36	0.404	0.435	0.456	0.468	0.476	0.481	0.485	0.485	0.487	0.49	0.489	0.494	0.492	0.495	0.494	0.496	0.496	0.496	0.496	0.497	0.498	0.498	0.498	0.497	0.498	0.501	0.501	0.501	0.5	0.501	0.501	0.501	0.5	0.501
P03	PBS	0.049	0.049	0.049	0.051	0.063	0.098	0.151	0.212	0.272	0.331	0.384	0.427	0.457	0.479	0.488	0.497	0.5	0.504	0.507	0.507	0.509	0.508	0.513	0.514	0.513	0.514	0.516	0.516	0.516	0.517	0.516	0.518	0.519	0.518	0.519	0.519	0.521	0.521	0.522	0.521	0.521	0.522	0.523	0.523	0.524
P04	PBS	0.053	0.058	0.06	0.076	0.115	0.167	0.225	0.278	0.329	0.373	0.408	0.441	0.465	0.49	0.503	0.515	0.525	0.527	0.531	0.534	0.536	0.534	0.541	0.54	0.54	0.542	0.541	0.543	0.544	0.544	0.545	0.547	0.546	0.544	0.546	0.548	0.549	0.547	0.548	0.548	0.548	0.548	0.549	0.549	0.551
P05	PBS	0.06	0.06	0.058	0.088	0.136	0.19	0.243	0.294	0.339	0.375	0.405	0.43	0.45	0.466	0.474	0.483	0.487	0.49	0.493	0.495	0.495	0.494	0.499	0.499	0.501	0.5	0.5	0.502	0.504	0.502	0.503	0.505	0.504	0.504	0.506	0.507	0.507	0.507	0.507	0.508	0.508	0.508	0.509	0.508	0.511
P06	PBS	0.054	0.055	0.056	0.074	0.126	0.195	0.263	0.323	0.373	0.413	0.441	0.461	0.473	0.483	0.485	0.49	0.494	0.495	0.496	0.498	0.498	0.499	0.503	0.501	0.501	0.504	0.504	0.505	0.505	0.506	0.505	0.509	0.506	0.507	0.507	0.508	0.509	0.509	0.508	0.51	0.51	0.51	0.511	0.51	0.512
P07	PBS	0.05	0.057	0.057	0.09	0.157	0.223	0.284	0.337	0.381	0.415	0.442	0.462	0.47	0.482	0.486	0.492	0.494	0.495	0.498	0.499	0.5	0.499	0.503	0.503	0.502	0.504	0.504	0.505	0.506	0.505	0.506	0.507	0.507	0.504	0.508	0.507	0.509	0.508	0.509	0.509	0.509	0.509	0.508	0.507	0.511
P08	PBS	0.055	0.06	0.062	0.096	0.15	0.208	0.262	0.312	0.355	0.39	0.418	0.441	0.458	0.471	0.478	0.486	0.49	0.493	0.494	0.497	0.496	0.499	0.501	0.501	0.502	0.504	0.502	0.505	0.504	0.505	0.505	0.508	0.507	0.505	0.508	0.508	0.509	0.51	0.509	0.509	0.511	0.51	0.509	0.51	0.513
P09	PBS	0.094	0.102	0.132	0.141	0.181	0.238	0.292	0.339	0.377	0.407	0.43	0.447	0.458	0.465	0.468	0.471	0.474	0.475	0.476	0.478	0.479	0.478	0.481	0.482	0.482	0.482	0.484	0.484	0.484	0.484	0.484	0.486	0.487	0.485	0.486	0.486	0.488	0.489	0.488	0.488	0.487	0.49	0.489	0.489	0.49
P10	PBS	0.05	0.058	0.061	0.06	0.074	0.109	0.164	0.222	0.279	0.334	0.383	0.426	0.456	0.48	0.495	0.505	0.512	0.513	0.516	0.521	0.522	0.522	0.527	0.527	0.527	0.528	0.528	0.53	0.529	0.53	0.531	0.532	0.533	0.531	0.531	0.531	0.535	0.534	0.535	0.533	0.535	0.536	0.537	0.535	0.537
P11	PBS	0.061	0.062	0.062	0.066	0.109	0.184	0.257	0.32	0.374	0.415	0.442	0.463	0.476	0.484	0.49	0.491	0.497	0.498	0.499	0.501	0.499	0.502	0.504	0.505	0.505	0.507	0.506	0.507	0.508	0.508	0.508	0.511	0.51	0.509	0.51	0.51	0.512	0.512	0.512	0.511	0.512	0.513	0.511	0.512	0.516
P12	PBS	0.045	0.048	0.05	0.062	0.104	0.153	0.211	0.268	0.329	0.38	0.419	0.448	0.464	0.474	0.477	0.481	0.483	0.486	0.487	0.49	0.49	0.491	0.495	0.495	0.494	0.497	0.498	0.497	0.498	0.499	0.499	0.501	0.5	0.501	0.5	0.501	0.502	0.501	0.503	0.503	0.503	0.501	0.502	0.503	0.505
P13	PBS	0.052	0.058	0.059	0.06	0.075	0.116	0.166	0.227	0.295	0.36	0.408	0.448	0.472	0.49	0.499	0.506	0.51	0.511	0.515	0.519	0.516	0.517	0.522	0.521	0.522	0.522	0.523	0.524	0.525	0.524	0.525	0.526	0.526	0.525	0.526	0.527	0.527	0.529	0.527	0.526	0.529	0.527	0.528	0.527	0.529
P14	PBS	0.074	0.061	0.061	0.065	0.089	0.132	0.185	0.242	0.296	0.348	0.395	0.435	0.463	0.482	0.493	0.5	0.503	0.506	0.509	0.51	0.51	0.509	0.513	0.513	0.513	0.515	0.516	0.516	0.516	0.516	0.517	0.518	0.519	0.516	0.518	0.517	0.52	0.52	0.519	0.52	0.52	0.519	0.519	0.52	0.521
P15	PBS	0.16	0.108	0.065	0.07	0.113	0.165	0.221	0.279	0.333	0.38	0.415	0.442	0.46	0.473	0.478	0.485	0.487	0.489	0.492	0.494	0.495	0.494	0.498	0.498	0.498	0.499	0.5	0.5	0.5	0.499	0.5	0.502	0.503	0.501	0.502	0.502	0.504	0.503	0.504	0.503	0.505	0.505	0.506	0.504	0.507
P16	PBS	0.053	0.059	0.068	0.106	0.163	0.218	0.267	0.311	0.353	0.388	0.415	0.436	0.453	0.463	0.469	0.474	0.477	0.478	0.481	0.482	0.482	0.483	0.485	0.486	0.486	0.486	0.487	0.488	0.488	0.489	0.489	0.491	0.49	0.489	0.491	0.491	0.493	0.493	0.492	0.492	0.494	0.494	0.494	0.493	0.497
P17	PBS	0.062	0.068	0.066	0.1	0.154	0.21	0.259	0.308	0.354	0.391	0.422	0.447	0.463	0.477	0.484	0.491	0.496	0.499	0.499	0.503	0.502	0.502	0.506	0.508	0.506	0.51	0.509	0.509	0.511	0.51	0.511	0.512	0.513	0.512	0.513	0.514	0.515	0.515	0.516	0.514	0.517	0.515	0.515	0.516	0.518
P18	PBS	0.098	0.062	0.086	0.112	0.17	0.229	0.284	0.334	0.375	0.407	0.435	0.456	0.473	0.487	0.493	0.5	0.504	0.506	0.51	0.512	0.513	0.513	0.517	0.515	0.515	0.518	0.518	0.519	0.52	0.52	0.52	0.523	0.524	0.521	0.522	0.523	0.525	0.523	0.525	0.525	0.526	0.525	0.527	0.524	0.529
P19	PBS	0.111	0.088	0.084	0.136	0.201	0.26	0.317	0.366	0.405	0.428	0.445	0.457	0.464	0.469	0.47	0.472	0.476	0.476	0.477	0.479	0.48	0.477	0.482	0.482	0.481	0.483	0.482	0.483	0.483	0.484	0.484	0.485	0.485	0.483	0.484	0.486	0.486	0.486	0.485	0.484	0.486	0.485	0.486	0.485	0.487
P20	PBS	0.056	0.062	0.097	0.158	0.219	0.275	0.326	0.368	0.402	0.427	0.444	0.459	0.468	0.474	0.479	0.483	0.486	0.488	0.488	0.49	0.491	0.491	0.496	0.494	0.494	0.496	0.497	0.498	0.498	0.497	0.498	0.499	0.501	0.499	0.499	0.501	0.502	0.501	0.501	0.502	0.503	0.502	0.502	0.503	0.506
P21	PBS	0.054	0.062	0.064	0.069	0.109	0.175	0.23	0.293	0.354	0.404	0.445	0.475	0.495	0.509	0.518	0.522	0.526	0.529	0.53	0.532	0.534	0.534	0.536	0.537	0.537	0.536	0.538	0.538	0.54	0.539	0.54	0.542	0.542	0.54	0.54	0.541	0.543	0.541	0.542	0.545	0.545	0.543	0.545	0.543	0.546
P22	PBS	0.07	0.064	0.062	0.079	0.112	0.16	0.219	0.273	0.328	0.374	0.41	0.438	0.458	0.473	0.48	0.487	0.49	0.493	0.494	0.497	0.496	0.498	0.5	0.501	0.499	0.503	0.502	0.503	0.504	0.503	0.504	0.505	0.506	0.506	0.506	0.506	0.508	0.508	0.507	0.507	0.508	0.509	0.511	0.509	0.511
P23	PBS	0.08	0.09	0.094	0.095	0.163	0.217	0.28	0.336	0.387	0.424	0.452	0.465	0.483	0.492	0.498	0.502	0.506	0.507	0.51	0.511	0.511	0.512	0.515	0.515	0.515	0.515	0.516	0.517	0.518	0.516	0.517	0.518	0.518	0.517	0.518	0.519	0.521	0.519	0.52	0.519	0.521	0.518	0.521	0.521	0.523
P24	DMSO no venom 10000nM control	0.064	0.071	0.07	0.07	0.07	0.07	0.088	0.127	0.177	0.233	0.292	0.353	0.407	0.454	0.484	0.51	0.526	0.537	0.544	0.549	0.553	0.553	0.557	0.557	0.558	0.56	0.559	0.559	0.561	0.559	0.562	0.563	0.564	0.561	0.562	0.563	0.565	0.564	0.564	0.564	0.563	0.563	0.565	0.564	0.565

## Sheet: Repeat 3
Well	Content	Raw Data (595)	Raw Data (595)	Raw Data (595)	Raw Data (595)	Raw Data (595)	Raw Data (595)	Raw Data (595)	Raw Data (595)	Raw Data (595)	Raw Data (595)	Raw Data (595)	Raw Data (595)	Raw Data (595)	Raw Data (595)	Raw Data (595)	Raw Data (595)	Raw Data (595)	Raw Data (595)	Raw Data (595)	Raw Data (595)	Raw Data (595)	Raw Data (595)	Raw Data (595)	Raw Data (595)	Raw Data (595)	Raw Data (595)	Raw Data (595)	Raw Data (595)	Raw Data (595)	Raw Data (595)	Raw Data (595)	Raw Data (595)	Raw Data (595)	Raw Data (595)	Raw Data (595)	Raw Data (595)	Raw Data (595)	Raw Data (595)	Raw Data (595)	Raw Data (595)	Raw Data (595)	Raw Data (595)	Raw Data (595)	Raw Data (595)	Raw Data (595)
	Time	0 min	2 min 38 s	5 min 16 s	7 min 54 s	10 min 32 s	13 min 10 s	15 min 48 s	18 min 26 s	21 min 4 s	23 min 42 s	26 min 20 s	28 min 58 s	31 min 36 s	34 min 14 s	36 min 52 s	39 min 30 s	42 min 8 s	44 min 46 s	47 min 24 s	50 min 2 s	52 min 40 s	55 min 18 s	57 min 56 s	60 min 34 s	63 min 12 s	65 min 50 s	68 min 28 s	71 min 6 s	73 min 44 s	76 min 22 s	79 min	81 min 38 s	84 min 16 s	86 min 54 s	89 min 32 s	92 min 10 s	94 min 48 s	97 min 26 s	100 min 4 s	102 min 42 s	105 min 20 s	107 min 58 s	110 min 36 s	113 min 14 s	115 min 52 s
A01	Varespladib + venom 10000nM control	0.058	0.06	0.169	0.266	0.333	0.376	0.402	0.418	0.428	0.433	0.439	0.439	0.441	0.441	0.443	0.444	0.445	0.448	0.447	0.446	0.448	0.448	0.448	0.451	0.449	0.449	0.45	0.452	0.451	0.452	0.452	0.45	0.452	0.452	0.453	0.453	0.453	0.455	0.454	0.453	0.452	0.454	0.454	0.453	0.454
A02	PBS	0.081	0.069	0.171	0.255	0.313	0.351	0.373	0.387	0.396	0.4	0.408	0.409	0.411	0.411	0.412	0.413	0.415	0.416	0.416	0.418	0.418	0.419	0.418	0.42	0.42	0.42	0.419	0.422	0.421	0.421	0.421	0.422	0.423	0.422	0.422	0.424	0.422	0.423	0.422	0.422	0.422	0.424	0.422	0.421	0.424
A03	PBS	0.051	0.072	0.186	0.273	0.331	0.366	0.387	0.399	0.407	0.411	0.414	0.416	0.418	0.418	0.418	0.421	0.42	0.422	0.424	0.425	0.425	0.427	0.424	0.427	0.426	0.426	0.427	0.428	0.428	0.428	0.428	0.427	0.428	0.428	0.429	0.429	0.428	0.43	0.428	0.429	0.427	0.43	0.429	0.427	0.43
A04	PBS	0.057	0.078	0.192	0.275	0.328	0.363	0.382	0.393	0.401	0.405	0.41	0.411	0.414	0.414	0.414	0.416	0.415	0.418	0.421	0.42	0.42	0.421	0.42	0.423	0.424	0.423	0.422	0.424	0.424	0.423	0.424	0.423	0.424	0.425	0.424	0.425	0.424	0.425	0.424	0.425	0.424	0.425	0.426	0.425	0.425
A05	PBS	0.052	0.087	0.202	0.283	0.335	0.364	0.383	0.392	0.397	0.402	0.404	0.405	0.407	0.407	0.409	0.411	0.411	0.413	0.413	0.414	0.414	0.414	0.414	0.416	0.417	0.415	0.417	0.419	0.417	0.417	0.416	0.417	0.418	0.419	0.418	0.421	0.418	0.42	0.418	0.419	0.417	0.42	0.418	0.418	0.419
A06	PBS	0.058	0.088	0.205	0.289	0.343	0.376	0.396	0.408	0.414	0.418	0.423	0.425	0.427	0.427	0.426	0.428	0.429	0.431	0.432	0.432	0.433	0.435	0.434	0.436	0.437	0.436	0.438	0.438	0.438	0.438	0.44	0.438	0.44	0.44	0.44	0.442	0.439	0.441	0.441	0.44	0.439	0.441	0.44	0.441	0.441
A07	PBS	0.057	0.069	0.165	0.247	0.307	0.35	0.377	0.393	0.405	0.411	0.418	0.421	0.424	0.422	0.424	0.426	0.427	0.428	0.429	0.432	0.43	0.432	0.432	0.434	0.435	0.434	0.433	0.434	0.434	0.434	0.435	0.434	0.435	0.436	0.437	0.436	0.436	0.437	0.437	0.437	0.436	0.438	0.437	0.437	0.437
A08	PBS	0.058	0.069	0.158	0.238	0.297	0.341	0.371	0.388	0.4	0.408	0.414	0.419	0.42	0.422	0.424	0.424	0.425	0.428	0.43	0.429	0.43	0.43	0.43	0.432	0.433	0.434	0.432	0.435	0.432	0.433	0.434	0.432	0.434	0.435	0.434	0.436	0.434	0.437	0.435	0.435	0.434	0.435	0.434	0.435	0.436
A09	PBS	0.067	0.076	0.177	0.261	0.321	0.364	0.391	0.41	0.418	0.424	0.429	0.431	0.433	0.435	0.435	0.436	0.437	0.44	0.44	0.44	0.44	0.441	0.441	0.442	0.442	0.442	0.441	0.443	0.441	0.444	0.442	0.44	0.443	0.443	0.444	0.444	0.442	0.444	0.444	0.443	0.442	0.443	0.443	0.442	0.443
A10	PBS	0.169	0.121	0.193	0.275	0.337	0.381	0.406	0.422	0.433	0.438	0.443	0.443	0.446	0.446	0.446	0.45	0.447	0.452	0.451	0.45	0.453	0.452	0.45	0.454	0.454	0.452	0.453	0.456	0.452	0.454	0.453	0.452	0.453	0.455	0.453	0.454	0.453	0.455	0.454	0.455	0.453	0.454	0.453	0.454	0.453
A11	PBS	0.053	0.081	0.182	0.264	0.325	0.366	0.393	0.409	0.42	0.429	0.433	0.435	0.438	0.439	0.438	0.44	0.441	0.442	0.444	0.443	0.445	0.444	0.444	0.446	0.446	0.446	0.446	0.448	0.445	0.447	0.447	0.446	0.448	0.448	0.447	0.448	0.448	0.446	0.447	0.448	0.447	0.448	0.446	0.447	0.448
A12	PBS	0.066	0.1	0.178	0.259	0.318	0.359	0.386	0.404	0.416	0.424	0.43	0.431	0.436	0.435	0.436	0.439	0.439	0.44	0.444	0.442	0.443	0.445	0.444	0.447	0.446	0.445	0.446	0.448	0.445	0.446	0.446	0.445	0.448	0.446	0.446	0.448	0.446	0.45	0.448	0.447	0.446	0.448	0.449	0.447	0.448
A13	PBS	0.068	0.085	0.18	0.256	0.312	0.352	0.381	0.399	0.41	0.42	0.425	0.43	0.432	0.434	0.435	0.436	0.436	0.44	0.44	0.441	0.443	0.442	0.442	0.444	0.444	0.444	0.445	0.446	0.446	0.446	0.445	0.445	0.447	0.447	0.446	0.448	0.447	0.448	0.447	0.449	0.446	0.448	0.448	0.447	0.45
A14	PBS	0.056	0.089	0.18	0.255	0.308	0.347	0.372	0.387	0.399	0.404	0.41	0.413	0.416	0.416	0.418	0.418	0.42	0.421	0.423	0.423	0.423	0.424	0.424	0.427	0.427	0.425	0.427	0.428	0.426	0.427	0.428	0.427	0.427	0.429	0.427	0.428	0.429	0.429	0.429	0.43	0.428	0.43	0.43	0.43	0.431
A15	PBS	0.046	0.084	0.183	0.262	0.317	0.358	0.385	0.401	0.412	0.417	0.423	0.426	0.429	0.428	0.43	0.433	0.433	0.434	0.435	0.438	0.438	0.439	0.438	0.44	0.439	0.44	0.441	0.441	0.441	0.442	0.442	0.442	0.443	0.443	0.444	0.446	0.444	0.445	0.445	0.446	0.444	0.446	0.446	0.446	0.447
A16	PBS	0.062	0.093	0.174	0.245	0.299	0.337	0.363	0.38	0.392	0.401	0.406	0.408	0.412	0.413	0.415	0.416	0.415	0.418	0.419	0.42	0.42	0.42	0.42	0.422	0.423	0.423	0.423	0.424	0.422	0.424	0.424	0.423	0.423	0.423	0.424	0.425	0.424	0.423	0.423	0.425	0.425	0.424	0.425	0.424	0.424
A17	PBS	0.058	0.092	0.178	0.248	0.302	0.34	0.365	0.383	0.394	0.404	0.407	0.411	0.414	0.415	0.417	0.417	0.418	0.42	0.421	0.423	0.423	0.424	0.422	0.425	0.425	0.424	0.424	0.426	0.425	0.427	0.428	0.425	0.427	0.428	0.428	0.43	0.428	0.427	0.43	0.427	0.429	0.429	0.428	0.428	0.429
A18	PBS	0.06	0.094	0.175	0.242	0.294	0.331	0.356	0.373	0.385	0.394	0.399	0.402	0.404	0.406	0.408	0.408	0.41	0.409	0.412	0.41	0.412	0.413	0.413	0.415	0.414	0.415	0.415	0.417	0.416	0.416	0.417	0.414	0.416	0.419	0.416	0.418	0.416	0.418	0.416	0.417	0.417	0.417	0.418	0.417	0.419
A19	PBS	0.06	0.127	0.218	0.283	0.323	0.349	0.368	0.376	0.382	0.385	0.387	0.389	0.39	0.391	0.392	0.393	0.393	0.397	0.396	0.396	0.398	0.398	0.398	0.398	0.4	0.399	0.399	0.401	0.4	0.4	0.4	0.399	0.401	0.401	0.4	0.402	0.4	0.402	0.4	0.402	0.4	0.403	0.401	0.4	0.403
A20	PBS	0.059	0.126	0.219	0.284	0.327	0.354	0.374	0.383	0.39	0.395	0.399	0.4	0.402	0.402	0.402	0.404	0.403	0.405	0.407	0.405	0.407	0.408	0.407	0.41	0.408	0.408	0.41	0.411	0.409	0.41	0.41	0.41	0.409	0.411	0.411	0.412	0.411	0.413	0.412	0.412	0.411	0.412	0.412	0.411	0.413
A21	PBS	0.055	0.139	0.242	0.311	0.358	0.387	0.406	0.417	0.422	0.427	0.43	0.433	0.436	0.433	0.436	0.436	0.437	0.439	0.44	0.441	0.442	0.443	0.44	0.443	0.444	0.444	0.444	0.446	0.444	0.446	0.447	0.444	0.447	0.447	0.446	0.449	0.447	0.448	0.448	0.448	0.447	0.449	0.451	0.45	0.45
A22	PBS	0.047	0.12	0.216	0.284	0.33	0.359	0.381	0.392	0.399	0.403	0.41	0.411	0.411	0.413	0.415	0.415	0.416	0.418	0.42	0.418	0.42	0.422	0.422	0.425	0.424	0.423	0.425	0.428	0.426	0.428	0.427	0.425	0.426	0.428	0.427	0.429	0.428	0.429	0.429	0.428	0.43	0.43	0.429	0.43	0.431
A23	PBS	0.059	0.122	0.205	0.269	0.313	0.346	0.366	0.379	0.387	0.392	0.395	0.398	0.399	0.399	0.399	0.401	0.4	0.403	0.404	0.403	0.404	0.406	0.404	0.405	0.408	0.406	0.406	0.409	0.407	0.407	0.408	0.407	0.408	0.408	0.408	0.409	0.408	0.41	0.409	0.408	0.409	0.409	0.408	0.408	0.41
A24	Varespladib no venom 10000nM control	0.056	0.055	0.054	0.056	0.056	0.066	0.094	0.146	0.206	0.269	0.329	0.383	0.432	0.466	0.492	0.51	0.52	0.53	0.536	0.539	0.54	0.545	0.544	0.546	0.548	0.546	0.548	0.549	0.548	0.55	0.551	0.549	0.551	0.55	0.551	0.553	0.551	0.554	0.553	0.552	0.551	0.551	0.552	0.55	0.553
B01	Marimastat + venom 10000nM control	0.052	0.048	0.049	0.048	0.046	0.048	0.048	0.054	0.069	0.106	0.157	0.209	0.266	0.318	0.362	0.394	0.416	0.431	0.442	0.449	0.454	0.457	0.457	0.459	0.463	0.464	0.464	0.468	0.466	0.468	0.468	0.468	0.47	0.471	0.471	0.471	0.471	0.472	0.47	0.472	0.47	0.472	0.472	0.472	0.472
B02	PBS	0.047	0.051	0.124	0.21	0.272	0.318	0.35	0.372	0.387	0.397	0.406	0.41	0.415	0.418	0.419	0.422	0.424	0.426	0.428	0.429	0.43	0.43	0.431	0.433	0.433	0.434	0.435	0.437	0.435	0.436	0.438	0.436	0.439	0.44	0.439	0.441	0.441	0.442	0.443	0.442	0.443	0.442	0.442	0.444	0.444
B03	PBS	0.056	0.063	0.137	0.218	0.28	0.327	0.361	0.384	0.4	0.413	0.422	0.425	0.432	0.433	0.438	0.439	0.438	0.444	0.444	0.444	0.446	0.447	0.447	0.45	0.45	0.45	0.45	0.452	0.451	0.453	0.452	0.453	0.454	0.454	0.456	0.456	0.456	0.458	0.456	0.457	0.456	0.457	0.457	0.457	0.459
B04	PBS	0.05	0.062	0.155	0.24	0.301	0.343	0.37	0.388	0.401	0.408	0.415	0.419	0.421	0.423	0.424	0.427	0.428	0.43	0.432	0.433	0.433	0.434	0.433	0.435	0.437	0.436	0.437	0.438	0.439	0.439	0.439	0.438	0.44	0.442	0.442	0.441	0.441	0.443	0.443	0.442	0.442	0.445	0.444	0.444	0.445
B05	PBS	0.057	0.069	0.164	0.246	0.304	0.342	0.367	0.384	0.393	0.4	0.405	0.409	0.413	0.412	0.413	0.417	0.417	0.42	0.42	0.421	0.422	0.422	0.422	0.425	0.426	0.424	0.425	0.426	0.426	0.426	0.427	0.426	0.428	0.428	0.427	0.43	0.429	0.431	0.429	0.431	0.429	0.43	0.43	0.429	0.433
B06	PBS	0.054	0.076	0.184	0.272	0.329	0.366	0.389	0.405	0.415	0.421	0.426	0.428	0.433	0.432	0.433	0.436	0.435	0.439	0.44	0.441	0.441	0.44	0.441	0.442	0.444	0.442	0.445	0.446	0.444	0.445	0.446	0.445	0.446	0.446	0.448	0.448	0.448	0.449	0.448	0.446	0.449	0.449	0.448	0.449	0.448
B07	PBS	0.059	0.066	0.14	0.219	0.281	0.329	0.362	0.388	0.404	0.417	0.428	0.432	0.439	0.442	0.446	0.448	0.447	0.451	0.453	0.454	0.454	0.458	0.456	0.458	0.459	0.459	0.462	0.463	0.46	0.463	0.463	0.463	0.464	0.465	0.467	0.467	0.466	0.466	0.467	0.467	0.468	0.469	0.469	0.468	0.47
B08	PBS	0.065	0.065	0.141	0.218	0.28	0.326	0.358	0.382	0.399	0.412	0.422	0.427	0.432	0.434	0.437	0.438	0.439	0.442	0.444	0.445	0.446	0.446	0.447	0.45	0.449	0.449	0.449	0.451	0.451	0.451	0.451	0.451	0.452	0.452	0.454	0.455	0.452	0.456	0.456	0.454	0.454	0.454	0.455	0.455	0.456
B09	PBS	0.057	0.068	0.139	0.215	0.274	0.32	0.355	0.382	0.4	0.413	0.42	0.425	0.43	0.431	0.432	0.436	0.436	0.438	0.441	0.441	0.441	0.443	0.442	0.446	0.445	0.444	0.445	0.447	0.447	0.448	0.446	0.447	0.448	0.449	0.449	0.451	0.448	0.451	0.45	0.45	0.45	0.452	0.452	0.451	0.453
B10	PBS	0.054	0.07	0.15	0.229	0.289	0.333	0.365	0.388	0.403	0.416	0.424	0.428	0.434	0.437	0.438	0.44	0.44	0.443	0.446	0.445	0.446	0.446	0.446	0.45	0.451	0.449	0.449	0.45	0.452	0.451	0.451	0.452	0.452	0.453	0.454	0.455	0.454	0.455	0.455	0.455	0.454	0.456	0.455	0.455	0.456
B11	PBS	0.07	0.084	0.156	0.233	0.291	0.332	0.361	0.381	0.395	0.406	0.413	0.418	0.422	0.425	0.427	0.429	0.43	0.432	0.434	0.435	0.437	0.438	0.436	0.439	0.439	0.437	0.439	0.441	0.438	0.442	0.44	0.44	0.442	0.441	0.441	0.442	0.442	0.443	0.442	0.441	0.44	0.444	0.444	0.443	0.446
B12	PBS	0.056	0.075	0.163	0.24	0.299	0.343	0.373	0.396	0.412	0.422	0.433	0.439	0.444	0.445	0.448	0.451	0.451	0.455	0.455	0.457	0.458	0.46	0.459	0.462	0.462	0.462	0.464	0.465	0.465	0.466	0.467	0.468	0.468	0.468	0.468	0.47	0.47	0.471	0.471	0.47	0.471	0.473	0.472	0.471	0.473
B13	PBS	0.059	0.08	0.16	0.233	0.289	0.33	0.361	0.38	0.395	0.407	0.415	0.419	0.425	0.425	0.427	0.429	0.428	0.431	0.432	0.433	0.434	0.436	0.436	0.438	0.437	0.437	0.437	0.44	0.439	0.44	0.438	0.438	0.44	0.44	0.439	0.442	0.442	0.442	0.441	0.442	0.441	0.442	0.442	0.443	0.442
B14	PBS	0.059	0.085	0.179	0.257	0.314	0.354	0.383	0.404	0.419	0.429	0.436	0.44	0.446	0.448	0.45	0.451	0.453	0.456	0.458	0.458	0.459	0.462	0.461	0.461	0.464	0.463	0.464	0.466	0.466	0.466	0.467	0.466	0.468	0.468	0.467	0.471	0.472	0.472	0.471	0.474	0.469	0.473	0.472	0.472	0.474
B15	PBS	0.061	0.088	0.168	0.237	0.289	0.327	0.356	0.377	0.392	0.402	0.413	0.418	0.422	0.424	0.426	0.428	0.429	0.433	0.434	0.435	0.437	0.438	0.435	0.439	0.44	0.439	0.439	0.441	0.439	0.442	0.44	0.44	0.442	0.443	0.443	0.445	0.443	0.443	0.443	0.443	0.442	0.445	0.446	0.444	0.446
B16	PBS	0.061	0.091	0.173	0.243	0.295	0.334	0.362	0.383	0.395	0.407	0.415	0.42	0.423	0.424	0.428	0.429	0.428	0.433	0.432	0.432	0.434	0.434	0.433	0.437	0.438	0.437	0.437	0.439	0.437	0.439	0.439	0.437	0.439	0.439	0.44	0.44	0.44	0.441	0.44	0.44	0.439	0.441	0.44	0.441	0.443
B17	PBS	0.067	0.085	0.16	0.23	0.285	0.328	0.362	0.385	0.4	0.41	0.418	0.422	0.426	0.427	0.428	0.43	0.43	0.433	0.436	0.437	0.436	0.437	0.437	0.44	0.44	0.439	0.438	0.441	0.441	0.442	0.441	0.441	0.442	0.442	0.443	0.444	0.443	0.444	0.444	0.444	0.443	0.442	0.444	0.444	0.446
B18	PBS	0.064	0.104	0.194	0.262	0.312	0.347	0.37	0.388	0.4	0.408	0.415	0.418	0.422	0.423	0.427	0.429	0.427	0.429	0.432	0.433	0.433	0.434	0.433	0.435	0.436	0.436	0.436	0.437	0.437	0.438	0.437	0.436	0.439	0.439	0.438	0.441	0.439	0.441	0.439	0.439	0.44	0.439	0.438	0.44	0.44
B19	PBS	0.071	0.115	0.204	0.269	0.316	0.346	0.371	0.386	0.396	0.406	0.412	0.414	0.419	0.42	0.422	0.424	0.425	0.428	0.43	0.43	0.431	0.431	0.432	0.433	0.434	0.433	0.435	0.437	0.437	0.436	0.437	0.436	0.438	0.438	0.438	0.441	0.438	0.44	0.441	0.441	0.44	0.44	0.441	0.441	0.443
B20	PBS	0.06	0.121	0.209	0.273	0.316	0.347	0.368	0.382	0.392	0.399	0.404	0.406	0.41	0.412	0.412	0.414	0.416	0.417	0.418	0.418	0.419	0.42	0.419	0.422	0.421	0.421	0.422	0.424	0.424	0.424	0.424	0.423	0.423	0.424	0.423	0.426	0.425	0.425	0.426	0.425	0.426	0.427	0.426	0.426	0.427
B21	PBS	0.063	0.119	0.204	0.266	0.31	0.339	0.362	0.376	0.388	0.394	0.399	0.404	0.407	0.407	0.41	0.412	0.412	0.413	0.415	0.414	0.416	0.416	0.415	0.417	0.418	0.418	0.418	0.42	0.418	0.42	0.419	0.419	0.42	0.42	0.421	0.422	0.42	0.422	0.421	0.422	0.421	0.42	0.42	0.421	0.422
B22	PBS	0.055	0.121	0.21	0.275	0.325	0.364	0.391	0.406	0.416	0.422	0.429	0.431	0.434	0.435	0.438	0.44	0.44	0.443	0.444	0.445	0.446	0.449	0.447	0.452	0.451	0.451	0.453	0.452	0.453	0.454	0.454	0.453	0.455	0.456	0.457	0.46	0.458	0.459	0.458	0.458	0.458	0.459	0.46	0.46	0.46
B23	PBS	0.061	0.131	0.22	0.286	0.331	0.361	0.381	0.394	0.403	0.408	0.413	0.415	0.418	0.418	0.419	0.422	0.421	0.424	0.425	0.425	0.426	0.425	0.426	0.428	0.428	0.426	0.428	0.429	0.428	0.429	0.43	0.428	0.43	0.43	0.43	0.431	0.43	0.431	0.43	0.43	0.431	0.432	0.432	0.43	0.43
B24	Marimastat no venom 10000nM control	0.063	0.065	0.064	0.063	0.062	0.067	0.089	0.105	0.154	0.201	0.261	0.326	0.391	0.443	0.478	0.504	0.514	0.526	0.531	0.533	0.536	0.538	0.536	0.541	0.541	0.541	0.542	0.544	0.543	0.546	0.545	0.543	0.546	0.544	0.546	0.546	0.545	0.547	0.546	0.546	0.544	0.546	0.546	0.545	0.547
C01	Argatroban + venom 10000nM control	0.048	0.046	0.048	0.047	0.047	0.047	0.048	0.049	0.049	0.049	0.049	0.049	0.05	0.049	0.049	0.049	0.049	0.05	0.052	0.052	0.051	0.052	0.053	0.056	0.061	0.066	0.073	0.082	0.09	0.1	0.109	0.12	0.132	0.144	0.156	0.173	0.188	0.206	0.22	0.231	0.25	0.264	0.278	0.29	0.301
C02	PBS	0.047	0.07	0.185	0.273	0.329	0.363	0.382	0.396	0.402	0.406	0.41	0.412	0.414	0.416	0.416	0.419	0.418	0.421	0.422	0.422	0.421	0.423	0.423	0.425	0.426	0.426	0.425	0.427	0.426	0.427	0.426	0.427	0.429	0.428	0.428	0.429	0.428	0.43	0.428	0.429	0.43	0.429	0.43	0.43	0.431
C03	PBS	0.05	0.076	0.194	0.28	0.334	0.369	0.389	0.402	0.411	0.417	0.421	0.422	0.423	0.424	0.425	0.428	0.429	0.431	0.432	0.431	0.432	0.432	0.433	0.434	0.436	0.433	0.435	0.436	0.435	0.435	0.434	0.436	0.437	0.435	0.436	0.437	0.435	0.437	0.436	0.436	0.436	0.437	0.437	0.437	0.437
C04	PBS	0.051	0.088	0.2	0.282	0.332	0.362	0.38	0.389	0.397	0.402	0.406	0.407	0.411	0.41	0.41	0.411	0.413	0.415	0.416	0.417	0.418	0.417	0.418	0.419	0.418	0.418	0.42	0.421	0.419	0.42	0.419	0.419	0.421	0.422	0.42	0.422	0.421	0.422	0.422	0.421	0.421	0.422	0.422	0.422	0.423
C05	PBS	0.097	0.091	0.19	0.268	0.317	0.352	0.37	0.384	0.393	0.399	0.403	0.405	0.408	0.408	0.41	0.412	0.412	0.414	0.415	0.416	0.417	0.416	0.417	0.42	0.418	0.42	0.419	0.42	0.422	0.421	0.422	0.42	0.421	0.422	0.422	0.422	0.422	0.423	0.422	0.422	0.423	0.422	0.423	0.423	0.423
C06	PBS	0.058	0.103	0.227	0.303	0.351	0.378	0.394	0.402	0.409	0.411	0.416	0.417	0.42	0.419	0.421	0.421	0.422	0.423	0.425	0.426	0.426	0.427	0.426	0.428	0.43	0.428	0.429	0.431	0.43	0.431	0.432	0.43	0.431	0.432	0.433	0.433	0.432	0.435	0.433	0.434	0.432	0.436	0.433	0.433	0.434
C07	PBS	0.052	0.067	0.155	0.234	0.293	0.336	0.364	0.382	0.395	0.404	0.41	0.413	0.416	0.417	0.417	0.421	0.42	0.422	0.423	0.423	0.423	0.424	0.424	0.425	0.427	0.426	0.424	0.428	0.426	0.425	0.425	0.426	0.428	0.426	0.427	0.429	0.426	0.428	0.427	0.427	0.426	0.427	0.427	0.427	0.428
C08	PBS	0.053	0.073	0.158	0.235	0.289	0.33	0.358	0.375	0.388	0.397	0.403	0.407	0.411	0.411	0.413	0.414	0.416	0.418	0.419	0.418	0.42	0.421	0.421	0.422	0.423	0.422	0.422	0.424	0.423	0.424	0.424	0.423	0.424	0.424	0.426	0.424	0.426	0.425	0.424	0.424	0.425	0.424	0.424	0.424	0.425
C09	PBS	0.136	0.131	0.196	0.254	0.299	0.337	0.362	0.378	0.391	0.396	0.403	0.406	0.408	0.408	0.41	0.412	0.413	0.414	0.417	0.415	0.416	0.416	0.416	0.419	0.418	0.419	0.418	0.42	0.419	0.42	0.421	0.42	0.421	0.421	0.421	0.422	0.421	0.422	0.421	0.423	0.42	0.421	0.422	0.422	0.423
C10	PBS	0.05	0.079	0.176	0.255	0.311	0.347	0.37	0.385	0.395	0.399	0.405	0.406	0.409	0.41	0.409	0.412	0.411	0.414	0.415	0.416	0.416	0.416	0.416	0.418	0.418	0.417	0.417	0.418	0.419	0.418	0.419	0.417	0.418	0.42	0.419	0.419	0.419	0.42	0.419	0.42	0.418	0.42	0.42	0.419	0.42
C11	PBS	0.068	0.087	0.17	0.248	0.307	0.347	0.375	0.393	0.404	0.409	0.414	0.415	0.418	0.419	0.42	0.421	0.421	0.425	0.426	0.424	0.426	0.427	0.425	0.427	0.428	0.426	0.428	0.428	0.428	0.43	0.428	0.429	0.431	0.43	0.43	0.432	0.431	0.431	0.43	0.43	0.429	0.431	0.431	0.431	0.432
C12	PBS	0.149	0.131	0.191	0.262	0.314	0.349	0.373	0.386	0.395	0.401	0.405	0.408	0.411	0.411	0.412	0.414	0.412	0.415	0.417	0.418	0.418	0.418	0.418	0.42	0.42	0.419	0.42	0.421	0.42	0.422	0.422	0.42	0.422	0.422	0.421	0.424	0.421	0.423	0.422	0.422	0.421	0.423	0.422	0.42	0.422
C13	PBS	0.135	0.173	0.219	0.272	0.304	0.339	0.361	0.376	0.384	0.39	0.394	0.397	0.4	0.402	0.401	0.404	0.403	0.404	0.406	0.408	0.407	0.408	0.407	0.409	0.409	0.409	0.41	0.41	0.409	0.41	0.41	0.408	0.411	0.41	0.411	0.411	0.411	0.412	0.411	0.411	0.41	0.411	0.411	0.41	0.412
C14	PBS	0.055	0.101	0.198	0.271	0.319	0.352	0.372	0.384	0.393	0.399	0.404	0.406	0.407	0.409	0.409	0.41	0.41	0.412	0.413	0.414	0.415	0.415	0.415	0.417	0.416	0.415	0.417	0.418	0.417	0.417	0.416	0.416	0.418	0.418	0.417	0.419	0.417	0.42	0.416	0.418	0.418	0.418	0.42	0.417	0.42
C15	PBS	0.09	0.099	0.194	0.278	0.336	0.367	0.385	0.396	0.402	0.404	0.408	0.408	0.411	0.411	0.411	0.413	0.413	0.416	0.416	0.416	0.416	0.418	0.417	0.418	0.418	0.418	0.417	0.42	0.418	0.419	0.42	0.419	0.421	0.421	0.421	0.421	0.421	0.422	0.421	0.42	0.42	0.421	0.42	0.42	0.422
C16	PBS	0.156	0.143	0.213	0.268	0.306	0.34	0.363	0.378	0.39	0.396	0.402	0.404	0.407	0.408	0.409	0.411	0.412	0.414	0.414	0.415	0.416	0.417	0.416	0.419	0.418	0.419	0.419	0.42	0.42	0.421	0.42	0.42	0.421	0.421	0.422	0.424	0.422	0.423	0.421	0.423	0.422	0.423	0.421	0.423	0.422
C17	PBS	0.059	0.098	0.182	0.252	0.302	0.335	0.359	0.374	0.385	0.392	0.398	0.399	0.404	0.402	0.405	0.406	0.406	0.408	0.409	0.409	0.41	0.412	0.412	0.413	0.413	0.411	0.413	0.413	0.413	0.415	0.414	0.413	0.415	0.414	0.414	0.414	0.414	0.416	0.414	0.414	0.415	0.416	0.415	0.414	0.416
C18	PBS	0.079	0.095	0.174	0.239	0.287	0.324	0.349	0.369	0.381	0.391	0.401	0.404	0.406	0.41	0.412	0.414	0.414	0.415	0.417	0.417	0.418	0.419	0.417	0.421	0.421	0.42	0.42	0.422	0.422	0.421	0.422	0.421	0.423	0.423	0.422	0.424	0.424	0.425	0.424	0.426	0.424	0.426	0.424	0.424	0.426
C19	PBS	0.046	0.112	0.203	0.267	0.31	0.339	0.357	0.372	0.381	0.387	0.395	0.396	0.401	0.402	0.403	0.406	0.406	0.407	0.41	0.411	0.411	0.413	0.412	0.415	0.416	0.415	0.416	0.417	0.417	0.419	0.419	0.418	0.42	0.421	0.42	0.422	0.422	0.424	0.421	0.423	0.423	0.422	0.425	0.424	0.426
C20	PBS	0.077	0.117	0.194	0.251	0.292	0.323	0.345	0.361	0.373	0.381	0.388	0.394	0.396	0.399	0.4	0.402	0.402	0.404	0.407	0.408	0.408	0.41	0.408	0.411	0.41	0.41	0.411	0.413	0.411	0.414	0.413	0.412	0.414	0.415	0.414	0.416	0.415	0.416	0.416	0.416	0.414	0.417	0.416	0.415	0.417
C21	PBS	0.059	0.121	0.204	0.264	0.307	0.337	0.358	0.374	0.384	0.391	0.399	0.401	0.406	0.406	0.409	0.411	0.411	0.413	0.415	0.416	0.417	0.419	0.418	0.419	0.421	0.419	0.421	0.421	0.422	0.421	0.423	0.423	0.423	0.424	0.424	0.426	0.425	0.426	0.425	0.428	0.426	0.426	0.426	0.426	0.428
C22	PBS	0.064	0.122	0.2	0.256	0.294	0.323	0.345	0.36	0.371	0.379	0.386	0.39	0.395	0.396	0.397	0.4	0.398	0.401	0.404	0.403	0.404	0.405	0.404	0.408	0.408	0.407	0.408	0.409	0.408	0.41	0.408	0.409	0.411	0.411	0.411	0.412	0.411	0.412	0.412	0.412	0.411	0.412	0.413	0.412	0.413
C23	PBS	0.063	0.122	0.189	0.243	0.286	0.32	0.346	0.364	0.38	0.39	0.398	0.402	0.405	0.407	0.411	0.411	0.41	0.414	0.416	0.416	0.417	0.418	0.417	0.42	0.421	0.42	0.42	0.422	0.421	0.422	0.424	0.421	0.424	0.424	0.423	0.424	0.425	0.426	0.425	0.426	0.424	0.425	0.424	0.426	0.426
C24	Argatroban no venom 10000nM control	0.066	0.066	0.067	0.066	0.064	0.066	0.066	0.067	0.066	0.071	0.077	0.084	0.094	0.104	0.115	0.128	0.138	0.151	0.165	0.175	0.188	0.2	0.21	0.221	0.231	0.24	0.25	0.261	0.271	0.283	0.292	0.302	0.312	0.348	0.404	0.563	0.627	0.66	0.677	0.713	0.734	0.737	0.772	0.783	0.8
D01	DMSO + venom 10000nM control	0.05	0.046	0.08	0.151	0.216	0.269	0.31	0.342	0.364	0.38	0.391	0.398	0.404	0.405	0.409	0.411	0.41	0.416	0.416	0.418	0.418	0.42	0.42	0.423	0.423	0.422	0.424	0.425	0.426	0.425	0.426	0.426	0.428	0.428	0.428	0.429	0.429	0.432	0.43	0.43	0.429	0.43	0.43	0.43	0.431
D02	Dimercaprol 160000 nM	0.045	0.045	0.046	0.044	0.045	0.048	0.06	0.093	0.151	0.215	0.283	0.342	0.39	0.419	0.436	0.446	0.451	0.458	0.46	0.463	0.465	0.466	0.469	0.47	0.472	0.472	0.473	0.474	0.474	0.475	0.476	0.476	0.479	0.478	0.478	0.481	0.481	0.481	0.481	0.482	0.479	0.483	0.482	0.482	0.484
D03	Dimercaprol 80000 nM	0.05	0.051	0.053	0.055	0.079	0.128	0.175	0.225	0.27	0.307	0.339	0.366	0.389	0.406	0.421	0.432	0.44	0.445	0.448	0.451	0.452	0.455	0.455	0.459	0.458	0.458	0.461	0.463	0.461	0.463	0.462	0.465	0.465	0.465	0.467	0.468	0.466	0.468	0.467	0.468	0.468	0.468	0.469	0.469	0.471
D04	Dimercaprol 40000 nM	0.075	0.076	0.081	0.128	0.19	0.248	0.296	0.332	0.362	0.386	0.405	0.419	0.433	0.443	0.45	0.459	0.465	0.471	0.475	0.476	0.48	0.48	0.482	0.486	0.487	0.486	0.488	0.49	0.49	0.491	0.492	0.491	0.491	0.494	0.494	0.495	0.495	0.496	0.497	0.497	0.496	0.499	0.498	0.498	0.498
D05	Dimercaprol 20000 nM	0.054	0.056	0.09	0.172	0.251	0.314	0.354	0.381	0.397	0.407	0.414	0.417	0.421	0.422	0.424	0.426	0.425	0.427	0.429	0.43	0.432	0.433	0.432	0.434	0.435	0.435	0.435	0.437	0.437	0.437	0.437	0.437	0.44	0.441	0.441	0.442	0.441	0.442	0.442	0.441	0.441	0.443	0.444	0.443	0.444
D06	Dimercaprol 10000 nM	0.056	0.057	0.098	0.171	0.232	0.284	0.32	0.35	0.372	0.393	0.409	0.42	0.433	0.439	0.444	0.451	0.452	0.457	0.46	0.461	0.464	0.464	0.464	0.468	0.468	0.468	0.47	0.473	0.473	0.473	0.474	0.475	0.477	0.477	0.478	0.479	0.479	0.48	0.481	0.481	0.482	0.483	0.482	0.483	0.485
D07	Dimercaprol 5000 nM	0.057	0.063	0.114	0.178	0.233	0.279	0.314	0.342	0.364	0.382	0.399	0.408	0.419	0.426	0.431	0.434	0.437	0.441	0.444	0.446	0.446	0.449	0.448	0.452	0.452	0.452	0.452	0.455	0.454	0.456	0.456	0.456	0.457	0.458	0.458	0.46	0.459	0.462	0.459	0.46	0.462	0.463	0.461	0.461	0.463
D08	Dimercaprol 2500 nM	0.054	0.061	0.127	0.199	0.255	0.299	0.331	0.356	0.375	0.39	0.403	0.411	0.421	0.424	0.429	0.433	0.435	0.439	0.44	0.441	0.443	0.444	0.445	0.448	0.448	0.448	0.449	0.45	0.45	0.452	0.452	0.451	0.454	0.455	0.456	0.457	0.456	0.459	0.456	0.458	0.457	0.458	0.461	0.46	0.461
D09	Dimercaprol 1250 nM	0.059	0.07	0.124	0.189	0.239	0.281	0.312	0.337	0.359	0.377	0.391	0.401	0.41	0.415	0.418	0.422	0.423	0.428	0.432	0.43	0.434	0.434	0.435	0.438	0.438	0.438	0.439	0.441	0.44	0.44	0.442	0.442	0.442	0.444	0.444	0.446	0.444	0.446	0.444	0.446	0.445	0.448	0.447	0.447	0.449
D10	Dimercaprol 625 nM	0.058	0.072	0.144	0.212	0.262	0.302	0.333	0.356	0.375	0.387	0.4	0.405	0.41	0.415	0.415	0.42	0.421	0.424	0.425	0.425	0.428	0.428	0.429	0.432	0.432	0.432	0.433	0.435	0.433	0.437	0.436	0.438	0.439	0.44	0.44	0.44	0.441	0.442	0.442	0.442	0.441	0.444	0.443	0.443	0.446
D11	Dimercaprol 312.5 nM	0.059	0.076	0.147	0.214	0.265	0.304	0.333	0.354	0.372	0.385	0.395	0.402	0.405	0.41	0.41	0.414	0.412	0.416	0.419	0.419	0.42	0.422	0.421	0.423	0.424	0.424	0.426	0.427	0.426	0.426	0.427	0.427	0.428	0.43	0.429	0.432	0.431	0.431	0.431	0.431	0.431	0.432	0.432	0.433	0.433
D12	Dimercaprol 156.25 nM	0.062	0.083	0.159	0.23	0.28	0.317	0.344	0.363	0.379	0.389	0.399	0.403	0.41	0.413	0.416	0.418	0.419	0.423	0.425	0.426	0.426	0.427	0.427	0.431	0.429	0.43	0.432	0.434	0.433	0.435	0.434	0.435	0.436	0.435	0.435	0.437	0.439	0.439	0.438	0.438	0.439	0.439	0.439	0.439	0.44
D13	Dimercaprol 160000 nM	0.057	0.059	0.059	0.06	0.059	0.063	0.082	0.13	0.19	0.269	0.35	0.411	0.454	0.481	0.496	0.505	0.509	0.513	0.516	0.518	0.518	0.522	0.521	0.524	0.524	0.525	0.525	0.527	0.528	0.528	0.528	0.527	0.532	0.53	0.531	0.53	0.531	0.532	0.533	0.53	0.531	0.533	0.533	0.532	0.534
D14	Dimercaprol 80000 nM	0.062	0.062	0.064	0.064	0.069	0.103	0.152	0.208	0.264	0.317	0.362	0.398	0.426	0.446	0.459	0.469	0.474	0.479	0.482	0.484	0.485	0.489	0.489	0.492	0.492	0.493	0.494	0.494	0.496	0.497	0.497	0.496	0.498	0.499	0.499	0.5	0.5	0.501	0.5	0.5	0.501	0.502	0.5	0.502	0.502
D15	Dimercaprol 40000 nM	0.06	0.061	0.061	0.095	0.145	0.197	0.245	0.288	0.322	0.351	0.375	0.393	0.411	0.419	0.428	0.434	0.438	0.443	0.445	0.448	0.448	0.45	0.45	0.455	0.454	0.455	0.458	0.458	0.458	0.458	0.458	0.458	0.461	0.462	0.462	0.463	0.462	0.465	0.464	0.464	0.464	0.466	0.465	0.466	0.468
D16	Dimercaprol 20000 nM	0.059	0.062	0.107	0.17	0.224	0.269	0.305	0.334	0.359	0.379	0.394	0.406	0.416	0.418	0.424	0.425	0.428	0.43	0.434	0.434	0.436	0.437	0.437	0.439	0.441	0.439	0.442	0.443	0.442	0.443	0.444	0.443	0.446	0.446	0.444	0.447	0.446	0.448	0.447	0.449	0.448	0.449	0.448	0.447	0.45
D17	Dimercaprol 10000 nM	0.062	0.071	0.122	0.183	0.233	0.274	0.306	0.335	0.356	0.373	0.388	0.396	0.404	0.408	0.411	0.415	0.416	0.418	0.422	0.422	0.423	0.425	0.424	0.427	0.426	0.425	0.428	0.43	0.43	0.431	0.43	0.429	0.433	0.432	0.433	0.433	0.433	0.435	0.433	0.434	0.435	0.434	0.436	0.436	0.437
D18	Dimercaprol 5000 nM	0.058	0.082	0.154	0.216	0.263	0.302	0.332	0.355	0.372	0.387	0.4	0.408	0.414	0.419	0.423	0.429	0.429	0.431	0.434	0.436	0.439	0.439	0.439	0.444	0.443	0.442	0.444	0.446	0.446	0.446	0.448	0.446	0.448	0.45	0.451	0.451	0.453	0.453	0.453	0.454	0.453	0.454	0.455	0.456	0.456
D19	Dimercaprol 2500 nM	0.064	0.079	0.141	0.199	0.242	0.279	0.304	0.327	0.342	0.356	0.368	0.375	0.383	0.386	0.391	0.395	0.396	0.4	0.402	0.403	0.404	0.406	0.405	0.407	0.408	0.407	0.408	0.41	0.411	0.412	0.412	0.412	0.414	0.413	0.414	0.414	0.414	0.417	0.415	0.416	0.416	0.417	0.418	0.417	0.419
D20	Dimercaprol 1250 nM	0.058	0.08	0.133	0.183	0.225	0.261	0.289	0.312	0.331	0.345	0.358	0.366	0.376	0.381	0.386	0.391	0.393	0.397	0.4	0.402	0.404	0.405	0.403	0.408	0.408	0.408	0.408	0.413	0.41	0.413	0.412	0.411	0.414	0.414	0.415	0.415	0.416	0.416	0.415	0.417	0.416	0.418	0.416	0.416	0.418
D21	Dimercaprol 625 nM	0.056	0.099	0.17	0.227	0.266	0.302	0.326	0.346	0.361	0.373	0.384	0.393	0.4	0.404	0.409	0.412	0.414	0.418	0.421	0.423	0.423	0.423	0.425	0.428	0.429	0.43	0.431	0.432	0.434	0.433	0.433	0.435	0.436	0.438	0.438	0.439	0.44	0.441	0.441	0.442	0.442	0.443	0.444	0.444	0.447
D22	Dimercaprol 312.5 nM	0.048	0.083	0.149	0.205	0.249	0.287	0.318	0.344	0.362	0.376	0.386	0.393	0.396	0.401	0.404	0.407	0.408	0.409	0.412	0.412	0.416	0.417	0.415	0.42	0.419	0.418	0.42	0.423	0.423	0.424	0.424	0.424	0.426	0.428	0.427	0.43	0.428	0.43	0.43	0.429	0.429	0.431	0.431	0.433	0.433
D23	Dimercaprol 156.25 nM	0.066	0.104	0.178	0.236	0.277	0.308	0.33	0.344	0.356	0.362	0.369	0.372	0.378	0.377	0.38	0.381	0.381	0.382	0.384	0.385	0.386	0.386	0.386	0.388	0.39	0.388	0.389	0.391	0.39	0.39	0.39	0.391	0.391	0.391	0.392	0.392	0.392	0.393	0.392	0.394	0.392	0.394	0.394	0.393	0.394
D24	DMSO no venom 10000nM control	0.085	0.094	0.101	0.106	0.11	0.125	0.152	0.193	0.247	0.307	0.368	0.422	0.472	0.508	0.533	0.548	0.553	0.556	0.559	0.56	0.559	0.56	0.557	0.557	0.558	0.556	0.555	0.554	0.552	0.552	0.551	0.55	0.552	0.552	0.553	0.553	0.552	0.553	0.552	0.552	0.551	0.553	0.552	0.552	0.552
E01	Varespladib + venom 10000nM control	0.053	0.048	0.057	0.115	0.181	0.246	0.299	0.343	0.376	0.4	0.415	0.424	0.432	0.435	0.437	0.44	0.44	0.443	0.445	0.446	0.447	0.448	0.447	0.449	0.449	0.45	0.449	0.453	0.449	0.451	0.45	0.45	0.451	0.451	0.452	0.454	0.452	0.453	0.453	0.453	0.453	0.453	0.452	0.452	0.453
E02	DMPS 160000 nM	0.05	0.051	0.052	0.051	0.051	0.072	0.109	0.152	0.203	0.256	0.312	0.356	0.392	0.416	0.436	0.446	0.452	0.46	0.463	0.466	0.468	0.469	0.47	0.472	0.473	0.473	0.474	0.477	0.474	0.477	0.477	0.478	0.478	0.48	0.479	0.48	0.48	0.481	0.481	0.481	0.481	0.482	0.48	0.48	0.48
E03	DMPS 80000 nM	0.052	0.051	0.053	0.092	0.143	0.203	0.259	0.308	0.35	0.382	0.407	0.423	0.433	0.44	0.444	0.448	0.449	0.453	0.456	0.456	0.457	0.459	0.458	0.46	0.462	0.461	0.462	0.464	0.463	0.465	0.464	0.464	0.466	0.466	0.469	0.468	0.465	0.469	0.468	0.468	0.469	0.468	0.471	0.468	0.468
E04	DMPS 40000 nM	0.052	0.053	0.091	0.162	0.227	0.284	0.326	0.355	0.376	0.391	0.404	0.412	0.419	0.422	0.426	0.429	0.43	0.432	0.434	0.434	0.435	0.436	0.437	0.438	0.44	0.439	0.44	0.441	0.441	0.442	0.442	0.441	0.443	0.443	0.444	0.444	0.444	0.446	0.444	0.444	0.445	0.446	0.444	0.445	0.446
E05	DMPS 20000 nM	0.062	0.052	0.132	0.215	0.278	0.322	0.353	0.376	0.388	0.397	0.404	0.406	0.41	0.412	0.413	0.415	0.415	0.419	0.419	0.42	0.421	0.422	0.421	0.424	0.423	0.424	0.424	0.426	0.425	0.424	0.425	0.425	0.426	0.425	0.425	0.428	0.427	0.429	0.426	0.428	0.427	0.428	0.428	0.428	0.429
E06	DMPS 10000 nM	0.043	0.043	0.124	0.2	0.263	0.312	0.346	0.368	0.381	0.391	0.397	0.399	0.403	0.404	0.406	0.408	0.409	0.412	0.412	0.414	0.414	0.417	0.417	0.418	0.42	0.419	0.42	0.421	0.42	0.422	0.421	0.421	0.422	0.424	0.424	0.426	0.424	0.425	0.424	0.426	0.424	0.426	0.427	0.426	0.429
E07	DMPS 5000 nM	0.044	0.052	0.136	0.212	0.269	0.311	0.341	0.361	0.377	0.385	0.396	0.401	0.407	0.409	0.411	0.413	0.415	0.417	0.421	0.42	0.421	0.424	0.423	0.426	0.424	0.424	0.425	0.429	0.428	0.428	0.431	0.43	0.43	0.431	0.432	0.434	0.434	0.433	0.434	0.434	0.433	0.435	0.436	0.434	0.437
E08	DMPS 2500 nM	0.052	0.063	0.141	0.212	0.267	0.307	0.335	0.355	0.37	0.379	0.388	0.394	0.401	0.402	0.404	0.406	0.408	0.409	0.412	0.412	0.412	0.413	0.414	0.414	0.414	0.414	0.417	0.417	0.417	0.418	0.419	0.417	0.419	0.421	0.419	0.421	0.421	0.421	0.419	0.42	0.42	0.421	0.421	0.42	0.421
E09	DMPS 1250 nM	0.051	0.071	0.163	0.242	0.298	0.336	0.359	0.375	0.386	0.392	0.397	0.399	0.403	0.404	0.404	0.406	0.406	0.408	0.409	0.41	0.41	0.411	0.41	0.413	0.412	0.413	0.414	0.415	0.412	0.415	0.416	0.414	0.416	0.417	0.416	0.417	0.417	0.417	0.417	0.417	0.415	0.418	0.417	0.417	0.418
E10	DMPS 625 nM	0.082	0.078	0.165	0.236	0.286	0.32	0.343	0.356	0.367	0.375	0.381	0.383	0.386	0.388	0.39	0.391	0.392	0.394	0.395	0.394	0.395	0.396	0.395	0.398	0.399	0.397	0.398	0.399	0.399	0.398	0.401	0.4	0.4	0.4	0.401	0.401	0.4	0.401	0.4	0.402	0.4	0.402	0.403	0.402	0.403
E11	DMPS 312.5 nM	0.097	0.078	0.171	0.244	0.294	0.328	0.349	0.363	0.371	0.377	0.383	0.384	0.387	0.387	0.387	0.39	0.39	0.392	0.395	0.393	0.393	0.396	0.393	0.398	0.396	0.397	0.397	0.399	0.397	0.397	0.399	0.398	0.4	0.399	0.4	0.4	0.4	0.401	0.399	0.401	0.399	0.402	0.401	0.4	0.4
E12	DMPS 156.25 nM	0.079	0.094	0.193	0.268	0.318	0.352	0.372	0.385	0.393	0.4	0.403	0.406	0.409	0.409	0.41	0.412	0.41	0.414	0.416	0.416	0.417	0.417	0.417	0.419	0.419	0.419	0.42	0.421	0.419	0.42	0.421	0.419	0.422	0.42	0.422	0.421	0.421	0.423	0.421	0.421	0.421	0.421	0.42	0.421	0.422
E13	DMPS 160000 nM	0.106	0.057	0.053	0.054	0.082	0.124	0.174	0.229	0.279	0.326	0.364	0.394	0.417	0.432	0.441	0.452	0.453	0.458	0.462	0.462	0.465	0.466	0.468	0.47	0.47	0.47	0.471	0.474	0.473	0.474	0.475	0.474	0.475	0.476	0.475	0.477	0.478	0.478	0.477	0.478	0.476	0.479	0.478	0.476	0.479
E14	DMPS 80000 nM	0.124	0.058	0.056	0.099	0.15	0.208	0.266	0.32	0.363	0.394	0.417	0.43	0.437	0.443	0.445	0.447	0.449	0.452	0.454	0.453	0.455	0.456	0.456	0.459	0.458	0.459	0.458	0.461	0.46	0.461	0.46	0.459	0.462	0.464	0.462	0.464	0.462	0.463	0.464	0.463	0.463	0.465	0.464	0.464	0.465
E15	DMPS 40000 nM	0.062	0.062	0.099	0.161	0.22	0.277	0.321	0.357	0.38	0.399	0.41	0.416	0.422	0.423	0.426	0.429	0.43	0.431	0.433	0.432	0.434	0.434	0.435	0.435	0.437	0.437	0.437	0.439	0.438	0.44	0.439	0.438	0.44	0.44	0.44	0.442	0.44	0.443	0.441	0.441	0.44	0.443	0.442	0.442	0.44
E16	DMPS 20000 nM	0.049	0.067	0.137	0.205	0.259	0.301	0.331	0.35	0.364	0.371	0.38	0.382	0.385	0.385	0.386	0.39	0.39	0.392	0.392	0.392	0.394	0.397	0.396	0.397	0.398	0.398	0.398	0.399	0.398	0.399	0.399	0.399	0.401	0.402	0.4	0.403	0.401	0.401	0.402	0.403	0.401	0.402	0.404	0.402	0.402
E17	DMPS 10000 nM	0.046	0.077	0.165	0.235	0.286	0.325	0.348	0.363	0.374	0.38	0.385	0.387	0.391	0.389	0.392	0.393	0.394	0.397	0.397	0.397	0.399	0.4	0.399	0.402	0.4	0.401	0.403	0.404	0.402	0.404	0.404	0.404	0.404	0.405	0.405	0.406	0.405	0.406	0.404	0.406	0.405	0.406	0.406	0.407	0.407
E18	DMPS 5000 nM	0.053	0.087	0.169	0.233	0.28	0.313	0.336	0.35	0.361	0.368	0.372	0.376	0.379	0.378	0.379	0.38	0.382	0.381	0.386	0.385	0.385	0.388	0.386	0.388	0.388	0.386	0.388	0.39	0.388	0.39	0.39	0.39	0.39	0.391	0.39	0.392	0.391	0.393	0.392	0.391	0.391	0.391	0.393	0.392	0.392
E19	DMPS 2500 nM	0.048	0.077	0.162	0.229	0.278	0.313	0.336	0.352	0.362	0.368	0.372	0.375	0.378	0.378	0.379	0.38	0.38	0.384	0.385	0.384	0.386	0.387	0.384	0.388	0.388	0.386	0.388	0.389	0.389	0.389	0.389	0.39	0.391	0.39	0.391	0.392	0.391	0.391	0.392	0.392	0.391	0.395	0.393	0.39	0.393
E20	DMPS 1250 nM	0.051	0.106	0.191	0.254	0.294	0.323	0.34	0.353	0.359	0.363	0.368	0.371	0.372	0.374	0.375	0.376	0.376	0.377	0.38	0.38	0.382	0.381	0.38	0.384	0.384	0.382	0.384	0.387	0.385	0.386	0.387	0.386	0.386	0.388	0.387	0.389	0.388	0.39	0.389	0.39	0.388	0.391	0.39	0.389	0.391
E21	DMPS 625 nM	0.069	0.101	0.177	0.236	0.279	0.31	0.332	0.351	0.363	0.37	0.379	0.383	0.388	0.388	0.39	0.392	0.391	0.395	0.397	0.397	0.399	0.399	0.399	0.401	0.402	0.402	0.404	0.403	0.403	0.404	0.404	0.403	0.405	0.406	0.405	0.407	0.406	0.406	0.406	0.406	0.405	0.409	0.408	0.408	0.408
E22	DMPS 312.5 nM	0.058	0.134	0.184	0.243	0.287	0.318	0.342	0.356	0.367	0.376	0.383	0.386	0.392	0.391	0.394	0.396	0.395	0.398	0.399	0.399	0.399	0.402	0.401	0.403	0.403	0.402	0.403	0.406	0.402	0.405	0.404	0.404	0.407	0.407	0.407	0.408	0.407	0.408	0.407	0.408	0.408	0.407	0.408	0.408	0.41
E23	DMPS 156.25 nM	0.055	0.108	0.193	0.259	0.308	0.342	0.365	0.379	0.388	0.394	0.398	0.4	0.404	0.402	0.405	0.407	0.406	0.41	0.411	0.41	0.41	0.414	0.413	0.415	0.415	0.412	0.415	0.417	0.416	0.417	0.416	0.414	0.417	0.418	0.418	0.417	0.417	0.42	0.419	0.418	0.418	0.418	0.419	0.419	0.419
E24	Varespladib no venom 10000nM control	0.063	0.062	0.064	0.064	0.076	0.097	0.134	0.18	0.238	0.305	0.37	0.425	0.46	0.479	0.49	0.496	0.499	0.503	0.505	0.505	0.508	0.509	0.508	0.511	0.512	0.511	0.512	0.514	0.512	0.515	0.514	0.512	0.515	0.514	0.514	0.517	0.517	0.515	0.515	0.516	0.514	0.517	0.516	0.514	0.515
F01	Marimastat + venom 10000nM control	0.047	0.046	0.047	0.047	0.047	0.048	0.052	0.065	0.091	0.132	0.182	0.237	0.293	0.344	0.39	0.43	0.454	0.477	0.488	0.493	0.5	0.504	0.504	0.508	0.511	0.512	0.514	0.514	0.517	0.518	0.517	0.519	0.52	0.522	0.521	0.521	0.523	0.525	0.522	0.525	0.522	0.525	0.526	0.526	0.526
F02	DMPS 10000 nM	0.054	0.055	0.105	0.182	0.248	0.3	0.335	0.36	0.378	0.391	0.402	0.409	0.416	0.422	0.425	0.429	0.431	0.434	0.438	0.439	0.441	0.441	0.442	0.445	0.446	0.447	0.448	0.451	0.449	0.451	0.45	0.451	0.453	0.453	0.454	0.455	0.455	0.457	0.456	0.457	0.457	0.458	0.458	0.458	0.46
F03	DMPS 5000 nM	0.05	0.051	0.103	0.182	0.243	0.292	0.328	0.355	0.375	0.39	0.402	0.409	0.416	0.42	0.423	0.427	0.427	0.43	0.433	0.435	0.434	0.437	0.436	0.439	0.44	0.438	0.441	0.441	0.441	0.442	0.443	0.443	0.444	0.444	0.445	0.446	0.446	0.447	0.448	0.448	0.448	0.448	0.45	0.449	0.45
F04	DMPS 2500 nM	0.051	0.053	0.088	0.159	0.225	0.281	0.322	0.356	0.377	0.393	0.405	0.413	0.421	0.423	0.427	0.43	0.432	0.435	0.438	0.438	0.438	0.441	0.443	0.445	0.445	0.444	0.447	0.447	0.448	0.448	0.449	0.449	0.45	0.45	0.452	0.454	0.453	0.454	0.455	0.454	0.453	0.455	0.456	0.454	0.457
F05	DMPS 1250 nM	0.057	0.06	0.101	0.167	0.222	0.27	0.305	0.335	0.359	0.379	0.393	0.402	0.413	0.418	0.422	0.426	0.428	0.433	0.434	0.435	0.437	0.438	0.439	0.441	0.44	0.442	0.444	0.444	0.444	0.445	0.443	0.445	0.447	0.449	0.447	0.448	0.448	0.45	0.448	0.449	0.449	0.452	0.451	0.451	0.451
F06	DMPS 625 nM	0.056	0.07	0.151	0.229	0.283	0.324	0.352	0.373	0.388	0.401	0.41	0.417	0.422	0.427	0.429	0.432	0.433	0.436	0.438	0.44	0.442	0.442	0.442	0.446	0.446	0.447	0.447	0.45	0.448	0.45	0.451	0.451	0.453	0.452	0.453	0.456	0.456	0.456	0.456	0.457	0.455	0.458	0.457	0.46	0.461
F07	DMPS 312.5 nM	0.053	0.054	0.114	0.189	0.247	0.293	0.331	0.356	0.376	0.392	0.405	0.412	0.422	0.426	0.43	0.435	0.437	0.442	0.443	0.444	0.446	0.45	0.449	0.451	0.452	0.453	0.453	0.455	0.455	0.456	0.458	0.457	0.458	0.459	0.46	0.463	0.46	0.464	0.463	0.464	0.465	0.466	0.464	0.464	0.467
F08	DMPS 156.25 nM	0.06	0.067	0.116	0.18	0.231	0.274	0.308	0.334	0.357	0.373	0.388	0.399	0.408	0.415	0.42	0.424	0.427	0.433	0.435	0.437	0.439	0.438	0.441	0.443	0.444	0.443	0.444	0.447	0.445	0.447	0.447	0.447	0.449	0.45	0.451	0.451	0.45	0.453	0.452	0.451	0.451	0.454	0.453	0.453	0.453
F09	DMPS 78.125 nM	0.058	0.067	0.119	0.184	0.238	0.282	0.316	0.342	0.362	0.377	0.392	0.402	0.411	0.416	0.42	0.424	0.427	0.43	0.433	0.433	0.435	0.437	0.437	0.44	0.44	0.44	0.441	0.443	0.442	0.444	0.444	0.444	0.445	0.446	0.447	0.447	0.448	0.448	0.448	0.448	0.446	0.449	0.45	0.449	0.45
F10	DMPS 39.0625 nM	0.061	0.069	0.132	0.201	0.252	0.295	0.325	0.349	0.368	0.382	0.393	0.402	0.41	0.413	0.418	0.422	0.424	0.428	0.43	0.431	0.433	0.434	0.434	0.437	0.437	0.437	0.439	0.441	0.442	0.442	0.442	0.442	0.444	0.444	0.443	0.446	0.445	0.446	0.445	0.447	0.447	0.448	0.448	0.446	0.449
F11	DMPS 19.53125 nM	0.063	0.072	0.139	0.209	0.262	0.304	0.335	0.358	0.375	0.389	0.399	0.408	0.415	0.416	0.42	0.424	0.424	0.428	0.43	0.432	0.432	0.435	0.435	0.439	0.439	0.438	0.442	0.444	0.443	0.447	0.447	0.447	0.448	0.452	0.452	0.456	0.455	0.461	0.459	0.461	0.461	0.466	0.466	0.469	0.469
F12	DMPS 9.765625 nM	0.059	0.073	0.134	0.202	0.255	0.296	0.328	0.35	0.366	0.381	0.393	0.399	0.407	0.412	0.416	0.419	0.422	0.423	0.427	0.426	0.428	0.43	0.429	0.433	0.433	0.432	0.435	0.434	0.435	0.436	0.436	0.433	0.437	0.437	0.437	0.438	0.438	0.438	0.438	0.438	0.438	0.44	0.44	0.438	0.439
F13	DMPS 10000 nM	0.065	0.083	0.152	0.218	0.267	0.305	0.336	0.361	0.38	0.394	0.407	0.415	0.422	0.426	0.431	0.434	0.435	0.44	0.442	0.443	0.444	0.446	0.445	0.448	0.449	0.448	0.45	0.451	0.451	0.453	0.453	0.452	0.455	0.456	0.455	0.456	0.456	0.457	0.456	0.458	0.455	0.459	0.459	0.458	0.46
F14	DMPS 5000 nM	0.066	0.086	0.162	0.227	0.274	0.311	0.338	0.359	0.375	0.386	0.397	0.404	0.41	0.411	0.416	0.417	0.419	0.421	0.423	0.424	0.425	0.426	0.426	0.429	0.429	0.428	0.429	0.43	0.43	0.431	0.432	0.432	0.433	0.434	0.433	0.435	0.434	0.436	0.435	0.435	0.434	0.436	0.436	0.436	0.436
F15	DMPS 2500 nM	0.068	0.079	0.149	0.214	0.264	0.302	0.332	0.353	0.371	0.382	0.394	0.401	0.407	0.411	0.414	0.417	0.418	0.422	0.424	0.426	0.426	0.43	0.426	0.43	0.429	0.429	0.431	0.434	0.432	0.432	0.434	0.433	0.434	0.434	0.436	0.437	0.437	0.436	0.437	0.436	0.437	0.438	0.44	0.438	0.44
F16	DMPS 1250 nM	0.091	0.099	0.162	0.227	0.276	0.312	0.34	0.359	0.376	0.385	0.394	0.398	0.405	0.406	0.408	0.41	0.411	0.412	0.415	0.415	0.417	0.418	0.418	0.419	0.42	0.421	0.42	0.423	0.421	0.423	0.422	0.422	0.424	0.424	0.423	0.426	0.425	0.426	0.426	0.424	0.427	0.426	0.426	0.426	0.428
F17	DMPS 625 nM	0.06	0.085	0.159	0.224	0.274	0.311	0.34	0.361	0.377	0.389	0.397	0.405	0.411	0.414	0.417	0.42	0.419	0.422	0.425	0.424	0.427	0.427	0.428	0.431	0.431	0.431	0.432	0.434	0.434	0.436	0.436	0.434	0.436	0.438	0.438	0.439	0.439	0.44	0.439	0.44	0.439	0.44	0.441	0.44	0.441
F18	DMPS 312.5 nM	0.077	0.09	0.16	0.224	0.272	0.309	0.336	0.355	0.371	0.38	0.389	0.394	0.4	0.402	0.404	0.407	0.407	0.41	0.412	0.413	0.413	0.415	0.412	0.415	0.416	0.416	0.416	0.418	0.418	0.418	0.418	0.418	0.42	0.419	0.42	0.423	0.421	0.421	0.42	0.421	0.421	0.422	0.422	0.422	0.424
F19	DMPS 156.25 nM	0.055	0.095	0.178	0.24	0.284	0.316	0.337	0.353	0.366	0.374	0.38	0.384	0.387	0.389	0.391	0.391	0.394	0.396	0.398	0.398	0.399	0.4	0.4	0.403	0.403	0.402	0.403	0.404	0.404	0.405	0.404	0.405	0.407	0.407	0.406	0.408	0.407	0.409	0.408	0.408	0.407	0.41	0.409	0.41	0.41
F20	DMPS 78.125 nM	0.065	0.089	0.152	0.206	0.248	0.281	0.307	0.326	0.344	0.358	0.368	0.376	0.382	0.386	0.389	0.394	0.396	0.396	0.4	0.399	0.404	0.404	0.404	0.406	0.406	0.405	0.406	0.409	0.409	0.409	0.41	0.409	0.411	0.411	0.412	0.412	0.412	0.415	0.413	0.413	0.413	0.415	0.413	0.412	0.414
F21	DMPS 39.0625 nM	0.063	0.108	0.186	0.243	0.285	0.316	0.339	0.357	0.369	0.377	0.383	0.385	0.388	0.39	0.39	0.394	0.394	0.396	0.396	0.396	0.398	0.399	0.399	0.401	0.402	0.4	0.401	0.403	0.403	0.403	0.404	0.402	0.404	0.406	0.406	0.406	0.405	0.405	0.405	0.405	0.405	0.407	0.406	0.406	0.408
F22	DMPS 19.53125 nM	0.06	0.096	0.17	0.226	0.27	0.304	0.329	0.348	0.364	0.374	0.382	0.385	0.389	0.39	0.392	0.395	0.394	0.396	0.398	0.398	0.4	0.401	0.401	0.403	0.403	0.402	0.404	0.405	0.403	0.406	0.404	0.405	0.405	0.406	0.406	0.409	0.406	0.409	0.406	0.407	0.407	0.406	0.408	0.406	0.408
F23	DMPS 9.765625 nM	0.058	0.093	0.172	0.236	0.286	0.325	0.35	0.37	0.382	0.392	0.398	0.401	0.406	0.404	0.408	0.411	0.408	0.413	0.414	0.414	0.414	0.416	0.415	0.42	0.42	0.419	0.42	0.421	0.42	0.422	0.421	0.421	0.423	0.424	0.425	0.424	0.423	0.426	0.425	0.425	0.425	0.426	0.425	0.424	0.426
F24	Marimastat no venom 10000nM control	0.062	0.061	0.062	0.062	0.067	0.084	0.122	0.15	0.196	0.248	0.305	0.356	0.405	0.441	0.468	0.488	0.495	0.502	0.506	0.506	0.51	0.511	0.512	0.515	0.516	0.516	0.518	0.519	0.517	0.519	0.52	0.518	0.521	0.521	0.522	0.522	0.522	0.522	0.522	0.524	0.524	0.523	0.522	0.523	0.524
G01	Argatroban + venom 10000nM control	0.058	0.056	0.057	0.055	0.054	0.055	0.056	0.057	0.056	0.055	0.056	0.056	0.057	0.054	0.055	0.058	0.058	0.062	0.064	0.067	0.072	0.077	0.079	0.087	0.094	0.102	0.112	0.123	0.131	0.145	0.156	0.172	0.188	0.204	0.218	0.238	0.245	0.257	0.27	0.281	0.293	0.305	0.317	0.327	0.339
G24	Argatroban no venom 10000nM control	0.061	0.06	0.062	0.061	0.06	0.061	0.061	0.061	0.061	0.061	0.062	0.061	0.063	0.061	0.065	0.071	0.076	0.087	0.098	0.109	0.125	0.142	0.152	0.184	0.207	0.218	0.243	0.261	0.28	0.298	0.314	0.329	0.345	0.36	0.373	0.388	0.399	0.411	0.422	0.432	0.442	0.452	0.46	0.469	0.478
H01	DMSO + venom 10000nM control	0.053	0.051	0.053	0.084	0.144	0.207	0.265	0.316	0.357	0.39	0.413	0.43	0.439	0.445	0.449	0.454	0.454	0.458	0.46	0.461	0.465	0.466	0.464	0.469	0.47	0.467	0.47	0.472	0.472	0.472	0.473	0.475	0.475	0.475	0.476	0.478	0.477	0.478	0.478	0.477	0.479	0.48	0.479	0.48	0.48
H02	Dimercaprol 10000 nM	0.059	0.06	0.083	0.159	0.23	0.288	0.335	0.374	0.404	0.427	0.446	0.459	0.468	0.475	0.478	0.483	0.485	0.488	0.49	0.491	0.493	0.495	0.495	0.496	0.498	0.499	0.5	0.502	0.5	0.501	0.501	0.502	0.504	0.503	0.504	0.505	0.505	0.507	0.506	0.505	0.505	0.508	0.508	0.507	0.509
H03	Dimercaprol 5000 nM	0.055	0.056	0.095	0.17	0.234	0.289	0.333	0.369	0.396	0.413	0.427	0.436	0.442	0.444	0.447	0.45	0.45	0.456	0.456	0.457	0.457	0.459	0.46	0.46	0.461	0.462	0.462	0.464	0.463	0.465	0.466	0.465	0.468	0.468	0.468	0.47	0.469	0.47	0.469	0.47	0.47	0.47	0.47	0.47	0.472
H04	Dimercaprol 2500 nM	0.053	0.055	0.094	0.168	0.231	0.286	0.332	0.369	0.396	0.413	0.429	0.437	0.445	0.447	0.452	0.454	0.455	0.459	0.463	0.462	0.462	0.465	0.464	0.468	0.468	0.469	0.469	0.473	0.469	0.471	0.471	0.472	0.474	0.474	0.475	0.478	0.476	0.477	0.477	0.477	0.476	0.479	0.478	0.479	0.479
H05	Dimercaprol 1250 nM	0.054	0.056	0.118	0.2	0.261	0.309	0.343	0.37	0.389	0.405	0.418	0.425	0.433	0.436	0.44	0.444	0.444	0.447	0.45	0.451	0.452	0.452	0.452	0.454	0.454	0.455	0.455	0.458	0.457	0.457	0.458	0.456	0.459	0.459	0.46	0.46	0.46	0.46	0.459	0.461	0.461	0.462	0.462	0.462	0.463
H06	Dimercaprol 625 nM	0.054	0.056	0.113	0.186	0.247	0.296	0.332	0.361	0.381	0.397	0.409	0.414	0.423	0.423	0.428	0.429	0.43	0.431	0.433	0.436	0.435	0.436	0.436	0.438	0.439	0.438	0.439	0.442	0.439	0.442	0.441	0.44	0.442	0.442	0.442	0.444	0.443	0.444	0.444	0.443	0.444	0.442	0.446	0.444	0.446
H07	Dimercaprol 312.5 nM	0.056	0.061	0.135	0.219	0.286	0.335	0.372	0.396	0.414	0.428	0.438	0.443	0.447	0.451	0.451	0.453	0.455	0.457	0.458	0.461	0.46	0.462	0.461	0.463	0.463	0.464	0.464	0.464	0.465	0.467	0.467	0.465	0.467	0.468	0.469	0.471	0.468	0.468	0.469	0.469	0.469	0.472	0.47	0.469	0.47
H08	Dimercaprol 156.25 nM	0.06	0.064	0.135	0.216	0.275	0.324	0.359	0.384	0.402	0.414	0.424	0.429	0.435	0.436	0.438	0.44	0.44	0.445	0.446	0.446	0.448	0.448	0.449	0.451	0.45	0.452	0.452	0.453	0.453	0.454	0.453	0.453	0.456	0.456	0.456	0.457	0.457	0.46	0.458	0.458	0.457	0.46	0.458	0.459	0.461
H09	Dimercaprol 78.125 nM	0.059	0.067	0.146	0.22	0.278	0.32	0.353	0.375	0.391	0.402	0.411	0.415	0.42	0.423	0.424	0.427	0.427	0.429	0.43	0.431	0.434	0.433	0.433	0.435	0.436	0.436	0.436	0.438	0.437	0.438	0.436	0.438	0.438	0.441	0.44	0.44	0.438	0.441	0.441	0.44	0.44	0.441	0.441	0.44	0.441
H10	Dimercaprol 39.0625 nM	0.06	0.071	0.164	0.246	0.306	0.351	0.383	0.403	0.415	0.423	0.43	0.434	0.436	0.438	0.439	0.44	0.441	0.443	0.444	0.445	0.446	0.448	0.447	0.45	0.449	0.45	0.45	0.452	0.45	0.452	0.452	0.452	0.455	0.453	0.455	0.456	0.454	0.456	0.454	0.457	0.454	0.457	0.457	0.455	0.457
H11	Dimercaprol 19.53125 nM	0.054	0.07	0.154	0.23	0.287	0.328	0.358	0.378	0.394	0.405	0.415	0.42	0.424	0.428	0.43	0.434	0.434	0.437	0.44	0.439	0.441	0.442	0.442	0.446	0.444	0.445	0.446	0.446	0.445	0.447	0.447	0.448	0.45	0.45	0.45	0.452	0.451	0.451	0.451	0.451	0.45	0.453	0.452	0.451	0.453
H12	Dimercaprol 9.765625 nM	0.062	0.075	0.16	0.237	0.295	0.34	0.37	0.394	0.408	0.418	0.426	0.43	0.433	0.434	0.438	0.44	0.439	0.443	0.442	0.445	0.446	0.446	0.445	0.448	0.448	0.447	0.449	0.451	0.451	0.451	0.45	0.452	0.452	0.454	0.455	0.454	0.453	0.454	0.454	0.453	0.453	0.453	0.455	0.454	0.454
H13	Dimercaprol 10000 nM	0.06	0.075	0.157	0.24	0.304	0.35	0.382	0.402	0.416	0.426	0.433	0.436	0.439	0.441	0.443	0.445	0.446	0.447	0.452	0.45	0.452	0.453	0.452	0.454	0.455	0.454	0.455	0.457	0.456	0.456	0.457	0.455	0.458	0.46	0.458	0.46	0.459	0.46	0.459	0.46	0.46	0.461	0.46	0.459	0.462
H14	Dimercaprol 5000 nM	0.059	0.076	0.15	0.221	0.276	0.319	0.352	0.377	0.395	0.409	0.421	0.428	0.437	0.441	0.444	0.446	0.447	0.451	0.454	0.454	0.455	0.455	0.456	0.458	0.461	0.461	0.461	0.463	0.462	0.463	0.462	0.462	0.465	0.465	0.467	0.466	0.466	0.467	0.467	0.468	0.467	0.469	0.467	0.468	0.468
H15	Dimercaprol 2500 nM	0.057	0.08	0.166	0.24	0.296	0.338	0.37	0.391	0.404	0.414	0.423	0.427	0.429	0.43	0.432	0.434	0.436	0.438	0.439	0.439	0.441	0.44	0.439	0.442	0.442	0.442	0.442	0.444	0.443	0.443	0.444	0.444	0.444	0.446	0.445	0.446	0.446	0.445	0.445	0.446	0.446	0.448	0.446	0.446	0.447
H16	Dimercaprol 1250 nM	0.078	0.087	0.178	0.256	0.31	0.352	0.379	0.398	0.412	0.42	0.427	0.431	0.436	0.434	0.437	0.439	0.438	0.441	0.444	0.444	0.444	0.443	0.442	0.446	0.448	0.448	0.446	0.446	0.449	0.448	0.446	0.447	0.45	0.449	0.45	0.449	0.449	0.451	0.449	0.448	0.448	0.45	0.45	0.449	0.45
H17	Dimercaprol 625 nM	0.072	0.099	0.196	0.27	0.323	0.36	0.383	0.398	0.409	0.415	0.421	0.424	0.426	0.428	0.428	0.431	0.431	0.431	0.432	0.432	0.433	0.434	0.434	0.436	0.436	0.435	0.436	0.437	0.436	0.438	0.438	0.435	0.44	0.437	0.439	0.439	0.439	0.44	0.438	0.44	0.438	0.439	0.439	0.44	0.44
H18	Dimercaprol 312.5 nM	0.054	0.082	0.173	0.245	0.301	0.343	0.369	0.388	0.399	0.406	0.413	0.419	0.42	0.42	0.424	0.426	0.425	0.43	0.432	0.43	0.433	0.434	0.433	0.435	0.436	0.435	0.434	0.437	0.437	0.438	0.44	0.438	0.441	0.44	0.442	0.442	0.442	0.443	0.441	0.443	0.443	0.445	0.443	0.444	0.444
H19	Dimercaprol 156.25 nM	0.059	0.093	0.172	0.24	0.289	0.326	0.353	0.372	0.383	0.393	0.4	0.405	0.409	0.411	0.413	0.414	0.414	0.416	0.419	0.418	0.418	0.42	0.419	0.423	0.424	0.422	0.423	0.424	0.422	0.424	0.424	0.423	0.425	0.426	0.425	0.427	0.426	0.428	0.426	0.427	0.426	0.426	0.428	0.426	0.428
H20	Dimercaprol 78.125 nM	0.06	0.101	0.187	0.255	0.306	0.346	0.372	0.39	0.401	0.409	0.414	0.415	0.417	0.419	0.42	0.422	0.422	0.423	0.426	0.425	0.427	0.429	0.426	0.43	0.429	0.429	0.428	0.43	0.43	0.432	0.431	0.43	0.431	0.433	0.431	0.433	0.431	0.434	0.432	0.434	0.432	0.435	0.433	0.432	0.434
H21	Dimercaprol 39.0625 nM	0.06	0.132	0.223	0.288	0.332	0.361	0.381	0.394	0.402	0.406	0.41	0.412	0.414	0.416	0.418	0.419	0.42	0.421	0.423	0.423	0.424	0.425	0.425	0.426	0.428	0.425	0.427	0.428	0.427	0.43	0.428	0.428	0.431	0.43	0.431	0.432	0.432	0.432	0.431	0.43	0.43	0.432	0.433	0.432	0.433
H22	Dimercaprol 19.53125 nM	0.056	0.124	0.213	0.275	0.316	0.348	0.368	0.38	0.392	0.399	0.404	0.407	0.41	0.412	0.414	0.415	0.415	0.418	0.42	0.419	0.422	0.422	0.42	0.423	0.424	0.423	0.424	0.424	0.424	0.426	0.425	0.425	0.427	0.427	0.426	0.429	0.426	0.428	0.428	0.428	0.428	0.43	0.428	0.428	0.428
H23	Dimercaprol 9.765625 nM	0.051	0.122	0.214	0.279	0.325	0.356	0.376	0.388	0.396	0.4	0.406	0.408	0.411	0.41	0.412	0.414	0.415	0.416	0.42	0.418	0.419	0.42	0.419	0.423	0.422	0.421	0.422	0.422	0.422	0.424	0.422	0.423	0.425	0.425	0.425	0.427	0.427	0.428	0.427	0.427	0.426	0.428	0.429	0.427	0.429
H24	DMSO no venom 10000nM control	0.062	0.061	0.063	0.064	0.081	0.108	0.144	0.192	0.248	0.306	0.361	0.405	0.44	0.461	0.477	0.488	0.493	0.498	0.502	0.502	0.505	0.506	0.506	0.509	0.509	0.509	0.51	0.512	0.511	0.512	0.512	0.512	0.513	0.513	0.514	0.514	0.513	0.514	0.514	0.514	0.513	0.515	0.514	0.514	0.516
I01	Varespladib + venom 10000nM control	0.054	0.055	0.148	0.242	0.311	0.359	0.388	0.407	0.418	0.425	0.43	0.432	0.437	0.436	0.438	0.44	0.439	0.442	0.443	0.444	0.445	0.444	0.444	0.446	0.446	0.446	0.446	0.448	0.445	0.447	0.446	0.446	0.448	0.448	0.447	0.448	0.447	0.448	0.447	0.448	0.447	0.45	0.449	0.447	0.448
I02	Marimastat 10000 nM	0.044	0.044	0.044	0.043	0.042	0.044	0.044	0.05	0.067	0.097	0.14	0.186	0.236	0.288	0.334	0.375	0.404	0.426	0.443	0.454	0.461	0.467	0.47	0.474	0.478	0.478	0.48	0.482	0.481	0.484	0.484	0.482	0.485	0.485	0.486	0.488	0.485	0.488	0.488	0.488	0.486	0.488	0.488	0.487	0.49
I03	Marimastat 5000 nM	0.045	0.045	0.045	0.046	0.044	0.046	0.048	0.058	0.087	0.125	0.179	0.235	0.296	0.347	0.39	0.422	0.442	0.458	0.465	0.471	0.476	0.478	0.477	0.484	0.482	0.484	0.484	0.486	0.487	0.488	0.488	0.486	0.489	0.49	0.492	0.491	0.492	0.492	0.49	0.489	0.491	0.492	0.49	0.491	0.491
I04	Marimastat 2500 nM	0.048	0.049	0.049	0.048	0.047	0.048	0.053	0.067	0.097	0.14	0.192	0.244	0.297	0.341	0.379	0.408	0.428	0.446	0.458	0.467	0.474	0.48	0.483	0.487	0.49	0.491	0.493	0.495	0.495	0.497	0.495	0.497	0.499	0.499	0.499	0.5	0.501	0.502	0.501	0.501	0.5	0.501	0.501	0.501	0.502
I05	Marimastat 1250 nM	0.052	0.05	0.052	0.051	0.051	0.053	0.054	0.07	0.098	0.136	0.185	0.236	0.289	0.334	0.372	0.405	0.426	0.444	0.457	0.465	0.471	0.476	0.478	0.483	0.486	0.486	0.486	0.49	0.489	0.49	0.49	0.489	0.492	0.492	0.491	0.494	0.493	0.494	0.494	0.494	0.494	0.495	0.493	0.495	0.495
I06	Marimastat 625 nM	0.043	0.044	0.045	0.043	0.044	0.045	0.052	0.079	0.119	0.169	0.232	0.298	0.352	0.397	0.428	0.448	0.46	0.467	0.471	0.473	0.477	0.477	0.478	0.481	0.482	0.483	0.483	0.486	0.484	0.488	0.485	0.485	0.486	0.489	0.488	0.489	0.489	0.49	0.49	0.49	0.49	0.491	0.49	0.49	0.49
I07	Marimastat 312.5 nM	0.048	0.048	0.049	0.046	0.047	0.05	0.071	0.106	0.168	0.224	0.289	0.342	0.386	0.414	0.434	0.447	0.457	0.467	0.472	0.477	0.481	0.482	0.483	0.485	0.487	0.489	0.488	0.491	0.489	0.493	0.492	0.493	0.495	0.493	0.494	0.496	0.494	0.496	0.495	0.496	0.494	0.496	0.498	0.496	0.496
I08	Marimastat 156.25 nM	0.05	0.05	0.052	0.052	0.053	0.068	0.116	0.161	0.206	0.251	0.295	0.335	0.371	0.398	0.42	0.437	0.446	0.456	0.462	0.463	0.466	0.469	0.47	0.473	0.473	0.474	0.475	0.476	0.475	0.478	0.478	0.475	0.478	0.479	0.48	0.48	0.48	0.48	0.481	0.481	0.479	0.482	0.481	0.48	0.481
I09	Marimastat 78.125 nM	0.125	0.051	0.052	0.054	0.077	0.119	0.174	0.233	0.28	0.323	0.36	0.393	0.42	0.436	0.447	0.455	0.459	0.463	0.468	0.47	0.469	0.472	0.47	0.475	0.474	0.474	0.476	0.476	0.475	0.478	0.478	0.476	0.477	0.478	0.48	0.481	0.478	0.48	0.481	0.479	0.477	0.48	0.481	0.479	0.482
I10	Marimastat 39.0625 nM	0.062	0.048	0.049	0.051	0.074	0.117	0.165	0.219	0.271	0.32	0.36	0.386	0.408	0.42	0.427	0.434	0.437	0.442	0.446	0.448	0.447	0.449	0.448	0.452	0.453	0.452	0.454	0.455	0.455	0.455	0.456	0.454	0.456	0.458	0.458	0.458	0.458	0.456	0.457	0.457	0.456	0.457	0.458	0.457	0.459
I11	Marimastat 19.53125 nM	0.052	0.046	0.048	0.056	0.082	0.128	0.175	0.224	0.267	0.308	0.346	0.374	0.401	0.416	0.427	0.436	0.44	0.445	0.449	0.45	0.453	0.453	0.455	0.455	0.458	0.456	0.458	0.46	0.459	0.46	0.46	0.461	0.462	0.462	0.462	0.464	0.462	0.463	0.464	0.463	0.46	0.464	0.464	0.463	0.465
I12	Marimastat 9.765625 nM	0.049	0.049	0.05	0.063	0.095	0.148	0.199	0.249	0.296	0.337	0.371	0.396	0.415	0.426	0.434	0.44	0.442	0.447	0.448	0.449	0.451	0.451	0.452	0.454	0.454	0.455	0.455	0.457	0.456	0.457	0.457	0.456	0.459	0.458	0.458	0.46	0.459	0.461	0.459	0.46	0.459	0.459	0.46	0.459	0.46
I13	Marimastat 10000 nM	0.051	0.05	0.051	0.051	0.05	0.051	0.056	0.073	0.099	0.134	0.191	0.239	0.292	0.34	0.384	0.419	0.445	0.463	0.476	0.482	0.487	0.492	0.493	0.498	0.499	0.499	0.5	0.502	0.502	0.504	0.507	0.504	0.508	0.508	0.507	0.509	0.509	0.509	0.509	0.509	0.51	0.511	0.509	0.509	0.512
I14	Marimastat 5000 nM	0.047	0.046	0.048	0.047	0.045	0.047	0.054	0.08	0.124	0.182	0.252	0.319	0.373	0.411	0.438	0.458	0.472	0.486	0.493	0.5	0.505	0.509	0.51	0.513	0.514	0.516	0.516	0.519	0.519	0.519	0.52	0.519	0.522	0.521	0.521	0.523	0.524	0.524	0.524	0.524	0.523	0.524	0.523	0.523	0.524
I15	Marimastat 2500 nM	0.053	0.052	0.054	0.054	0.053	0.061	0.086	0.124	0.17	0.22	0.272	0.323	0.372	0.41	0.439	0.459	0.473	0.484	0.491	0.496	0.498	0.501	0.502	0.505	0.507	0.505	0.509	0.511	0.509	0.511	0.511	0.511	0.514	0.514	0.514	0.513	0.514	0.515	0.515	0.517	0.515	0.514	0.513	0.514	0.515
I16	Marimastat 1250 nM	0.058	0.051	0.054	0.054	0.054	0.057	0.082	0.113	0.168	0.228	0.289	0.345	0.395	0.429	0.455	0.471	0.48	0.488	0.494	0.495	0.497	0.5	0.499	0.502	0.504	0.504	0.506	0.508	0.506	0.506	0.506	0.508	0.509	0.508	0.509	0.511	0.51	0.511	0.51	0.509	0.509	0.512	0.51	0.51	0.51
I17	Marimastat 625 nM	0.093	0.079	0.057	0.057	0.058	0.07	0.099	0.143	0.196	0.253	0.311	0.359	0.398	0.423	0.439	0.448	0.453	0.459	0.462	0.465	0.465	0.468	0.467	0.469	0.47	0.47	0.471	0.472	0.473	0.473	0.474	0.473	0.475	0.477	0.475	0.477	0.477	0.477	0.476	0.476	0.477	0.477	0.478	0.477	0.478
I18	Marimastat 312.5 nM	0.059	0.06	0.06	0.06	0.062	0.085	0.112	0.164	0.22	0.273	0.324	0.369	0.406	0.432	0.451	0.462	0.469	0.474	0.476	0.48	0.481	0.484	0.484	0.485	0.488	0.486	0.488	0.489	0.489	0.49	0.492	0.491	0.492	0.493	0.493	0.494	0.494	0.494	0.493	0.493	0.493	0.495	0.496	0.494	0.494
I19	Marimastat 156.25 nM	0.058	0.058	0.059	0.061	0.089	0.139	0.198	0.265	0.33	0.381	0.418	0.437	0.447	0.455	0.458	0.461	0.463	0.466	0.467	0.468	0.469	0.471	0.47	0.474	0.475	0.474	0.475	0.476	0.475	0.475	0.476	0.476	0.478	0.478	0.479	0.48	0.478	0.479	0.479	0.48	0.481	0.48	0.48	0.48	0.48
I20	Marimastat 78.125 nM	0.056	0.057	0.058	0.062	0.086	0.133	0.191	0.255	0.317	0.366	0.4	0.42	0.431	0.437	0.44	0.445	0.443	0.449	0.45	0.45	0.453	0.454	0.45	0.454	0.456	0.456	0.456	0.458	0.457	0.458	0.458	0.457	0.459	0.459	0.46	0.461	0.458	0.461	0.46	0.46	0.46	0.461	0.46	0.46	0.46
I21	Marimastat 39.0625 nM	0.066	0.065	0.066	0.08	0.116	0.17	0.229	0.289	0.344	0.385	0.414	0.431	0.442	0.448	0.45	0.454	0.454	0.458	0.46	0.46	0.462	0.462	0.462	0.466	0.465	0.464	0.465	0.467	0.465	0.468	0.468	0.468	0.47	0.47	0.47	0.471	0.469	0.472	0.469	0.471	0.47	0.471	0.471	0.469	0.472
I22	Marimastat 19.53125 nM	0.056	0.058	0.056	0.077	0.121	0.18	0.244	0.303	0.35	0.385	0.408	0.42	0.426	0.429	0.433	0.436	0.435	0.438	0.44	0.441	0.441	0.443	0.441	0.445	0.445	0.445	0.446	0.446	0.445	0.446	0.447	0.444	0.448	0.447	0.447	0.449	0.448	0.45	0.449	0.448	0.447	0.451	0.448	0.449	0.449
I23	Marimastat 9.765625 nM	0.05	0.05	0.057	0.088	0.152	0.224	0.294	0.346	0.38	0.397	0.407	0.412	0.416	0.416	0.419	0.42	0.421	0.424	0.427	0.426	0.427	0.428	0.428	0.43	0.432	0.431	0.432	0.433	0.433	0.433	0.433	0.432	0.432	0.434	0.433	0.435	0.434	0.436	0.435	0.435	0.434	0.436	0.435	0.435	0.437
I24	Varespladib no venom 10000nM control	0.061	0.062	0.062	0.066	0.085	0.121	0.172	0.238	0.302	0.361	0.414	0.46	0.497	0.52	0.536	0.545	0.549	0.553	0.555	0.557	0.559	0.56	0.561	0.563	0.566	0.564	0.566	0.567	0.567	0.568	0.57	0.567	0.569	0.57	0.571	0.572	0.572	0.572	0.57	0.572	0.572	0.575	0.571	0.573	0.574
J01	Marimastat + venom 10000nM control	0.039	0.037	0.04	0.038	0.038	0.041	0.04	0.046	0.066	0.103	0.154	0.216	0.282	0.334	0.378	0.407	0.427	0.44	0.448	0.455	0.46	0.463	0.465	0.469	0.472	0.471	0.472	0.472	0.473	0.476	0.477	0.476	0.479	0.479	0.479	0.481	0.48	0.481	0.482	0.48	0.481	0.482	0.482	0.483	0.483
J02	Prinomastat 10000 nM	0.054	0.054	0.055	0.054	0.054	0.055	0.057	0.067	0.085	0.114	0.16	0.212	0.268	0.319	0.366	0.409	0.439	0.463	0.48	0.487	0.492	0.496	0.5	0.503	0.505	0.504	0.509	0.509	0.509	0.511	0.511	0.512	0.512	0.515	0.514	0.516	0.516	0.518	0.517	0.517	0.517	0.518	0.52	0.517	0.521
J03	Prinomastat 5000 nM	0.057	0.056	0.058	0.058	0.058	0.059	0.064	0.076	0.098	0.13	0.174	0.224	0.28	0.337	0.387	0.428	0.453	0.471	0.481	0.487	0.49	0.494	0.495	0.498	0.501	0.5	0.502	0.504	0.504	0.506	0.507	0.507	0.509	0.508	0.509	0.512	0.51	0.511	0.51	0.512	0.51	0.511	0.513	0.512	0.513
J04	Prinomastat 2500 nM	0.053	0.052	0.054	0.054	0.053	0.057	0.075	0.107	0.156	0.218	0.276	0.329	0.375	0.414	0.445	0.467	0.478	0.488	0.494	0.498	0.5	0.502	0.502	0.507	0.507	0.505	0.51	0.513	0.511	0.512	0.513	0.513	0.512	0.515	0.514	0.517	0.516	0.518	0.516	0.516	0.516	0.519	0.519	0.519	0.519
J05	Prinomastat 1250 nM	0.057	0.057	0.058	0.058	0.057	0.062	0.074	0.094	0.122	0.163	0.208	0.256	0.309	0.358	0.4	0.435	0.457	0.473	0.482	0.487	0.491	0.495	0.496	0.499	0.5	0.503	0.504	0.506	0.507	0.509	0.508	0.51	0.512	0.511	0.512	0.513	0.514	0.514	0.514	0.514	0.513	0.514	0.516	0.515	0.518
J06	Prinomastat 625 nM	0.058	0.058	0.06	0.059	0.059	0.066	0.083	0.109	0.142	0.186	0.233	0.279	0.327	0.372	0.41	0.442	0.459	0.473	0.484	0.487	0.492	0.495	0.497	0.498	0.5	0.501	0.501	0.505	0.504	0.506	0.507	0.506	0.508	0.509	0.508	0.509	0.51	0.512	0.509	0.51	0.51	0.511	0.51	0.509	0.512
J07	Prinomastat 312.5 nM	0.06	0.06	0.06	0.06	0.062	0.075	0.097	0.135	0.186	0.243	0.302	0.352	0.393	0.422	0.442	0.454	0.46	0.466	0.47	0.472	0.474	0.476	0.477	0.478	0.479	0.48	0.482	0.483	0.483	0.484	0.485	0.484	0.485	0.486	0.486	0.486	0.487	0.487	0.487	0.488	0.488	0.49	0.488	0.489	0.49
J08	Prinomastat 156.25 nM	0.057	0.058	0.06	0.059	0.072	0.097	0.136	0.187	0.238	0.292	0.342	0.386	0.425	0.45	0.47	0.486	0.494	0.501	0.506	0.508	0.51	0.512	0.513	0.516	0.517	0.516	0.518	0.52	0.519	0.521	0.521	0.52	0.522	0.524	0.523	0.525	0.525	0.526	0.524	0.524	0.525	0.525	0.525	0.525	0.527
J09	Prinomastat 78.125 nM	0.063	0.058	0.061	0.07	0.089	0.13	0.177	0.226	0.273	0.32	0.364	0.398	0.425	0.444	0.455	0.463	0.466	0.473	0.476	0.479	0.48	0.482	0.483	0.485	0.485	0.485	0.487	0.488	0.486	0.488	0.49	0.489	0.49	0.492	0.491	0.494	0.493	0.494	0.494	0.494	0.492	0.494	0.494	0.494	0.497
J10	Prinomastat 39.0625 nM	0.056	0.062	0.057	0.071	0.105	0.151	0.201	0.25	0.293	0.333	0.366	0.395	0.416	0.43	0.444	0.451	0.456	0.461	0.464	0.467	0.468	0.47	0.469	0.473	0.474	0.473	0.475	0.477	0.476	0.476	0.477	0.476	0.478	0.481	0.481	0.482	0.48	0.481	0.481	0.48	0.48	0.482	0.481	0.483	0.482
J11	Prinomastat 19.53125 nM	0.06	0.06	0.062	0.087	0.128	0.181	0.233	0.285	0.329	0.363	0.391	0.41	0.426	0.433	0.439	0.444	0.448	0.45	0.453	0.454	0.456	0.457	0.456	0.459	0.46	0.459	0.46	0.461	0.46	0.463	0.462	0.461	0.463	0.466	0.465	0.466	0.465	0.466	0.465	0.465	0.463	0.467	0.466	0.465	0.468
J12	Prinomastat 9.765625 nM	0.064	0.062	0.071	0.103	0.157	0.213	0.267	0.314	0.353	0.382	0.406	0.421	0.434	0.441	0.445	0.449	0.45	0.453	0.455	0.457	0.458	0.46	0.459	0.461	0.464	0.463	0.464	0.465	0.462	0.464	0.466	0.464	0.465	0.467	0.466	0.469	0.468	0.469	0.468	0.467	0.469	0.469	0.468	0.468	0.471
J13	Prinomastat 10000 nM	0.062	0.062	0.061	0.061	0.062	0.062	0.075	0.1	0.132	0.173	0.222	0.271	0.323	0.37	0.407	0.436	0.455	0.469	0.478	0.482	0.486	0.489	0.491	0.496	0.496	0.495	0.498	0.5	0.499	0.5	0.501	0.501	0.502	0.503	0.504	0.505	0.505	0.505	0.504	0.503	0.505	0.505	0.505	0.504	0.506
J14	Prinomastat 5000 nM	0.063	0.063	0.065	0.066	0.065	0.068	0.081	0.105	0.139	0.183	0.232	0.28	0.33	0.375	0.416	0.444	0.461	0.473	0.482	0.485	0.49	0.494	0.497	0.499	0.502	0.502	0.504	0.504	0.505	0.508	0.509	0.508	0.51	0.51	0.512	0.512	0.512	0.513	0.513	0.513	0.513	0.514	0.514	0.514	0.514
J15	Prinomastat 2500 nM	0.068	0.065	0.069	0.062	0.063	0.074	0.1	0.133	0.18	0.234	0.284	0.334	0.381	0.42	0.448	0.466	0.475	0.483	0.488	0.49	0.491	0.493	0.494	0.497	0.499	0.498	0.499	0.501	0.499	0.502	0.502	0.501	0.504	0.505	0.504	0.505	0.506	0.507	0.505	0.506	0.506	0.506	0.507	0.507	0.508
J16	Prinomastat 1250 nM	0.082	0.061	0.063	0.062	0.063	0.075	0.102	0.141	0.191	0.245	0.296	0.343	0.386	0.423	0.451	0.477	0.489	0.505	0.513	0.519	0.528	0.534	0.538	0.541	0.546	0.552	0.556	0.564	0.56	0.57	0.576	0.578	0.585	0.59	0.595	0.602	0.597	0.609	0.605	0.614	0.614	0.621	0.622	0.631	0.635
J17	Prinomastat 625 nM	0.077	0.063	0.065	0.063	0.066	0.083	0.107	0.143	0.181	0.223	0.263	0.306	0.345	0.382	0.415	0.438	0.453	0.465	0.47	0.476	0.478	0.481	0.482	0.484	0.488	0.485	0.487	0.489	0.488	0.488	0.49	0.489	0.493	0.492	0.492	0.495	0.493	0.494	0.494	0.495	0.494	0.495	0.495	0.496	0.495
J18	Prinomastat 312.5 nM	0.06	0.06	0.061	0.064	0.092	0.133	0.186	0.239	0.29	0.337	0.376	0.407	0.432	0.448	0.456	0.464	0.466	0.473	0.476	0.478	0.478	0.481	0.48	0.484	0.486	0.484	0.487	0.488	0.488	0.487	0.49	0.489	0.49	0.491	0.492	0.493	0.492	0.494	0.493	0.494	0.493	0.494	0.494	0.494	0.497
J19	Prinomastat 156.25 nM	0.059	0.061	0.062	0.077	0.109	0.157	0.209	0.261	0.309	0.353	0.39	0.419	0.444	0.46	0.469	0.479	0.481	0.486	0.488	0.489	0.49	0.494	0.493	0.495	0.498	0.497	0.499	0.5	0.5	0.5	0.502	0.5	0.504	0.504	0.503	0.504	0.505	0.506	0.506	0.504	0.505	0.507	0.506	0.506	0.506
J20	Prinomastat 78.125 nM	0.081	0.06	0.061	0.081	0.107	0.156	0.212	0.271	0.329	0.38	0.416	0.436	0.445	0.45	0.453	0.457	0.458	0.461	0.464	0.463	0.468	0.468	0.468	0.47	0.47	0.47	0.472	0.473	0.471	0.474	0.475	0.473	0.475	0.475	0.475	0.477	0.475	0.474	0.476	0.477	0.475	0.476	0.477	0.476	0.478
J21	Prinomastat 39.0625 nM	0.074	0.061	0.075	0.106	0.152	0.208	0.259	0.301	0.336	0.366	0.389	0.404	0.418	0.426	0.431	0.434	0.437	0.439	0.441	0.444	0.445	0.445	0.444	0.449	0.449	0.449	0.448	0.449	0.449	0.453	0.451	0.452	0.453	0.453	0.453	0.454	0.454	0.454	0.454	0.454	0.453	0.454	0.455	0.454	0.455
J22	Prinomastat 19.53125 nM	0.042	0.043	0.059	0.105	0.153	0.208	0.262	0.308	0.348	0.377	0.401	0.417	0.428	0.435	0.441	0.443	0.446	0.45	0.452	0.453	0.454	0.456	0.458	0.46	0.46	0.46	0.461	0.463	0.464	0.465	0.465	0.464	0.467	0.468	0.468	0.469	0.469	0.471	0.47	0.47	0.472	0.472	0.472	0.472	0.473
J23	Prinomastat 9.765625 nM	0.057	0.058	0.084	0.14	0.2	0.263	0.319	0.362	0.396	0.414	0.427	0.433	0.438	0.441	0.443	0.446	0.446	0.45	0.451	0.451	0.454	0.456	0.455	0.458	0.459	0.459	0.458	0.461	0.46	0.462	0.462	0.46	0.464	0.464	0.463	0.466	0.464	0.466	0.466	0.465	0.465	0.464	0.466	0.467	0.466
J24	Marimastat no venom 10000nM control	0.06	0.058	0.059	0.062	0.075	0.098	0.135	0.181	0.235	0.291	0.348	0.399	0.441	0.47	0.486	0.497	0.502	0.507	0.511	0.513	0.512	0.515	0.515	0.518	0.518	0.518	0.52	0.52	0.52	0.523	0.522	0.521	0.522	0.524	0.524	0.526	0.525	0.525	0.526	0.526	0.524	0.527	0.526	0.524	0.527
K01	Argatroban + venom 10000nM control	0.054	0.054	0.055	0.052	0.052	0.054	0.054	0.053	0.053	0.053	0.055	0.055	0.058	0.059	0.064	0.071	0.077	0.086	0.095	0.104	0.116	0.128	0.139	0.155	0.168	0.185	0.202	0.216	0.237	0.253	0.266	0.279	0.292	0.315	0.318	0.33	0.342	0.364	0.377	0.385	0.399	0.41	0.417	0.426	0.434
K24	Argatroban no venom 10000nM control	0.063	0.062	0.062	0.063	0.061	0.061	0.062	0.062	0.062	0.061	0.063	0.063	0.064	0.064	0.063	0.063	0.062	0.064	0.068	0.068	0.071	0.075	0.077	0.087	0.093	0.1	0.107	0.118	0.125	0.142	0.157	0.179	0.201	0.196	0.229	0.258	0.272	0.284	0.293	0.304	0.328	0.36	0.36	0.371	0.393
L01	DMSO + venom 10000nM control	0.062	0.051	0.053	0.07	0.124	0.184	0.236	0.281	0.317	0.348	0.374	0.391	0.41	0.42	0.429	0.438	0.442	0.449	0.451	0.454	0.458	0.46	0.46	0.464	0.465	0.465	0.466	0.469	0.467	0.47	0.469	0.468	0.471	0.472	0.472	0.472	0.473	0.473	0.473	0.475	0.473	0.474	0.475	0.474	0.477
L24	DMSO no venom 10000nM control	0.066	0.066	0.068	0.068	0.067	0.072	0.085	0.111	0.15	0.215	0.284	0.348	0.408	0.451	0.484	0.506	0.52	0.531	0.54	0.542	0.546	0.551	0.551	0.555	0.556	0.554	0.557	0.557	0.558	0.559	0.561	0.559	0.562	0.563	0.562	0.564	0.563	0.565	0.562	0.564	0.563	0.563	0.567	0.562	0.564
M01	Varespladib + venom 10000nM control	0.051	0.049	0.109	0.198	0.27	0.323	0.362	0.389	0.405	0.416	0.424	0.43	0.436	0.435	0.439	0.432	0.434	0.437	0.438	0.438	0.438	0.439	0.438	0.44	0.441	0.44	0.441	0.442	0.441	0.444	0.443	0.441	0.44	0.442	0.442	0.443	0.442	0.444	0.442	0.443	0.442	0.443	0.443	0.442	0.444
M02	Varespladib 10000 nM	0.052	0.053	0.114	0.19	0.248	0.292	0.326	0.353	0.37	0.385	0.399	0.406	0.412	0.416	0.42	0.424	0.425	0.428	0.43	0.431	0.43	0.433	0.433	0.437	0.436	0.434	0.436	0.437	0.435	0.437	0.437	0.436	0.438	0.438	0.439	0.44	0.438	0.439	0.44	0.438	0.439	0.441	0.44	0.438	0.441
M03	Varespladib 5000 nM	0.052	0.052	0.125	0.202	0.262	0.306	0.339	0.364	0.381	0.391	0.4	0.408	0.411	0.416	0.418	0.42	0.421	0.423	0.425	0.425	0.427	0.427	0.427	0.429	0.429	0.429	0.43	0.43	0.43	0.431	0.431	0.43	0.432	0.432	0.432	0.432	0.433	0.433	0.432	0.433	0.43	0.434	0.433	0.433	0.432
M04	Varespladib 2500 nM	0.052	0.054	0.134	0.218	0.279	0.325	0.356	0.38	0.393	0.404	0.413	0.417	0.421	0.422	0.425	0.428	0.427	0.428	0.429	0.43	0.431	0.431	0.431	0.434	0.434	0.433	0.434	0.435	0.434	0.436	0.436	0.435	0.436	0.437	0.437	0.437	0.437	0.437	0.437	0.437	0.436	0.438	0.438	0.438	0.437
M05	Varespladib 1250 nM	0.051	0.049	0.12	0.194	0.255	0.3	0.333	0.358	0.373	0.384	0.391	0.399	0.401	0.404	0.405	0.407	0.407	0.41	0.412	0.411	0.412	0.412	0.414	0.416	0.415	0.415	0.415	0.417	0.415	0.418	0.417	0.416	0.417	0.417	0.417	0.419	0.417	0.419	0.418	0.418	0.418	0.417	0.418	0.417	0.418
M06	Varespladib 625 nM	0.042	0.054	0.134	0.208	0.263	0.303	0.33	0.349	0.358	0.366	0.371	0.375	0.379	0.38	0.382	0.383	0.384	0.385	0.387	0.387	0.388	0.389	0.387	0.393	0.391	0.392	0.391	0.392	0.392	0.393	0.394	0.392	0.394	0.395	0.394	0.395	0.394	0.395	0.394	0.395	0.394	0.395	0.394	0.394	0.397
M07	Varespladib 312.5 nM	0.054	0.063	0.15	0.232	0.29	0.334	0.364	0.385	0.4	0.409	0.416	0.42	0.422	0.424	0.425	0.428	0.427	0.43	0.433	0.432	0.431	0.433	0.431	0.434	0.434	0.434	0.435	0.435	0.435	0.437	0.436	0.437	0.436	0.437	0.438	0.44	0.439	0.438	0.438	0.438	0.437	0.44	0.44	0.438	0.438
M08	Varespladib 156.25 nM	0.046	0.052	0.14	0.22	0.276	0.315	0.342	0.359	0.372	0.38	0.385	0.389	0.393	0.393	0.394	0.395	0.396	0.399	0.401	0.4	0.401	0.402	0.403	0.405	0.405	0.404	0.404	0.406	0.404	0.406	0.407	0.406	0.408	0.408	0.407	0.409	0.407	0.41	0.408	0.409	0.408	0.409	0.41	0.409	0.411
M09	Varespladib 78.125 nM	0.049	0.061	0.147	0.22	0.273	0.315	0.344	0.364	0.378	0.385	0.391	0.395	0.398	0.4	0.401	0.402	0.402	0.406	0.406	0.406	0.407	0.408	0.408	0.41	0.409	0.411	0.41	0.412	0.411	0.412	0.412	0.412	0.414	0.414	0.414	0.415	0.414	0.416	0.414	0.414	0.413	0.416	0.415	0.416	0.417
M10	Varespladib 39.0625 nM	0.052	0.072	0.162	0.236	0.289	0.328	0.355	0.374	0.387	0.396	0.403	0.407	0.409	0.41	0.412	0.414	0.415	0.416	0.419	0.417	0.42	0.42	0.419	0.422	0.423	0.422	0.421	0.425	0.423	0.424	0.424	0.424	0.425	0.426	0.426	0.426	0.427	0.428	0.427	0.428	0.427	0.428	0.427	0.428	0.43
M11	Varespladib 19.53125 nM	0.047	0.069	0.15	0.22	0.27	0.308	0.334	0.35	0.361	0.37	0.376	0.383	0.384	0.385	0.387	0.388	0.388	0.39	0.391	0.393	0.394	0.395	0.394	0.397	0.397	0.397	0.397	0.399	0.398	0.4	0.398	0.4	0.399	0.401	0.402	0.401	0.401	0.402	0.401	0.401	0.4	0.402	0.401	0.401	0.403
M12	Varespladib 9.765625 nM	0.144	0.174	0.274	0.354	0.413	0.459	0.494	0.514	0.543	0.562	0.579	0.598	0.613	0.642	0.66	0.674	0.702	0.716	0.734	0.75	0.77	0.783	0.805	0.818	0.837	0.852	0.876	0.894	0.905	0.92	0.941	0.949	0.968	0.975	0.99	1.002	1.011	1.022	1.029	1.034	1.039	1.048	1.055	1.055	1.064
M13	Varespladib 10000 nM	0.047	0.087	0.182	0.252	0.298	0.33	0.353	0.365	0.374	0.379	0.386	0.387	0.39	0.392	0.393	0.396	0.395	0.398	0.399	0.4	0.399	0.401	0.4	0.403	0.405	0.404	0.404	0.404	0.405	0.405	0.405	0.405	0.408	0.407	0.407	0.408	0.408	0.408	0.409	0.408	0.408	0.409	0.41	0.41	0.409
M14	Varespladib 5000 nM	0.048	0.081	0.17	0.24	0.289	0.323	0.347	0.361	0.37	0.363	0.369	0.37	0.374	0.376	0.376	0.379	0.378	0.381	0.384	0.384	0.385	0.388	0.388	0.392	0.392	0.392	0.396	0.399	0.399	0.401	0.404	0.402	0.407	0.41	0.411	0.414	0.414	0.419	0.417	0.422	0.424	0.426	0.428	0.432	0.434
M15	Varespladib 2500 nM	0.044	0.075	0.161	0.226	0.276	0.309	0.333	0.348	0.359	0.367	0.372	0.375	0.379	0.379	0.379	0.383	0.382	0.384	0.385	0.386	0.386	0.387	0.386	0.389	0.39	0.391	0.389	0.391	0.39	0.392	0.391	0.39	0.392	0.391	0.392	0.392	0.391	0.393	0.393	0.393	0.393	0.394	0.394	0.393	0.394
M16	Varespladib 1250 nM	0.053	0.083	0.17	0.233	0.282	0.318	0.342	0.36	0.371	0.38	0.387	0.392	0.394	0.394	0.397	0.398	0.398	0.401	0.402	0.402	0.402	0.403	0.402	0.405	0.405	0.405	0.405	0.407	0.406	0.407	0.407	0.405	0.408	0.407	0.409	0.409	0.407	0.41	0.409	0.408	0.409	0.409	0.409	0.409	0.408
M17	Varespladib 625 nM	0.048	0.064	0.126	0.187	0.237	0.278	0.309	0.333	0.35	0.363	0.372	0.376	0.381	0.382	0.384	0.386	0.387	0.39	0.39	0.391	0.392	0.394	0.393	0.396	0.394	0.394	0.395	0.397	0.394	0.397	0.395	0.396	0.398	0.398	0.398	0.398	0.398	0.399	0.398	0.398	0.399	0.4	0.4	0.399	0.4
M18	Varespladib 312.5 nM	0.048	0.071	0.147	0.209	0.26	0.3	0.327	0.348	0.361	0.369	0.376	0.378	0.382	0.382	0.384	0.385	0.385	0.388	0.389	0.389	0.39	0.39	0.39	0.393	0.393	0.391	0.393	0.396	0.393	0.395	0.395	0.393	0.395	0.394	0.396	0.396	0.395	0.397	0.396	0.397	0.396	0.397	0.396	0.395	0.396
M19	Varespladib 156.25 nM	0.05	0.075	0.152	0.214	0.262	0.3	0.327	0.348	0.36	0.37	0.379	0.383	0.386	0.387	0.388	0.39	0.389	0.392	0.392	0.393	0.395	0.396	0.394	0.395	0.397	0.395	0.397	0.398	0.396	0.396	0.398	0.396	0.399	0.399	0.4	0.4	0.4	0.401	0.4	0.401	0.4	0.4	0.4	0.4	0.401
M20	Varespladib 78.125 nM	0.048	0.11	0.201	0.266	0.311	0.34	0.356	0.368	0.375	0.379	0.382	0.386	0.389	0.389	0.39	0.391	0.391	0.393	0.394	0.395	0.395	0.396	0.395	0.399	0.398	0.398	0.398	0.4	0.399	0.399	0.4	0.399	0.4	0.402	0.401	0.404	0.402	0.403	0.4	0.402	0.402	0.404	0.403	0.403	0.404
M21	Varespladib 39.0625 nM	0.056	0.113	0.204	0.269	0.316	0.344	0.365	0.376	0.387	0.395	0.4	0.403	0.407	0.408	0.41	0.413	0.412	0.418	0.42	0.424	0.429	0.431	0.435	0.442	0.444	0.448	0.452	0.459	0.461	0.468	0.47	0.478	0.483	0.489	0.496	0.503	0.506	0.517	0.518	0.527	0.531	0.541	0.546	0.555	0.561
M22	Varespladib 19.53125 nM	0.054	0.1	0.176	0.232	0.275	0.307	0.328	0.344	0.356	0.366	0.374	0.377	0.382	0.383	0.384	0.386	0.388	0.39	0.393	0.392	0.395	0.395	0.394	0.397	0.397	0.398	0.397	0.4	0.399	0.4	0.4	0.398	0.402	0.403	0.4	0.404	0.402	0.403	0.402	0.403	0.403	0.405	0.404	0.404	0.405
M23	Varespladib 9.765625 nM	0.052	0.091	0.173	0.234	0.283	0.318	0.345	0.363	0.376	0.383	0.39	0.393	0.396	0.397	0.4	0.4	0.401	0.403	0.404	0.404	0.405	0.407	0.405	0.409	0.408	0.407	0.407	0.41	0.408	0.409	0.409	0.41	0.41	0.41	0.41	0.411	0.412	0.412	0.411	0.41	0.409	0.411	0.411	0.41	0.412
M24	Varespladib no venom 10000nM control	0.063	0.063	0.064	0.065	0.063	0.067	0.077	0.106	0.13	0.144	0.173	0.196	0.228	0.264	0.3	0.338	0.376	0.414	0.449	0.476	0.495	0.508	0.517	0.526	0.53	0.532	0.534	0.538	0.537	0.54	0.542	0.54	0.544	0.545	0.545	0.546	0.547	0.548	0.547	0.548	0.548	0.548	0.55	0.55	0.55
N01	Marimastat + venom 10000nM control	0.05	0.046	0.048	0.047	0.048	0.048	0.051	0.056	0.07	0.102	0.156	0.224	0.297	0.353	0.391	0.415	0.43	0.44	0.448	0.452	0.456	0.459	0.461	0.466	0.468	0.466	0.47	0.473	0.473	0.476	0.474	0.476	0.476	0.477	0.478	0.481	0.48	0.48	0.479	0.48	0.481	0.481	0.481	0.481	0.484
N24	Marimastat no venom 10000nM control	0.053	0.053	0.056	0.054	0.054	0.06	0.07	0.085	0.109	0.148	0.197	0.242	0.289	0.337	0.384	0.428	0.462	0.487	0.504	0.514	0.52	0.527	0.527	0.532	0.535	0.534	0.537	0.539	0.538	0.541	0.542	0.541	0.543	0.545	0.545	0.547	0.544	0.545	0.545	0.546	0.545	0.547	0.546	0.544	0.547
O01	Argatroban + venom 10000nM control	0.055	0.054	0.062	0.053	0.054	0.054	0.054	0.055	0.055	0.055	0.056	0.055	0.056	0.053	0.056	0.055	0.055	0.056	0.058	0.058	0.061	0.065	0.069	0.08	0.088	0.095	0.105	0.117	0.127	0.141	0.155	0.168	0.189	0.202	0.226	0.251	0.269	0.293	0.305	0.326	0.349	0.37	0.385	0.389	0.398
O02	Argatroban 10000 nM	0.057	0.057	0.058	0.055	0.055	0.057	0.057	0.058	0.057	0.057	0.057	0.057	0.058	0.057	0.057	0.059	0.057	0.058	0.06	0.059	0.058	0.06	0.058	0.061	0.062	0.061	0.064	0.069	0.074	0.08	0.087	0.092	0.099	0.106	0.115	0.125	0.132	0.147	0.156	0.174	0.182	0.196	0.206	0.249	0.241
O03	Argatroban 5000 nM	0.06	0.059	0.059	0.058	0.057	0.058	0.059	0.061	0.058	0.058	0.059	0.06	0.06	0.058	0.059	0.06	0.06	0.061	0.062	0.061	0.062	0.066	0.07	0.078	0.085	0.094	0.103	0.114	0.13	0.144	0.159	0.17	0.187	0.204	0.218	0.234	0.246	0.263	0.276	0.292	0.304	0.32	0.333	0.346	0.359
O04	Argatroban 2500 nM	0.052	0.051	0.05	0.05	0.049	0.05	0.05	0.051	0.051	0.05	0.05	0.052	0.053	0.051	0.05	0.053	0.053	0.059	0.068	0.077	0.09	0.103	0.118	0.139	0.157	0.177	0.197	0.218	0.235	0.255	0.273	0.292	0.31	0.329	0.345	0.361	0.374	0.389	0.402	0.412	0.422	0.433	0.441	0.448	0.456
O05	Argatroban 1250 nM	0.049	0.048	0.048	0.048	0.048	0.05	0.055	0.066	0.081	0.1	0.127	0.154	0.186	0.214	0.243	0.269	0.292	0.315	0.335	0.355	0.37	0.385	0.399	0.409	0.417	0.426	0.433	0.447	0.455	0.463	0.471	0.477	0.486	0.491	0.496	0.505	0.509	0.515	0.518	0.522	0.525	0.53	0.534	0.537	0.538
O06	Argatroban 625 nM	0.051	0.049	0.05	0.05	0.049	0.051	0.052	0.053	0.052	0.052	0.053	0.052	0.058	0.071	0.086	0.105	0.127	0.152	0.175	0.198	0.224	0.25	0.276	0.302	0.328	0.351	0.374	0.395	0.411	0.427	0.44	0.449	0.462	0.469	0.476	0.484	0.485	0.491	0.495	0.497	0.497	0.501	0.503	0.503	0.505
O07	Argatroban 312.5 nM	0.07	0.046	0.047	0.046	0.046	0.048	0.047	0.048	0.051	0.068	0.092	0.12	0.151	0.182	0.215	0.251	0.284	0.318	0.351	0.378	0.403	0.424	0.438	0.453	0.463	0.469	0.476	0.482	0.482	0.486	0.489	0.49	0.493	0.494	0.496	0.498	0.498	0.499	0.498	0.498	0.498	0.501	0.502	0.5	0.501
O08	Argatroban 156.25 nM	0.04	0.04	0.04	0.04	0.038	0.038	0.041	0.063	0.092	0.13	0.173	0.218	0.266	0.308	0.348	0.379	0.404	0.423	0.438	0.448	0.456	0.46	0.463	0.468	0.469	0.472	0.473	0.476	0.475	0.478	0.477	0.477	0.48	0.481	0.482	0.481	0.482	0.483	0.483	0.483	0.483	0.484	0.484	0.484	0.487
O09	Argatroban 78.125 nM	0.05	0.051	0.052	0.05	0.052	0.054	0.082	0.132	0.176	0.228	0.281	0.332	0.381	0.421	0.453	0.478	0.494	0.506	0.512	0.518	0.52	0.524	0.526	0.528	0.529	0.533	0.532	0.532	0.535	0.534	0.535	0.536	0.537	0.538	0.54	0.541	0.541	0.543	0.543	0.543	0.544	0.544	0.544	0.544	0.545
O10	Argatroban 39.0625 nM	0.049	0.048	0.051	0.051	0.079	0.138	0.198	0.256	0.307	0.35	0.384	0.405	0.422	0.43	0.434	0.44	0.441	0.442	0.446	0.446	0.448	0.45	0.448	0.452	0.453	0.454	0.454	0.455	0.455	0.455	0.456	0.455	0.456	0.459	0.457	0.459	0.458	0.46	0.457	0.459	0.459	0.459	0.46	0.458	0.46
O11	Argatroban 19.53125 nM	0.127	0.08	0.056	0.076	0.135	0.202	0.266	0.318	0.359	0.389	0.409	0.419	0.428	0.432	0.435	0.438	0.437	0.44	0.443	0.443	0.444	0.446	0.445	0.448	0.448	0.447	0.449	0.451	0.45	0.45	0.451	0.45	0.453	0.452	0.452	0.455	0.453	0.455	0.451	0.453	0.452	0.454	0.453	0.453	0.455
O12	Argatroban 9.765625 nM	0.055	0.052	0.053	0.101	0.177	0.249	0.31	0.354	0.387	0.407	0.421	0.428	0.433	0.436	0.438	0.441	0.441	0.445	0.444	0.447	0.447	0.448	0.448	0.45	0.451	0.451	0.452	0.453	0.452	0.452	0.453	0.453	0.454	0.456	0.454	0.456	0.455	0.457	0.455	0.456	0.456	0.458	0.455	0.456	0.457
O13	Argatroban 10000 nM	0.06	0.06	0.06	0.061	0.062	0.061	0.061	0.061	0.061	0.06	0.062	0.062	0.064	0.061	0.062	0.062	0.062	0.065	0.066	0.066	0.066	0.064	0.064	0.066	0.067	0.07	0.075	0.084	0.088	0.098	0.105	0.114	0.125	0.133	0.141	0.156	0.17	0.186	0.195	0.213	0.239	0.247	0.254	0.265	0.273
O14	Argatroban 5000 nM	0.05	0.048	0.05	0.049	0.048	0.048	0.049	0.049	0.048	0.049	0.051	0.048	0.05	0.048	0.049	0.05	0.049	0.05	0.052	0.052	0.056	0.062	0.067	0.08	0.09	0.098	0.112	0.128	0.135	0.153	0.167	0.184	0.202	0.218	0.235	0.251	0.267	0.283	0.298	0.313	0.324	0.34	0.352	0.364	0.377
O15	Argatroban 2500 nM	0.054	0.052	0.052	0.053	0.051	0.053	0.053	0.052	0.054	0.053	0.055	0.056	0.06	0.064	0.072	0.081	0.095	0.112	0.133	0.153	0.175	0.196	0.217	0.245	0.271	0.296	0.321	0.342	0.362	0.382	0.397	0.412	0.427	0.442	0.455	0.468	0.477	0.488	0.498	0.505	0.514	0.521	0.527	0.532	0.538
O16	Argatroban 1250 nM	0.07	0.066	0.067	0.065	0.064	0.065	0.064	0.064	0.066	0.066	0.068	0.066	0.068	0.068	0.071	0.08	0.091	0.108	0.127	0.151	0.165	0.178	0.199	0.224	0.249	0.273	0.297	0.321	0.341	0.361	0.376	0.394	0.41	0.423	0.434	0.447	0.454	0.463	0.468	0.475	0.479	0.486	0.489	0.493	0.498
O17	Argatroban 625 nM	0.111	0.084	0.058	0.058	0.056	0.058	0.058	0.059	0.061	0.059	0.064	0.075	0.096	0.117	0.143	0.17	0.197	0.229	0.259	0.291	0.321	0.35	0.376	0.403	0.424	0.44	0.455	0.468	0.477	0.486	0.49	0.495	0.502	0.503	0.507	0.509	0.51	0.513	0.514	0.514	0.515	0.518	0.518	0.518	0.52
O18	Argatroban 312.5 nM	0.058	0.059	0.06	0.059	0.06	0.06	0.06	0.06	0.062	0.066	0.084	0.103	0.133	0.161	0.192	0.226	0.261	0.296	0.329	0.362	0.391	0.416	0.437	0.456	0.468	0.477	0.486	0.495	0.496	0.501	0.504	0.506	0.51	0.512	0.513	0.516	0.516	0.519	0.517	0.519	0.518	0.52	0.522	0.52	0.521
O19	Argatroban 156.25 nM	0.076	0.059	0.059	0.059	0.059	0.06	0.061	0.077	0.108	0.144	0.185	0.226	0.27	0.312	0.355	0.391	0.421	0.444	0.462	0.475	0.476	0.487	0.491	0.495	0.496	0.498	0.5	0.502	0.503	0.504	0.506	0.506	0.507	0.509	0.509	0.511	0.508	0.51	0.51	0.511	0.511	0.513	0.512	0.511	0.515
O20	Argatroban 78.125 nM	0.04	0.038	0.04	0.041	0.038	0.056	0.095	0.144	0.194	0.248	0.303	0.35	0.389	0.415	0.432	0.446	0.453	0.457	0.463	0.465	0.467	0.469	0.467	0.471	0.471	0.473	0.473	0.477	0.475	0.476	0.476	0.476	0.478	0.478	0.48	0.479	0.48	0.481	0.48	0.48	0.479	0.482	0.481	0.48	0.483
O21	Argatroban 39.0625 nM	0.121	0.082	0.06	0.061	0.06	0.077	0.115	0.162	0.212	0.263	0.315	0.36	0.395	0.42	0.437	0.449	0.454	0.46	0.463	0.465	0.469	0.47	0.471	0.473	0.473	0.474	0.476	0.478	0.476	0.48	0.479	0.479	0.48	0.483	0.481	0.482	0.483	0.484	0.482	0.484	0.483	0.484	0.484	0.485	0.484
O22	Argatroban 19.53125 nM	0.054	0.054	0.055	0.058	0.101	0.163	0.232	0.298	0.354	0.399	0.428	0.445	0.455	0.46	0.464	0.467	0.469	0.471	0.473	0.475	0.475	0.477	0.476	0.48	0.48	0.479	0.481	0.484	0.481	0.483	0.483	0.482	0.484	0.486	0.485	0.487	0.487	0.486	0.486	0.486	0.485	0.486	0.486	0.485	0.485
O23	Argatroban 9.765625 nM	0.049	0.049	0.052	0.088	0.151	0.22	0.28	0.334	0.374	0.4	0.416	0.427	0.434	0.436	0.438	0.442	0.442	0.446	0.447	0.447	0.45	0.451	0.449	0.452	0.453	0.452	0.454	0.456	0.455	0.455	0.456	0.457	0.457	0.458	0.458	0.459	0.46	0.46	0.459	0.459	0.458	0.46	0.458	0.46	0.461
O24	Argatroban no venom 10000nM control	0.049	0.05	0.051	0.051	0.051	0.05	0.05	0.051	0.051	0.051	0.052	0.051	0.052	0.053	0.054	0.056	0.06	0.062	0.066	0.07	0.073	0.08	0.083	0.094	0.1	0.107	0.117	0.128	0.142	0.152	0.176	0.168	0.218	0.222	0.301	0.3	0.286	0.293	0.305	0.318	0.33	0.343	0.347	0.356	0.364
P01	DMSO + venom 10000nM control	0.112	0.057	0.043	0.058	0.122	0.199	0.274	0.341	0.393	0.433	0.458	0.47	0.473	0.476	0.48	0.483	0.483	0.487	0.489	0.489	0.491	0.492	0.492	0.494	0.495	0.494	0.495	0.497	0.495	0.497	0.497	0.497	0.497	0.498	0.499	0.5	0.499	0.5	0.499	0.499	0.498	0.499	0.501	0.5	0.501
P02	PBS	0.061	0.06	0.067	0.067	0.09	0.13	0.182	0.232	0.283	0.328	0.369	0.402	0.433	0.453	0.47	0.48	0.488	0.495	0.5	0.501	0.504	0.505	0.507	0.508	0.512	0.511	0.51	0.516	0.514	0.516	0.516	0.515	0.516	0.516	0.517	0.521	0.519	0.521	0.519	0.519	0.518	0.52	0.523	0.521	0.522
P03	PBS	0.112	0.047	0.049	0.05	0.066	0.104	0.154	0.206	0.259	0.309	0.356	0.394	0.426	0.45	0.467	0.478	0.483	0.489	0.493	0.496	0.497	0.499	0.498	0.502	0.503	0.503	0.505	0.505	0.506	0.508	0.506	0.508	0.508	0.509	0.509	0.51	0.509	0.511	0.509	0.51	0.509	0.512	0.51	0.51	0.51
P04	PBS	0.051	0.048	0.05	0.062	0.102	0.15	0.199	0.25	0.297	0.339	0.377	0.409	0.429	0.442	0.45	0.458	0.462	0.464	0.469	0.469	0.471	0.47	0.472	0.474	0.476	0.475	0.477	0.479	0.478	0.48	0.48	0.479	0.482	0.482	0.48	0.483	0.482	0.483	0.484	0.484	0.482	0.483	0.484	0.484	0.485
P05	PBS	0.043	0.041	0.044	0.068	0.108	0.162	0.216	0.27	0.32	0.364	0.398	0.421	0.437	0.445	0.451	0.456	0.457	0.46	0.465	0.465	0.466	0.468	0.466	0.471	0.47	0.47	0.472	0.475	0.474	0.475	0.477	0.475	0.476	0.478	0.478	0.478	0.48	0.48	0.48	0.479	0.479	0.482	0.481	0.482	0.481
P06	PBS	0.057	0.058	0.058	0.079	0.125	0.185	0.239	0.288	0.333	0.368	0.397	0.418	0.434	0.443	0.451	0.455	0.458	0.46	0.465	0.465	0.466	0.469	0.468	0.471	0.471	0.471	0.472	0.474	0.474	0.474	0.476	0.474	0.476	0.477	0.478	0.478	0.479	0.477	0.477	0.477	0.477	0.48	0.478	0.479	0.479
P07	PBS	0.056	0.057	0.06	0.096	0.154	0.215	0.268	0.314	0.352	0.383	0.408	0.426	0.439	0.448	0.455	0.46	0.461	0.466	0.471	0.471	0.473	0.476	0.475	0.48	0.481	0.486	0.492	0.498	0.504	0.511	0.514	0.519	0.527	0.53	0.535	0.538	0.541	0.548	0.554	0.562	0.568	0.576	0.583	0.594	0.606
P08	PBS	0.055	0.057	0.069	0.118	0.177	0.235	0.285	0.327	0.362	0.388	0.41	0.421	0.434	0.44	0.443	0.449	0.448	0.451	0.455	0.454	0.457	0.46	0.459	0.461	0.461	0.461	0.462	0.465	0.463	0.463	0.465	0.465	0.468	0.466	0.466	0.469	0.468	0.468	0.468	0.47	0.467	0.469	0.469	0.468	0.471
P09	PBS	0.056	0.056	0.084	0.16	0.226	0.283	0.331	0.366	0.393	0.415	0.429	0.44	0.448	0.452	0.455	0.459	0.461	0.464	0.467	0.466	0.467	0.469	0.47	0.472	0.472	0.472	0.475	0.473	0.472	0.476	0.476	0.475	0.476	0.477	0.476	0.479	0.477	0.48	0.478	0.479	0.479	0.48	0.479	0.48	0.481
P10	PBS	0.052	0.054	0.054	0.057	0.083	0.13	0.185	0.24	0.292	0.339	0.381	0.413	0.438	0.453	0.464	0.471	0.477	0.479	0.485	0.486	0.487	0.488	0.489	0.492	0.492	0.492	0.494	0.496	0.494	0.495	0.495	0.495	0.498	0.499	0.499	0.499	0.499	0.5	0.498	0.499	0.5	0.5	0.501	0.501	0.502
P11	PBS	0.054	0.054	0.056	0.064	0.099	0.153	0.212	0.27	0.322	0.368	0.406	0.43	0.448	0.461	0.465	0.472	0.475	0.478	0.48	0.482	0.483	0.485	0.485	0.488	0.488	0.486	0.489	0.49	0.492	0.491	0.493	0.492	0.495	0.494	0.494	0.495	0.493	0.497	0.497	0.496	0.497	0.497	0.497	0.496	0.498
P12	PBS	0.066	0.082	0.064	0.073	0.11	0.161	0.212	0.262	0.308	0.345	0.378	0.402	0.422	0.435	0.445	0.45	0.454	0.458	0.463	0.463	0.465	0.466	0.466	0.469	0.47	0.468	0.47	0.473	0.471	0.473	0.473	0.472	0.476	0.473	0.474	0.475	0.474	0.477	0.475	0.474	0.475	0.476	0.476	0.475	0.477
P13	PBS	0.056	0.052	0.056	0.059	0.087	0.131	0.18	0.233	0.284	0.328	0.368	0.398	0.42	0.435	0.447	0.453	0.456	0.46	0.465	0.464	0.467	0.469	0.468	0.471	0.471	0.47	0.472	0.473	0.472	0.474	0.474	0.474	0.475	0.475	0.476	0.476	0.476	0.477	0.476	0.476	0.475	0.477	0.476	0.476	0.478
P14	PBS	0.061	0.061	0.063	0.074	0.115	0.171	0.232	0.291	0.342	0.39	0.428	0.457	0.478	0.489	0.499	0.505	0.508	0.511	0.516	0.516	0.518	0.52	0.52	0.524	0.524	0.523	0.526	0.525	0.526	0.528	0.527	0.528	0.529	0.531	0.53	0.531	0.532	0.534	0.532	0.535	0.534	0.533	0.534	0.533	0.534
P15	PBS	0.06	0.058	0.064	0.099	0.146	0.197	0.246	0.291	0.33	0.365	0.394	0.416	0.43	0.44	0.447	0.453	0.456	0.459	0.463	0.463	0.464	0.465	0.466	0.468	0.468	0.47	0.469	0.47	0.471	0.472	0.472	0.473	0.473	0.474	0.475	0.475	0.474	0.478	0.475	0.476	0.475	0.478	0.476	0.477	0.476
P16	PBS	0.069	0.057	0.08	0.132	0.19	0.244	0.294	0.336	0.37	0.398	0.419	0.434	0.446	0.454	0.459	0.463	0.464	0.469	0.472	0.472	0.472	0.476	0.476	0.476	0.477	0.478	0.478	0.48	0.48	0.481	0.481	0.482	0.482	0.482	0.482	0.484	0.484	0.485	0.484	0.482	0.485	0.483	0.484	0.485	0.485
P17	PBS	0.054	0.055	0.064	0.122	0.196	0.269	0.331	0.378	0.414	0.44	0.457	0.468	0.473	0.477	0.478	0.482	0.484	0.486	0.489	0.49	0.49	0.493	0.492	0.495	0.494	0.496	0.496	0.497	0.496	0.499	0.498	0.498	0.501	0.499	0.499	0.501	0.501	0.503	0.5	0.501	0.501	0.501	0.5	0.502	0.503
P18	PBS	0.059	0.06	0.079	0.143	0.205	0.266	0.317	0.359	0.393	0.415	0.43	0.44	0.446	0.449	0.454	0.457	0.457	0.459	0.46	0.462	0.463	0.463	0.462	0.465	0.466	0.464	0.467	0.467	0.467	0.468	0.469	0.466	0.47	0.468	0.469	0.472	0.468	0.471	0.47	0.47	0.47	0.472	0.471	0.47	0.472
P19	PBS	0.101	0.061	0.088	0.142	0.202	0.254	0.301	0.34	0.369	0.393	0.413	0.425	0.437	0.442	0.446	0.45	0.452	0.454	0.457	0.459	0.46	0.461	0.462	0.464	0.464	0.463	0.463	0.466	0.464	0.466	0.465	0.466	0.465	0.468	0.469	0.468	0.468	0.469	0.47	0.469	0.468	0.469	0.469	0.469	0.47
P20	PBS	0.06	0.063	0.102	0.166	0.225	0.279	0.326	0.364	0.395	0.414	0.432	0.444	0.449	0.454	0.456	0.46	0.46	0.463	0.466	0.466	0.466	0.469	0.468	0.471	0.472	0.47	0.471	0.473	0.472	0.473	0.473	0.472	0.474	0.474	0.473	0.476	0.474	0.476	0.476	0.476	0.475	0.475	0.476	0.475	0.476
P21	PBS	0.057	0.057	0.059	0.065	0.094	0.144	0.199	0.256	0.312	0.36	0.399	0.428	0.448	0.461	0.469	0.474	0.477	0.48	0.482	0.485	0.485	0.487	0.487	0.489	0.491	0.49	0.49	0.492	0.492	0.492	0.492	0.492	0.494	0.495	0.493	0.495	0.496	0.496	0.493	0.495	0.495	0.496	0.496	0.494	0.497
P22	PBS	0.053	0.052	0.053	0.067	0.107	0.166	0.234	0.3	0.361	0.407	0.44	0.462	0.474	0.482	0.486	0.49	0.49	0.493	0.496	0.496	0.498	0.501	0.498	0.502	0.503	0.5	0.502	0.505	0.504	0.504	0.504	0.504	0.506	0.506	0.506	0.508	0.505	0.507	0.506	0.507	0.505	0.507	0.506	0.505	0.506
P23	PBS	0.053	0.053	0.057	0.082	0.129	0.183	0.238	0.291	0.338	0.375	0.403	0.42	0.432	0.439	0.442	0.446	0.447	0.452	0.453	0.454	0.454	0.455	0.457	0.457	0.458	0.456	0.458	0.461	0.459	0.461	0.462	0.46	0.46	0.462	0.461	0.463	0.461	0.463	0.461	0.461	0.462	0.462	0.462	0.462	0.464
P24	DMSO no venom 10000nM control	0.06	0.058	0.06	0.059	0.06	0.071	0.096	0.131	0.178	0.232	0.294	0.354	0.408	0.448	0.478	0.5	0.512	0.524	0.532	0.537	0.54	0.546	0.548	0.554	0.557	0.559	0.566	0.573	0.577	0.582	0.584	0.589	0.595	0.6	0.61	0.615	0.618	0.629	0.633	0.64	0.647	0.654	0.661	0.67	0.679

## Sheet: % Inhibition
Drug concentration (ŒºM)	Dimercaprol	Dimercaprol	Dimercaprol	Dimercaprol	Dimercaprol	Dimercaprol	Dimercaprol	Dimercaprol	Dimercaprol	Dimercaprol	Dimercaprol	Dimercaprol	DMPS	DMPS	DMPS	DMPS	DMPS	DMPS	DMPS	DMPS	DMPS	DMPS	DMPS	DMPS	Marimastat	Marimastat	Marimastat	Marimastat	Marimastat	Marimastat	Prinomastat	Prinomastat	Prinomastat	Prinomastat	Prinomastat	Prinomastat	Varespladib	Varespladib	Varespladib	Varespladib	Varespladib	Varespladib	Argatroban	Argatroban	Argatroban	Argatroban	Argatroban	Argatroban
160	107.8	111.9			107.4	69.6			139	124.5			89.3	91.1			80	78			106.7	64
80	76.7	67.2			84.6	39.6			63.3	78.5			32	-22.9			10.9	22.6			8.1	3.5
40	4	8.2			-6.1	-15.9			-16.3	17.3			-40.8	-15.1			-43.9	-26.3			-36	-32.7
20	-14.5	-6.8			-57.6	-42.6			-54.4	-22.2			-50.9	-40.2			-51.7	-57.6			-53.8	-39.3
10	-14.5	-35.4	-12.7	-51.5	-51.7	-67.4	-64.8	-64.8	-32.1	-22.9	-41.9	-72.9	-67.6	-24.7	-22.3	-38.4	-46.5	-68	-29.6	-36.1	-49.2	-50.5	-41.9	-42.6	124.5	122.7	55.9	110.7	149.5	141.6	118.5	118.5	108	112.6	141	129.1	-77.1	-67.6	-77.8	-79.1	-36	-53.8	132.2	128.6	117.2	123.7	141	138.3
5	-30.6	-19.9	-33.6	-49.7	-42	-69.3	-60.2	-60.2	-28.1	-40	-40.6	-53.1	-52.7	-52.1	-12.7	-31.8	-88.3	-53.7	-16.5	-51.7	-45.9	-42.6	-37.3	-43.9	120.9	122.1	78.7	117.8	146.9	142.9	123.3	70.2	113.9	88.5	136.3	125.2	-61	-41.9	-73.9	-67.4	-44.6	-49.8	131.6	127.4	118.5	124.3	139.6	146.2
2.5	-22.3	-24.7	-64	-50.3	-52.4	-81.1	-72.6	-72.6	-39.3	-21.5	-40	-65	-45.5	-56.3	-18.7	-38.4	-69.3	-63.5	-27	-47.8	-41.9	-42.6	-33.4	-40	127.4	120.9	89.1	121.7	143.6	121.9	120.3	108.9	114.6	109.3	129.1	112.7	-57.5	-39	-62.8	-60.2	-55.8	-40.6	123.9	123.9	119.1	126.3	145.6	143.6
1.25	-37.8	-45.5	-77.1	-61.6	-64.8	-75.2	-85	-85	-26.8	-11.7	-47.2	-70.9	-41.4	-53.9	-11.5	-41.9	-60.9	-60.2	-32.2	-55.7	-57.7	-45.2	-22.2	-45.2	125.6	111.3	102.8	114.6	142.9	124.5	119.7	108.9	114.6	103.5	129.8	111.3	-47.3	-36.6	-49.8	-47.8	-40.6	-46.5	125.6	121.5	119.1	123	142.3	136.3
0.625	-50.3	-27.6	-67.6	-129.6	-81.7	-87	-72.6	-72.6	-40.6	-36	-40	-73.5	-64.6	-36.6	-42.5	-27.6	-76.5	-46.5	-45.9	-51.7	-47.2	-40	-53.1	-45.2	70.2	108.9	111.3	69.6	144.2	113.3	117.3	102.4	104.8	96.3	123.8	108.1	-67.6	-33.6	-53	-68	-38.7	-24.8	131	123.3	117.8	123	144.2	140.3
0.313	-30.6	-43.1	-51.5	-44.9	-76.5	-88.9	-85.7	-85.7	-40.6	-30.8	-66.3	-64.3	-44.3	-55.7	-41.4	-65.8	-55.7	-77.2	-65.4	-57	-51.2	-46.5	-39.3	-42.6	116.1	91.1	100.9	106.1	131.7	104.8	98.2	97	100.9	91.1	114.6	56.1	-37.2	-40.8	-72	-57.6	-61	-36.7	126.8	133.4	116.5	126.3	147.5	139
0.156	-37.8	-75.3	-43.1	-83.1	-80.4	-89.6	-88.3	-88.3	-47.9	-38.7	-57.7	-53.8	-56.3	-49.7	-31.8	-41.4	-62.2	-75.9	-36.1	-64.8	-66.3	-61.7	-24.2	-43.3	108.3	80.9	57.8	96.3	102.1	48.2	90.5	50.5	79.3	27.2	89	41	-56.9	-44.9	-25.7	-53	-46.5	-36.7	125.6	123.3	122.4	128.9	151.5	138.3
0.078			-61.6	-63.4			-90.9	-90.9			-53.8	-66.3			-28.2	-44.9			-40.7	-55			-29.4	-23.5	103.6	79.1	66.3	90.4	64	52.8	66.6	52.9	60.4	54.6	62	39	-52.7	-43.7	-88.3	-77.8	-47.9	-55.8	116.7	97	103.5	111.3	124.5	116
0.039			-64.6	-64.6			-83	-83			-73.5	-72.2			-26.4	-25.8			-46.5	-76.5			-35.4	-44.6	74.4	56.5	44.8	57.2	69.9	27.8	37.4	38.6	33	20.7	46.2	8.1	-53.3	-28.8	-70	-69.3	-55.1	-61.7	31.4	54.7	40.9	75.4	48.2	102.8
0.02			-69.4	-77.1			-82.4	-82.4			-57.1	-63.7			-24.7	-54.5			-45.2	-54.3			-41.9	-38	41.6	48.1	22.6	38.3	63.3	17.9	27.8	-0.8	-0.9	-11.3	25.2	6.1	-40.2	-40.8	-63.5	-73.3	-41.3	-37.3	-0.8	48.7	-24.3	-5.4	3.5	25.8
0.01			-57.5	-64			-71.3	-71.3			-65	-68.9			-36.6	-44.9			-53.7	-70.7			-37.3	-51.8	-58.6	27.8	9.6	1.7	47.5	-15	17.7	-6.8	5	-6.7	2.8	-31.4	-46.7	-27.6	-75.2	-79.1	-146.5	-48.5	-34.8	-19.9	-43.3	-73.9	-25.5	-5.8
