# Supplementary material for: In vitro and in vivo preclinical venom inhibition assays identify metalloproteinase inhibiting drugs as potential future treatments for snakebite envenoming by Dispholidus typus
Source: Toxicon X. 2022 Jun;14:100118. doi: 10.1016/j.toxcx.2022.100118 (PMC8935517; doi:10.1016/j.toxcx.2022.100118)
Supplement: Multimedia component 2 [file mmc2.xls]

## Sheet: marimastat
very fast					medium					anticoagulation					UV data
t	4uM	0,8uM	0,16uM	PBS	t	4uM	0,8uM	0,16uM	PBS	t	4uM	0,8uM	0,16uM	PBS	t	220nm	254nm	280nm
0.05514	0.42524	0.94956	0.76222	0.5517	0.05514	1.01787	1.11111	1.16919	0.92273	0.05514	0.98863	0.95074	0.9613	0.97639	15	198878	6532	10554
0.16542	0.46456	0.19775	1.09918	0.42538	0.16542	1.0086	1.09521	1.06601	1.06188	0.16542	1.02178	0.98463	1.03994	1.05262	15.005	198848	6542	10543
0.27571	0.83236	0.61309	0.70116	0.79684	0.27571	0.82462	1.47119	0.95183	1.00473	0.27571	1.01271	0.96666	0.94762	0.98178	15.01	198785	6550	10528
0.38599	1.04259	0.24385	0.67806	0.81581	0.38599	0.99537	1.02914	1.22635	1.28393	0.38599	1.06191	1.02346	1.02916	1.04606	15.015	198689	6556	10508
0.49628	0.79562	0.50805	0.96179	1.58577	0.49628	1.02316	0.99907	1.62887	0.92459	0.49628	1.06399	1.00247	0.96987	1.05626	15.02	198559	6560	10486
0.60656	0.88472	0.66219	1.54143	0.73636	0.60656	1.03772	1.32349	1.35382	1.07611	0.60656	1.06399	1.06668	1.04146	1.05641	15.025	198401	6561	10460
0.71684	0.32442	0.35206	0.3793	0.48964	0.71684	1.01985	0.72761	1.37394	1.06	0.71684	0.98402	0.96021	0.94859	0.98936	15.03	198216	6561	10429
0.82713	0.38015	0.16682	0.25238	0.60324	0.82713	1.10589	1.36474	1.36187	1.17466	0.82713	1.03233	0.99547	1.05058	1.01845	15.035	198000	6559	10395
0.93741	1.04181	0.69546	1.00386	0.93043	0.93741	1.06883	0.96474	0.91238	0.75986	0.93741	1.0133	0.97695	0.96421	0.97755	15.04	197746	6555	10358
1.04769	0.7517	0.7173	0.89223	0.62885	1.04769	1.01191	0.90672	1.52288	1.04591	1.04769	1.0249	1.01262	1.0398	1.04693	15.045	197469	6549	10318
1.15798	0.9449	1.03376	1.13267	1.13518	1.15798	0.98875	0.79042	1.17765	0.68973	1.15798	1.01754	1.01743	0.98024	1.01312	15.05	197171	6542	10275
1.26826	1.10825	0.78191	1.6608	1.32016	1.26826	0.85242	0.67465	0.76761	0.68101	1.26826	1.01174	1.05516	1.02523	1.01863	15.055	196846	6533	10228
1.37854	1.12075	1.08545	0.92228	1.05771	1.37854	0.88484	1.14198	0.71032	0.64744	1.37854	1.01895	0.9742	0.98521	0.96837	15.06	196486	6522	10179
1.48883	1.12231	1.193	1.12581	1.44111	1.48883	0.82793	0.75582	0.85979	0.93498	1.48883	1.06236	0.99218	1.04533	1.01888	15.065	196107	6510	10127
1.59911	1.24893	1.22468	0.79107	1.47747	1.59911	0.86631	0.86813	1.47592	0.67452	1.59911	1.02995	0.94127	0.92247	1.00568	15.07	195714	6497	10071
1.70939	1.16217	1.04043	0.90082	0.78119	1.70939	0.84778	0.89607	0.93479	0.73926	1.70939	1.01122	1.03787	1.03635	1.00933	15.075	195297	6483	10011
1.81968	1.08011	1.2847	0.37742	1.32964	1.81968	0.90338	0.75715	1.03851	0.60198	1.81968	1.00141	0.9963	0.98922	0.99621	15.08	194848	6468	9950
1.92996	1.22079	0.99708	0.66458	1.28854	1.92996	0.80212	0.92881	1.10841	0.70216	1.92996	0.9922	0.9244	0.91611	0.957	15.085	194386	6451	9888
2.04024	1.19969	0.80809	0.74521	0.7049	2.04024	0.90536	0.90539	1.01208	0.78694	2.04024	1.03411	1.01921	1.05887	1.01793	15.09	193919	6433	9822
2.15053	1.00742	1.37641	1.38944	1.03794	2.15053	0.52786	1.0338	0.82195	0.7426	2.15053	1.01375	0.97119	0.98936	0.98819	15.095	193432	6415	9754
2.26081	1.01993	1.16382	1.39116	1.04901	2.26081	0.9411	0.78377	0.7715	0.85354	2.26081	1.01074	1.01894	1.06233	1.06194	15.1	192914	6395	9685
2.37109	1.20516	0.84785	1.34994	1.03794	2.37109	0.86565	1.02754	1.38065	0.90493	2.37109	1.00572	0.98587	1.01189	0.99752	15.105	192385	6373	9615
2.48137	0.59836	0.57341	1.04165	0.61162	2.48137	0.83322	0.93839	1.39541	0.89546	2.48137	0.96945	0.93647	0.98121	1.00947	15.11	191858	6351	9541
2.59166	0.71872	0.71822	0.73671	0.96364	2.59166	1.03839	1.42861	0.73836	0.65949	2.59166	0.99385	0.92961	0.94016	0.9487	15.115	191322	6328	9464
2.70194	0.26104	0.39742	0.23452	0.57628	2.70194	0.94044	0.73879	0.7236	1.25925	2.70194	0.97808	0.96721	1.00484	1.03979	15.12	190764	6305	9387
2.81222	0.30223	0.09912	0.0379	0.88221	2.81222	0.90338	1.41983	1.23494	1.05797	2.81222	0.96901	0.93085	0.94044	0.98134	15.125	190202	6280	9309
2.92251	0.72458	0.85536	0.87849	0.70901	2.92251	1.05559	1.06466	1.16893	1.06165	2.92251	1.01598	1.01605	1.01036	1.04066	15.13	189646	6254	9229
3.03279	0.52458	0.78966	1.24946	0.94466	3.03279	0.97816	1.05894	1.27855	0.9437	3.03279	0.99175	0.99122	0.95398	1.00831	15.135	189084	6228	9146
3.14308	0.77616	0.86953	0.74891	0.87984	3.14308	1.03508	1.02462	1.13095	1.05871	3.14308	1.0249	1.01976	1.017	1.04285	15.14	188499	6202	9065
3.25336	0.76616	0.59441	0.48055	1.03557	3.25336	0.93977	1.05444	1.20998	1.22438	3.25336	0.9806	0.95527	0.94638	1.01108	15.145	187911	6175	8985
3.36364	1.12466	0.60167	0.92658	0.89802	3.36364	1.03177	1.40226	1.13578	1.04681	3.36364	1.0298	0.99671	1.0228	1.06063	15.15	187330	6147	8903
3.47392	0.81516	1.09212	0.03315	1.19368	3.47392	1.02846	1.37698	0.84785	0.99898	3.47392	0.98268	0.97215	0.96172	0.98674	15.155	186743	6120	8821
3.58421	0.74365	0.94206	1.35938	1.39842	3.58421	1.0503	0.86574	0.81618	0.75225	3.58421	0.96336	0.93469	0.97084	0.99432	15.16	186132	6092	8741
3.69449	0.61313	0.95123	0.85693	0.6815	3.69449	0.99934	1.06253	1.16423	1.08412	3.69449	1.06369	1.04185	1.04547	1.06136	15.165	185522	6063	8661
3.80478	0.74193	0.72864	0.78506	1.04348	3.80478	1.04434	1.03965	1.11096	0.90585	3.80478	0.9812	0.96062	0.95011	0.98936	15.17	184925	6033	8580
3.91506	1.05979	0.80834	1.08459	0.94308	3.91506	1.02515	0.88037	1.25225	0.91921	3.91506	1.06042	1.03513	1.05404	1.07156	15.175	184330	6004	8498
4.02534	0.72536	0.90288	0.75303	1.2087	4.02534	1.04037	0.88676	1.649	0.89546	4.02534	1.04214	0.98559	0.97899	1.0602	15.18	183719	5975	8418
4.13563	1.02618	0.70671	1.0717	1.14229	4.13563	0.81932	0.72335	1.09057	1.31194	4.13563	1.01958	1.01827	1.06025	1.07142	15.185	183115	5945	8338
4.24591	0.25658	0.25244	0.22207	0.76704	4.24591	0.88352	0.89235	1.05179	0.74928	4.24591	0.97837	0.93551	0.94638	1.03119	15.19	182528	5915	8256
4.35619	0.35842	0.37274	0.8304	0.48522	4.35619	0.98412	0.899	0.99745	1.21918	4.35619	1.0304	1.02278	1.01803	1.0653	15.195	181946	5886	8173
4.46648	0.66252	0.83785	1.04079	1.10672	4.46648	0.93977	1.1686	0.97156	0.59308	4.46648	0.99933	0.98793	0.94444	0.98411	15.2	181353	5857	8092
4.57676	0.81516	1.05711	1.05796	1.04664	4.57676	0.89477	0.97086	1.18838	0.72554	4.57676	1.01494	1.03142	1.05473	1.07608	15.205	180767	5827	8012
4.68704	1.09965	1.63151	1.21597	0.96364	4.68704	0.66777	1.15795	1.13176	0.74965	4.68704	1.00617	0.986	1.00304	1.03381	15.21	180197	5798	7932
4.79732	1.27784	1.3714	0.752	0.97866	4.79732	0.90933	0.71271	0.90098	0.72869	4.79732	1.01711	1.03362	1.01764	1.05043	15.215	179630	5768	7851
4.90761	1.0637	1.33306	1.34307	1.0166	4.90761	0.69226	0.71963	0.66349	0.78824	4.90761	0.99339	1.0081	0.95757	0.98951	15.22	179050	5739	7772
5.01789	0.66354	1.06128	0.48656	0.44324	5.01789	1.00728	0.78882	0.81471	0.65356	5.01789	1.00453	1.02964	1.06371	1.0086	15.225	178474	5708	7696
5.12817	0.95741	0.93622	0.87248	1.14387	5.12817	0.76572	0.9666	0.7762	0.64428	5.12817	0.97094	0.9742	0.92952	0.95788	15.23	177915	5678	7618
5.23846	1.26377	1.21467	0.46638	0.7434	5.23846	0.81138	0.61104	1.08158	0.81569	5.23846	1.00899	1.01482	0.99668	1.00787	15.235	177360	5648	7541
5.34874	0.29066	1.38641	0.60077	0.77874	5.34874	0.77101	0.65602	0.70737	0.52222	5.34874	0.98283	0.99931	0.99945	1.01982	15.24	176793	5618	7466
5.45903	0.9535	1.09379	0.30434	1.60553	5.45903	0.7955	0.67412	1.02724	1.06762	5.45903	0.99532	0.97475	0.9291	0.94447	15.245	176234	5588	7393
5.56931	0.96053	1.06794	0.64723	0.51905	5.56931	0.57194	1.15369	0.92084	0.73073	5.56931	1.03515	1.0011	1.01244	1.00073	15.25	175696	5558	7319
5.67959	1.10199	0.92372	0.98411	1.00316	5.67959	0.56148	0.83247	0.58003	0.57638	5.67959	1.01167	0.95884	0.94348	0.97216	15.255	175169	5530	7246
5.78988	0.85033	0.83535	1.52769	0.917	5.78988	0.87624	0.57964	0.98229	1.06168	5.78988	1.05433	1.02017	1.03552	1.0771	15.26	174637	5503	7176
5.90016	1.25596	1.21967	1.65908	0.9004	5.90016	0.67306	0.74039	1.25761	0.58288	5.90016	1.05641	1.0011	1.00732	0.99854	15.265	174115	5476	7106
6.01044	0.67331	0.53089	0.63924	1.0166	6.01044	0.90933	0.62435	0.98618	0.98006	6.01044	0.96693	0.96913	1.01092	1.01589	15.27	173613	5450	7037
6.12073	0.74639	0.76907	0.48459	0.55929	6.12073	0.84646	1.01371	0.65464	0.72683	6.12073	0.99452	0.94457	0.92233	0.95234	15.275	173118	5425	6967
6.23101	0.38195	0.18866	0.27935	0.4819	6.23101	0.98809	0.66294	0.63129	0.76709	6.23101	1.02475	0.95211	1.01271	1.04475	15.28	172616	5400	6900
6.34129	0.32833	0.32472	0.04813	0.34735	6.34129	0.89742	1.24205	0.98524	0.84927	6.34129	0.99423	0.94566	0.95329	0.96866	15.285	172121	5375	6834
6.45158	0.21258	0.86953	1.24345	0.84348	6.45158	0.87889	0.65842	1.41822	1.06186	6.45158	1.03441	0.99904	1.02792	1.04941	15.29	171644	5350	6767
6.56186	1.09652	0.48387	0.88708	0.7513	6.56186	1.02713	1.05196	1.32859	0.72201	6.56186	0.98417	0.98175	0.94223	0.98717	15.295	171171	5326	6701
6.67214	0.63181	0.72355	1.00043	0.56704	6.67214	1.0364	0.8008	1.21119	1.04501	6.67214	1.01375	1.01743	1.03538	1.04649	15.3	170691	5302	6638
6.78242	0.80578	0.63702	0.67857	0.7136	6.78242	0.88551	1.30965	0.60445	1.33401	6.78242	0.96752	0.98244	0.95992	0.99796	15.305	170221	5276	6577
6.89271	0.80344	0.64427	1.0468	0.8166	6.89271	1.02383	0.96873	0.90447	1.08431	6.89271	1.00974	0.97736	1.03759	1.05655	15.31	169775	5251	6517
7.00299	0.966	0.49779	0.56934	1.34783	7.00299	1.0278	0.85509	0.84489	0.82905	7.00299	1.0029	0.94745	0.94458	0.9898	15.315	169344	5227	6458
7.11327	0.83548	0.83618	1.07514	0.84032	7.11327	1.07876	1.38017	0.69985	1.07337	7.11327	0.99993	0.96529	0.98452	1.00364	15.32	168918	5203	6403
7.22356	0.64431	0.74548	1.56548	0.76972	7.22356	1.03375	1.25003	0.8614	0.88545	7.22356	1.03248	1.00686	1.03331	1.04766	15.325	168515	5178	6350
7.33384	0.85268	0.59692	0.72469	0.30696	7.33384	0.88087	1.24178	0.80558	1.33624	7.33384	1.02505	1.007	0.94389	0.98572	15.33	168145	5155	6299
7.44412	0.6236	0.92455	0.81262	1.02846	7.44412	1.18332	0.72601	0.98323	1.04313	7.44412	1.03768	1.06202	1.01734	1.04504	15.335	167806	5132	6251
7.55441	0.84174	0.80317	0.49008	0.67241	7.55441	0.99471	1.07421	1.31907	0.79139	7.55441	1.04452	1.01715	0.94486	1.02594	15.34	167488	5111	6207
7.66469	0.71536	0.9704	0.8699	0.66672	7.66469	1.1231	1.48051	1.07876	1.09868	7.66469	1.06607	1.06257	1.0182	1.07273	15.345	167205	5091	6169
7.77497	0.24916	0.30496	0.38179	0.35866	7.77497	0.92455	0.77552	0.71689	1.25165	7.77497	0.98194	0.96172	0.97651	0.99534	15.35	166967	5072	6134
7.88526	0.50254	0.27028	1.00577	0.73028	7.88526	1.08273	0.65948	1.00792	1.23996	7.88526	1.0133	0.99973	1.03731	1.01834	15.355	166774	5055	6103
7.99554	0.80031	0.52889	0.45711	0.95731	7.99554	0.94838	1.32428	0.74145	0.71292	7.99554	1.00216	0.9812	0.93463	0.9828	15.36	166621	5040	6079
8.10582	0.75772	0.74965	0.77115	0.59787	8.10582	0.91463	0.74677	1.43835	0.96355	8.10582	1.01375	0.99067	1.06247	1.06107	15.365	166514	5026	6061
8.21611	1.31301	1.14048	1.09747	1.22134	8.21611	0.79418	0.98363	1.05622	0.65801	8.21611	1.02074	0.99726	0.98922	1.0188	15.37	166459	5013	6049
8.32639	1.11919	1.0346	1.46501	1.11779	8.32639	0.72866	1.47572	1.18006	0.61312	8.32639	1.03932	1.01674	1.06081	1.0618	15.375	166459	5003	6044
8.43667	1.11215	1.20884	0.98497	1.2332	8.43667	0.94507	1.17073	0.53374	1.06317	8.43667	1.00899	1.01098	1.03027	0.93645	15.38	166514	4996	6045
8.54696	1.31614	1.02543	1.36453	0.91542	8.54696	0.83256	0.73746	0.92942	0.95297	8.54696	1.05834	1.00755	1.06067	1.01253	15.385	166622	4990	6053
8.65724	1.11293	1.2897	0.8699	1.04032	8.65724	0.76439	0.83673	0.82047	0.66395	8.65724	0.99026	0.95815	0.96683	0.95584	15.39	166786	4987	6069
8.76752	1.24736	1.16965	0.03705	0.91779	8.76752	0.87492	0.7654	0.63988	0.65467	8.76752	1.00052	1.01331	0.99116	0.98601	15.395	167016	4988	6093
8.87781	1.21219	1.80242	1.11378	1.083	8.87781	0.82462	0.61317	0.87267	0.89398	8.87781	0.97659	0.9941	1.00898	0.97289	15.4	167316	4991	6123
8.98809	1.18718	1.06961	1.48046	1.10672	8.98809	0.76439	0.77285	0.64296	0.71756	8.98809	0.95563	0.9801	0.94057	0.99985	15.405	167672	4998	6160
9.09838	0.96209	1.1188	1.2091	1.09486	9.09838	0.81602	0.84684	1.32443	0.80104	9.09838	1.01137	1.00384	1.02004	1.0293	15.41	168081	5007	6207
9.20866	1.13638	1.40892	1.13954	1.1415	9.20866	0.8769	1.2982	0.55159	0.62017	9.20866	0.97733	0.97818	0.96089	0.96108	15.415	168553	5020	6261
9.31894	1.05275	1.08962	1.35595	1.18972	9.31894	0.87823	1.40306	0.78854	0.67266	9.31894	1.00855	1.01839	1.05638	1.04066	15.42	169101	5036	6322
9.42923	1.00508	1.09296	1.3216	0.97787	9.42923	1.02515	1.22528	1.20743	0.69456	9.42923	0.99725	1.02497	1.0228	0.98688	15.425	169697	5057	6389
9.53951	0.63642	0.80283	0.88793	0.74047	9.53951	0.97882	1.27638	0.99316	0.72034	9.53951	0.99502	0.96899	1.00981	1.01224	15.43	170327	5080	6465
9.64979	0.51911	1.10546	0.37922	0.75621	9.64979	0.96228	1.3022	0.98081	0.68101	9.64979	0.99544	0.96995	0.96987	0.96721	15.435	171005	5106	6549
9.76008	0.19258	0.3499	0.48356	0.49518	9.76008	0.93514	0.58762	1.01865	0.84315	9.76008	1.0411	0.95746	1.02322	1.06675	15.44	171747	5135	6637
9.87036	0.40907	0.52188	0.26973	0.24625	9.87036	0.95897	0.82981	0.88998	0.99601	9.87036	0.96068	0.95431	0.97623	0.98674	15.445	172519	5169	6729
9.98064	0.92458	0.7554	1.07686	1.19921	9.98064	0.86433	0.66267	1.39809	1.05509	9.98064	1.01717	0.99232	1.01119	1.0258	15.45	173302	5207	6828
10.0909	0.74709	0.79491	0.77587	0.55858	10.0909	0.94639	1.17472	0.98994	0.94333	10.0909	0.9922	0.9705	0.95909	1.00204	15.455	174112	5246	6933
10.2012	0.83079	1.06711	0.7471	0.68245	10.2012	0.95764	0.58097	1.32215	1.16891	10.2012	1.00216	1.03828	1.02501	1.00117	15.46	174968	5289	7038
10.3115	0.81907	0.92955	0.73379	0.6766	10.3115	0.8458	1.32162	0.96418	0.93758	10.3115	0.98417	1.00604	0.93118	0.99475	15.465	175837	5336	7144
10.4218	0.8558	1.22134	1.17733	0.86245	10.4218	0.95897	0.96846	0.91238	1.22067	10.4218	1.01197	1.00329	0.99682	1.01283	15.47	176699	5384	7255
10.5321	0.67276	1.12047	1.04594	1.09407	10.5321	1.15486	1.1505	0.54636	0.75058	10.5321	0.96574	1.0011	0.98618	0.97814	15.475	177573	5433	7368
10.6423	1.12466	0.91371	1.26234	0.87984	10.6423	1.04831	1.28277	0.55562	1.25109	10.6423	1.01553	0.97818	0.99585	0.99942	15.48	178480	5484	7479
10.7526	0.82454	1.08128	1.00472	0.81976	10.7526	1.02912	1.40359	0.81001	1.15518	10.7526	1.00721	1.00165	1.01852	1.04096	15.485	179387	5538	7590
10.8629	0.90895	0.50521	0.39691	0.78419	10.8629	0.83786	1.06868	0.8033	0.98099	10.8629	0.99874	0.99726	0.95495	0.99738	15.49	180272	5591	7702
10.9732	1.08089	0.88454	1.01846	0.90672	10.9732	1.01324	1.15077	0.90044	1.2509	10.9732	1.05552	1.06627	1.04077	1.06836	15.495	181153	5644	7815
11.0835	0.78624	0.98541	0.7994	0.82055	11.0835	0.99206	1.46613	1.07353	1.03998	11.0835	1.0304	1.00864	0.99447	1.02317	15.5	182054	5697	7924
11.1938	1.41618	0.89454	1.18248	0.80158	11.1938	1.00728	1.21171	0.75366	1.06772	11.1938	1.02055	1.01738	1.01745	1.07186	15.505	182941	5752	8032
11.304	0.2397	0.35406	0.27978	0.6234	11.304	0.92058	0.79787	0.53831	1.14331	11.304	0.99339	0.97859	0.96296	1.02551	15.51	183796	5807	8140
11.4143	0.46393	0.47195	0.51636	0.93518	11.4143	1.09795	1.369	0.88609	1.28133	11.4143	1.03501	1.00988	1.01824	1.07594	15.515	184634	5861	8249
11.5246	0.77022	0.71988	0.47162	0.84427	11.5246	0.90867	1.27771	0.55897	1.02143	11.5246	1.00379	0.96913	0.96808	1.03629	15.52	185478	5915	8354
11.6349	1.12309	0.83018	1.13783	0.84901	11.6349	0.88352	1.04405	0.6494	0.87023	11.6349	1.03099	1.00796	1.01752	1.03527	15.525	186301	5972	8457
11.7452	1.35365	1.49312	1.48733	1.31937	11.7452	0.82727	1.04218	0.87844	0.82256	11.7452	1.04214	1.06915	0.99116	1.04722	15.53	187085	6027	8559
11.8555	1.30989	1.0296	1.16101	1.32648	11.8555	0.85506	0.78669	0.91507	0.55876	11.8555	1.01071	1.02319	1.04547	1.07069	15.535	187845	6081	8660
11.9657	0.28464	0.99875	1.26921	1.20395	11.9657	0.88286	0.97937	0.71864	0.56173	11.9657	0.97005	0.97201	0.96324	1.00583	15.54	188602	6134	8757
12.076	1.23877	1.23551	1.34049	1.49644	12.076	1.06883	0.94691	0.63116	0.79009	12.076	1.03188	1.04034	1.01857	1.07433	15.545	189331	6188	8848
12.1863	1.2669	1.208	0.60361	1.02372	12.1863	0.89146	1.17392	0.5685	0.76357	12.1863	0.98893	0.96968	0.98756	0.95453	15.55	190014	6240	8938
12.2966	1.12231	1.24218	0.70365	1.10356	12.2966	0.95632	0.85003	0.63692	0.78212	12.2966	0.99532	1.01166	1.03828	0.9847	15.555	190661	6291	9025
12.4069	1.04963	1.41976	0.90082	0.99763	12.4069	0.84712	0.95063	0.46666	0.82701	12.4069	1.00156	1.04487	0.99931	0.98936	15.56	191292	6340	9107
12.5172	1.27159	1.35056	1.16187	0.91779	12.5172	0.70417	0.66853	1.13807	0.79584	12.5172	0.96841	0.99863	0.91694	0.97187	15.565	191888	6390	9183
12.6274	1.04338	0.92455	1.27007	1.2917	12.6274	0.83653	1.20093	0.37435	0.70235	12.6274	1.0026	0.95966	1.01161	1.02055	15.57	192435	6438	9256
12.7377	0.7964	1.49396	1.14384	1.01818	12.7377	1.05427	0.68024	0.55709	1.11251	12.7377	0.99497	1.02099	0.95439	0.94141	15.575	192945	6484	9326
12.848	1.30129	1.55732	1.09489	1.14071	12.848	0.89874	0.7143	0.67919	0.72776	12.848	1.04155	0.99575	1.0173	1.0481	15.58	193432	6528	9390
12.9583	0.82298	1.44393	1.34564	1.44901	12.9583	0.96095	0.87638	0.58191	0.67081	12.9583	1.03902	1.04542	1.00166	1.07229	15.585	193883	6571	9448
13.0686	1.08558	0.1519	0.78746	0.45399	13.0686	0.97882	1.51949	0.97934	0.96336	13.0686	0.97139	0.96803	1.00221	1.01574	15.59	194285	6613	9503
13.1789	0.73787	0.70821	1.02191	0.55731	13.1789	0.90602	1.45416	0.7228	1.00788	13.1789	1.01035	0.94525	0.93795	0.95467	15.595	194648	6651	9555
13.2891	0.38671	0.2341	0.52623	0.75715	13.2891	1.0867	1.2644	0.8822	0.80456	13.2891	0.99324	0.97201	0.97886	1.01764	15.6	194980	6686	9601
13.3994	0.43072	0.20242	0.18617	0.2702	13.3994	1.0364	1.00093	0.8508	1.32288	13.3994	0.99443	0.95458	0.94596	0.97333	15.605	195275	6720	9642
13.5097	1.26768	1.20383	1.33276	1.11779	13.5097	0.91794	0.87478	1.05394	1.05679	13.5097	1.01791	1.00412	1.05348	1.03702	15.61	195525	6751	9679
13.62	1.16217	1.14214	0.10468	0.94545	13.62	0.90404	0.94824	0.7876	1.1357	13.62	1.03515	1.01276	0.96172	1.03994	15.615	195735	6779	9712
13.7303	0.7964	0.92288	0.92228	1.00553	13.7303	1.05427	1.05469	1.2014	0.99879	13.7303	0.99621	1.03636	1.00622	1.01924	15.62	195910	6805	9739
13.8406	1.11606	0.93039	0.5295	1.12964	13.8406	0.72932	1.17631	0.65182	0.54652	13.8406	1.00914	1.01468	0.94265	1.03148	15.625	196049	6829	9761
13.9508	0.92614	0.85869	1.49163	0.76625	13.9508	0.76109	0.66188	0.63853	1.13051	13.9508	1.00022	0.9565	1.05113	1.01545	15.63	196144	6851	9777
14.0611	1.06839	0.89454	0.66569	1.22609	14.0611	0.8822	0.8346	0.34899	1.07652	14.0611	0.98179	0.98491	0.98038	1.01326	15.635	196198	6870	9789
14.1714	1.03322	1.2005	0.91026	1.75099	14.1714	0.92786	1.04351	0.61291	0.77395	14.1714	1.00156	0.99918	0.96739	1.04533	15.64	196211	6887	9795
14.2817	0.70895	0.87787	1.50537	1.70514	14.2817	0.93845	1.33307	0.68013	1.33921	14.2817	0.99101	1.00617	1.0058	1.02521	15.645	196185	6902	9796
14.392	0.89644	0.8762	0.8699	0.9502	14.392	1.03706	0.98044	0.80625	0.60458	14.392	1.02505	1.02758	0.97913	1.00758	15.65	196119	6915	9791
14.5023	0.84486	0.97457	1.05796	0.85929	14.5023	1.03177	1.01796	1.30833	1.06017	14.5023	1.02297	1.01496	1.04505	1.03454	15.655	196008	6925	9780
14.6125	0.52708	0.96707	1.75397	1.35889	14.6125	1.15884	1.43872	1.41554	1.04008	14.6125	1.04407	1.04103	1.01423	1.01943	15.66	195851	6933	9765
14.7228	1.11997	1.07295	1.15758	0.9004	14.7228	1.03177	0.98656	1.05649	1.12383	14.7228	1.01703	1.03156	1.05998	1.07229	15.665	195656	6938	9745
14.8331	0.51934	0.56557	0.15981	0.64166	14.8331	0.97816	0.67039	0.86247	1.2676	14.8331	1.01955	0.99314	0.97955	1.00044	15.67	195429	6942	9719
14.9434	0.47464	0.20142	0.50545	1.19368	14.9434	0.94838	0.94558	1.51617	1.29561	14.9434	1.03218	0.99726	1.04174	1.06078	15.675	195162	6943	9688
15.0537	0.74857	0.83535	1.16788	0.45668	15.0537	0.99471	1.29341	0.67906	0.64391	15.0537	0.99413	1.03691	0.97195	0.99504	15.68	194850	6941	9653
15.164	0.91286	0.68445	1.07342	1.05059	15.164	0.95764	1.14997	0.97317	0.75744	15.164	1.0142	0.98367	1.01786	1.01982	15.685	194507	6938	9615
15.2742	1.07866	1.43143	2.02748	0.46791	15.2742	0.89874	0.97379	1.09459	0.64781	15.2742	1.01965	1.06325	1.02156	1.03775	15.69	194136	6931	9571
15.3845	1.30911	1.1188	1.37656	1.54941	15.3845	1.045	0.90699	0.94875	0.85892	15.3845	1.018	1.02113	1.06495	1.01952	15.695	193730	6923	9523
15.4948	1.39429	1.2055	1.52941	1.39447	15.4948	0.91066	1.11803	0.58876	0.90196	15.4948	1.00424	0.97599	1.00498	1.04314	15.7	193278	6913	9472
15.6051	1.07741	1.37474	1.47445	1.40158	15.6051	0.86698	1.01796	0.76801	0.9244	15.6051	1.01122	1.02058	1.01996	1.03658	15.705	192798	6900	9420
15.7154	1.34896	1.38558	1.13869	1.1581	15.7154	0.75579	0.7827	0.84503	1.22809	15.7154	0.9867	1.01221	0.96711	0.97274	15.71	192301	6884	9363
15.8257	1.47792	1.42726	0.11687	1.683	15.8257	0.80675	1.09914	0.93023	0.81198	15.8257	1.0191	1.01962	1.02736	1.01778	15.715	191774	6867	9302
15.9359	1.4279	1.08128	1.65908	0.92648	15.9359	0.90735	0.61317	1.22756	0.64855	15.9359	0.99234	0.98861	0.98065	0.98062	15.72	191206	6847	9240
16.0462	1.31223	1.01292	1.69257	1.21581	16.0462	0.86698	0.90033	0.73621	1.37408	16.0462	0.97466	1.0022	0.96752	0.99679	15.725	190618	6824	9176
16.1565	1.03126	1.33306	1.70889	1.21818	16.1565	0.94573	0.95862	0.46679	0.58603	16.1565	1.01836	1.00096	1.05583	1.05203	15.73	190025	6799	9108
16.2668	1.17155	1.29971	1.25633	1.06166	16.2668	0.94375	1.07625	0.92862	0.91216	16.2668	0.97733	0.99794	1.04934	0.99067	15.735	189413	6773	9036
16.3771	1.33177	1.08462	1.27179	1.0751	16.3771	1.00662	0.80426	0.88381	0.65745	16.3771	1.02475	1.00137	1.04243	1.02857	15.74	188768	6746	8963
16.4874	0.36155	1.53731	1.78188	1.02292	16.4874	0.97816	0.68716	0.78452	0.70439	16.4874	1.02297	1.03897	0.9982	1.02099	15.745	188112	6716	8889
16.5976	1.07816	0.62976	1.35079	0.71075	16.5976	1.02449	1.35462	0.87347	0.65189	16.5976	0.99071	0.95102	1.05127	0.98032	15.75	187460	6686	8810
16.7079	1.10903	0.88287	0.4766	0.90119	16.7079	0.94904	1.26467	0.80639	0.75466	16.7079	0.99241	0.9742	0.97816	0.95744	15.755	186797	6655	8729
16.8182	0.405	0.33922	0.9386	0.52435	16.8182	1.03111	1.05226	1.20797	0.90159	16.8182	1.01553	0.99424	1.01423	1.0325	15.76	186106	6624	8647
16.9285	0.44259	0.23893	0.85857	0.16767	16.9285	1.11714	1.07305	0.8504	1.24812	16.9285	0.98566	0.96679	0.99682	0.94359	15.765	185410	6590	8564
17.0388	0.95115	1.15077	1.48304	0.97549	17.0388	0.76042	1.48024	1.11861	1.37798	17.0388	1.02564	1.02154	1.01781	1.01676	15.77	184722	6556	8477
17.1491	1.08324	0.82643	1.81795	0.18372	17.1491	1.03574	1.07541	1.21401	0.86133	17.1491	1.00379	0.97091	1.05265	1.00743	15.775	184025	6521	8388
17.2593	0.98945	1.10796	1.14813	0.98735	17.2593	1.07942	1.08743	1.3887	1.08084	17.2593	1.02252	1.02813	1.02557	1.01283	15.78	183302	6486	8299
17.3696	0.93943	1.05544	1.2486	0.8332	17.3696	0.9186	1.25802	1.04495	0.79529	17.3696	0.97986	1.01139	0.97913	0.99883	15.785	182574	6448	8210
17.4799	0.87143	1.00042	1.33705	1.09091	17.4799	1.03243	1.27532	0.79257	0.87042	17.4799	0.98521	0.99684	1.01437	1.0497	15.79	181856	6410	8117
17.5902	0.98398	1.13464	1.23143	1.12964	17.5902	1.07611	0.88224	0.78116	0.8233	17.5902	0.96916	0.97338	0.96269	1.00204	15.795	181130	6372	8022
17.7005	1.34115	0.90538	0.87849	1.27352	17.7005	1.20185	1.23646	0.73688	0.87636	17.7005	1.0194	0.9904	0.96061	0.97901	15.8	180376	6333	7929
17.8108	1.07624	1.22051	1.45213	1.03953	17.8108	1.12707	0.81251	0.71783	1.25294	17.8108	1.02698	1.00192	1.04519	1.01297	15.805	179622	6293	7836
17.921	1.35444	0.99875	1.35509	0.98656	17.921	0.8683	1.10206	1.00255	1.11567	17.921	1.01583	1.00288	1.02004	1.01268	15.81	178884	6253	7742
18.0313	1.03009	1.10963	0.94891	0.94071	18.0313	1.17406	1.13586	1.02254	1.39894	18.0313	1.02133	1.04583	1.03731	1.0274	15.815	178146	6214	7647
18.1416	0.95819	0.90621	1.28467	1.19763	18.1416	0.96426	0.94345	1.1861	1.31361	18.1416	1.03872	1.04007	0.99668	1.02041	15.82	177388	6174	7554
18.2519	1.19734	1.00542	1.37742	0.7687	18.2519	1.02052	1.07864	1.2128	1.23476	18.2519	1.04125	1.04679	1.01053	1.0567	15.825	176637	6133	7463
18.3622	0.26151	0.52439	0.48493	0.72095	18.3622	1.00066	1.18696	1.01758	2.21826	18.3622	1.00186	0.98779	0.98494	1.01545	15.83	175908	6091	7370
18.4725	0.54717	0.39341	0.98411	1.19763	18.4725	1.21641	0.56873	0.99007	3.70614	18.4725	1.04467	1.01331	1.05666	1.07273	15.835	175187	6050	7277
18.5827	1.00352	0.49887	0.85874	1.62609	18.5827	0.89543	0.70978	0.77284	4.66376	18.5827	1.01241	1.03513	1.00774	1.02624	15.84	174454	6008	7188
18.693	0.98242	0.92789	1.3757	2.18024	18.693	0.86764	1.29607	0.87736	5.52824	18.693	1.00334	0.9963	1.06799	0.95919	15.845	173732	5965	7100
18.8033	1.08695	1.46811	1.76728	10.6324	18.8033	0.84315	0.87904	0.91641	6.13672	18.8033	1.01172	1.06243	1.02045	1.05568	15.85	173035	5922	7011
18.9136	1.26143	1.39475	1.8231	6.24664	18.9136	1.12574	1.17711	1.13256	10.6915	18.9136	1.03798	1.01423	1.01509	1.03075	15.855	172347	5880	6922
19.0239	1.28019	1.07045	1.58781	4.20711	19.0239	0.8458	0.92349	1.07437	10.4874	19.0239	1.00944	0.96611	0.98881	1.0669	15.86	171648	5837	6837
19.1342	1.28175	1.6857	2.06784	5.11542	19.1342	0.87624	1.01104	2.31617	11.4943	19.1342	0.99532	1.03197	1.01789	0.99811	15.865	170961	5794	6753
19.2444	1.2247	1.66319	0.70502	25.7629	19.2444	1.03243	2.5714	4.33718	10.3738	19.2444	0.9803	1.01564	0.89113	0.8576	15.87	170300	5752	6668
19.3547	1.48105	1.4356	12.9463	33.2885	19.3547	0.83786	4.12296	6.6349	10.8016	19.3547	1.0081	0.98463	0.87443	0.79332	15.875	169648	5711	6584
19.465	1.06038	1.13714	17.6333	32.6324	19.465	0.98809	5.11776	9.22547	11.1006	19.465	0.97837	0.94086	0.86531	0.79857	15.88	168988	5670	6502
19.5753	1.08632	1.46644	16.1726	26.7905	19.5753	0.87161	5.80172	6.14182	10.9047	19.5753	0.96187	0.96035	1.02197	0.75966	15.885	168340	5629	6422
19.6856	0.70004	1.45227	1.49334	32.9249	19.6856	0.96029	6.01464	7.64558	9.65404	19.6856	1.00647	0.98504	1.0199	0.89448	15.89	167714	5589	6342
19.7959	1.08374	1.24885	1.6711	33.8656	19.7959	0.87161	6.37658	7.11222	11.025	19.7959	1.0197	0.99218	0.98908	0.82466	15.895	167097	5550	6261
19.9061	1.48886	1.46561	2.33748	35.5178	19.9061	1.05096	4.83194	9.49718	11.5466	19.9061	1.06295	1.06449	1.01893	0.83982	15.9	166470	5511	6183
20.0164	1.08304	1.12005	2.71275	27.2806	20.0164	0.73858	5.91882	4.95102	10.307	20.0164	1.04006	1.01199	1.01341	0.88238	15.905	165853	5471	6107
20.1267	0.66346	0.92955	1.37999	21.8814	20.1267	0.97022	2.52296	4.3204	12.3699	20.1267	1.05582	0.96707	1.01951	0.90264	15.91	165259	5431	6029
20.237	0.97694	1.11213	0.79476	15.415	20.237	1.01059	1.74212	2.19509	13.0229	20.237	0.97822	0.96721	0.9649	0.88952	15.915	164673	5392	5951
20.3473	0.62532	0.64602	1.07256	7.64111	20.3473	1.13302	1.32455	1.80867	13.6017	20.3473	1.01692	1.0284	1.04367	0.91401	15.92	164080	5353	5876
20.4576	0.38843	0.69446	0.555	1.00632	20.4576	1.09001	1.13054	1.24098	6.70438	20.4576	0.98699	0.99053	0.97678	0.96283	15.925	163501	5312	5802
20.5678	1.1567	1.19717	1.38944	2.06087	20.5678	0.9722	0.83965	1.47726	5.86588	20.5678	1.02321	1.03458	1.04367	1.0109	15.93	162947	5273	5728
20.6781	1.3052	0.82318	1.82224	0.92727	20.6781	1.17604	1.66121	1.53361	4.83444	20.6781	1.02371	0.98696	0.98438	1.05378	15.935	162408	5235	5654
20.7884	0.87456	0.94873	1.12924	0.88775	20.7884	1.10721	1.02754	1.13337	5.7286	20.7884	1.01643	1.02182	1.01548	1.03411	15.94	161869	5198	5582
20.8987	0.96288	1.09129	0.40455	0.11739	20.8987	1.02052	1.07518	1.18798	4.22224	20.8987	1.00126	1.02648	0.95992	0.9863	15.945	161345	5161	5512
21.009	1.12075	1.16132	1.38257	1.04585	21.009	1.04831	1.16035	0.82329	4.63408	21.009	1.04184	1.05434	1.01921	1.04679	15.95	160842	5124	5443
21.1193	0.85268	1.17549	1.23315	1.43478	21.1193	1.02356	1.3352	1.00859	4.91976	21.1193	0.99755	1.01976	0.97844	1.04314	15.955	160349	5090	5374
21.2295	1.04338	0.78658	1.19107	1.45613	21.2295	1.11052	1.15316	1.1763	3.78072	21.2295	0.99472	1.00727	0.99641	1.04358	15.96	159851	5056	5307
21.3398	1.13169	0.88287	1.71404	1.07984	21.3398	1.07942	0.86254	1.19522	4.82702	21.3398	0.98833	0.98779	1.05058	1.03964	15.965	159361	5023	5242
21.4501	0.88159	0.82568	0.74324	1.18656	21.4501	1.11317	1.16381	0.83175	2.6224	21.4501	1.01895	1.0118	0.98051	1.01181	15.97	158886	4990	5177
21.5604	1.04259	0.63426	0.97982	0.90356	21.5604	1.14361	0.90566	1.15511	2.81866	21.5604	1.0576	1.03403	1.0199	1.02609	15.975	158415	4959	5112
21.6707	1.17937	0.70604	0.81056	0.07195	21.6707	1.20715	1.17791	1.01543	2.3471	21.6707	1.01683	1.0048	1.0018	1.03833	15.98	157935	4929	5048
21.781	1.31301	0.94123	0.56342	0.86245	21.781	1.09596	0.94451	0.99638	2.63946	21.781	1.01753	1.01833	1.05155	1.01803	15.985	157461	4897	4986
21.8912	0.38468	0.81067	0.57905	0.3313	21.8912	1.13567	1.57818	0.97437	3.02346	21.8912	1.0301	1.00069	0.97374	1.00423	15.99	157005	4867	4923
22.0015	0.55678	0.65261	0.90167	0.44316	22.0015	1.19854	0.94983	1.26808	1.46136	22.0015	1.01677	1.05077	1.04602	1.03367	15.995	156555	4836	4859
22.1118	1.24267	1.16382	0.8948	0.72427	22.1118	1.06817	0.72868	0.74856	1.48028	22.1118	0.98699	1.00137	0.97264	0.99446	16	156101	4806	4798
22.2221	0.98789	0.87536	0.50528	0.9834	22.2221	1.17009	1.0978	0.72709	0.82441	22.2221	1.00528	1.00453	1.02322	1.01064	16.005	155657	4776	4738
22.3324	1.0465	1.10996	1.14298	1.04111	22.3324	1.03322	1.3006	0.84758	0.60069	22.3324	1.01324	1.01006	1.03787	1.05611	16.01	155232	4745	4677
22.4427	0.94725	1.71155	1.59081	1.4585	22.4427	1.14825	0.88383	1.03784	0.71496	22.4427	1.05017	1.01102	1.01372	1.01775	16.015	154816	4715	4617
22.5529	1.2458	1.25719	1.64191	1.13281	22.5529	0.99404	1.20506	0.6549	0.78861	22.5529	1.02638	0.95966	1.01106	0.98149	16.02	154399	4685	4559
22.6632	1.43728	1.39642	1.42465	1.36443	22.6632	0.88882	0.93706	0.89897	0.67433	22.6632	1.00126	0.9812	1.00815	0.99796	16.025	153992	4655	4502
22.7735	1.37866	1.37057	1.23401	1.34071	22.7735	0.95301	0.92029	0.88609	0.88897	22.7735	0.97317	0.99273	0.96434	0.9828	16.03	153606	4625	4446
22.8838	1.32552	1.38308	1.36883	1.33043	22.8838	0.82263	0.57991	1.32255	0.49791	22.8838	0.97525	0.98875	0.99737	0.96691	16.035	153231	4596	4390
22.9941	1.38413	1.57566	1.36969	1.05059	22.9941	1.01919	0.58949	0.81605	0.59661	22.9941	0.95964	0.99698	0.98535	0.96706	16.04	152857	4568	4336
23.1044	1.32239	0.99875	0.96951	1.0585	23.1044	0.90867	0.77498	0.81564	1.00102	23.1044	0.97109	1.00123	0.95053	0.94228	16.045	152495	4540	4284
23.2146	1.07249	1.56065	1.30442	1.33992	23.2146	0.82197	0.81251	0.78224	0.93405	23.2146	1.0301	0.99931	1.02308	0.99796	16.05	152150	4513	4231
23.3249	1.2458	1.14048	1.39116	1.03953	23.3249	0.83124	1.09142	0.78693	0.92886	23.3249	0.99234	0.9742	0.96158	0.95103	16.055	151814	4487	4178
23.4352	1.44744	1.19633	1.57407	1.31462	23.4352	1.17472	0.79521	1.00456	0.68324	23.4352	1.01156	0.99698	1.04671	1.01618	16.06	151477	4462	4127
23.5455	1.23955	1.66153	1.14899	1.20791	23.5455	1.00066	1.15742	0.97303	0.71403	23.5455	1.02728	1.05928	0.98438	1.03046	16.065	151148	4437	4077
23.6558	0.71927	0.93539	1.17991	0.90356	23.6558	1.182	0.85376	0.9195	1.03126	23.6558	0.98357	0.98683	0.99364	0.9726	16.07	150833	4413	4027
23.7661	1.08011	0.82609	0.70228	0.4781	23.7661	1.0675	1.17898	0.64605	0.78935	23.7661	0.97808	0.99808	0.99572	0.96691	16.075	150525	4391	3978
23.8763	0.59062	0.47103	0.8401	0.71526	23.8763	1.18001	0.64032	1.12988	1.37891	23.8763	1.01152	1.00425	1.02529	1.01108	16.08	150215	4368	3931
23.9866	0.51481	0.3178	0.59648	0.1804	23.9866	1.01655	1.47412	1.07554	1.2778	23.9866	1.00186	0.96679	0.97181	0.98309	16.085	149913	4346	3886
24.0969	1.09418	1.33306	0.95578	0.81502	24.0969	1.10523	0.76248	0.90178	1.25016	24.0969	1.00647	1.07204	1.03331	0.99242	16.09	149626	4325	3842
24.2072	1.19265	0.02407	0.44629	0.99684	24.2072	1.0503	1.09404	1.32403	1.08431	24.2072	1.01806	0.98312	0.97568	1.01938	16.095	149351	4305	3799
24.3175	0.91129	1.34973	1.07772	0.3932	24.3175	1.13236	1.22821	0.89561	0.86634	24.3175	1.03946	1.00467	1.00691	1.00044	16.1	149077	4285	3758
24.4278	0.43298	0.86703	0.90339	1.26245	24.4278	1.01456	1.46188	1.26902	0.86263	24.4278	0.98922	1.00576	0.96587	1.00335	16.105	148815	4265	3718
24.538	0.96288	1.51563	1.12495	0.93834	24.538	1.11648	1.0185	1.1547	1.06391	24.538	0.98491	0.98628	1.00677	1.00875	16.11	148568	4246	3680
24.6483	0.90113	0.7704	0.71155	0.59249	24.6483	1.10324	1.18377	0.81108	1.16297	24.6483	0.9858	0.98696	0.96794	1.00306	16.115	148331	4228	3641
24.7586	1.10356	1.09879	1.63847	1.50593	24.7586	1.12045	1.32136	0.77499	1.03812	24.7586	1.00468	0.99163	0.98604	1.03294	16.12	148097	4210	3605
24.8689	1.1778	0.79533	1.56462	0.94071	24.8689	1.08736	1.14491	0.75272	0.70402	24.8689	1.03456	1.00549	1.01714	1.02696	16.125	147871	4193	3570
24.9792	0.92927	1.05544	0.38901	1.03953	24.9792	1.06089	1.22369	1.45445	0.88044	24.9792	0.99324	1.00892	0.96434	1.03994	16.13	147658	4176	3536
25.0895	0.90582	0.8687	0.8596	0.85375	25.0895	1.06023	0.99428	1.30753	1.21009	25.0895	1.02178	1.02964	1.01603	1.02259	16.135	147451	4160	3503
25.1997	0.94099	0.84702	0.88708	1.10751	25.1997	1.1734	1.40466	1.35382	1.01048	25.1997	1.01682	0.99506	0.99268	1.06355	16.14	147245	4145	3472
25.31	1.16139	1.16715	0.89395	0.84664	25.31	1.00529	0.74651	1.09593	1.05186	25.31	1.00988	1.06668	1.07172	1.00641	16.145	147047	4128	3443
25.4203	0.34279	0.56624	0.30099	0.69589	25.4203	1.10655	1.46853	1.14544	1.15518	25.4203	0.99517	1.00617	0.97319	0.9984	16.15	146860	4113	3414
25.5306	1.50762	0.93872	0.99957	0.97628	25.5306	1.06883	1.20958	1.47189	1.10936	25.5306	1.0029	1.04075	1.03455	1.02682	16.155	146683	4097	3386
25.6409	0.7517	1.14798	0.186	0.90435	25.6409	1.03772	0.93094	0.64846	1.032	25.6409	0.9922	0.98546	0.98908	0.96968	16.16	146510	4083	3360
25.7512	0.86674	1.23885	1.10348	1.1502	25.7512	1.03706	1.28197	0.81444	0.67062	25.7512	0.9812	0.98532	1.00511	0.98747	16.165	146346	4068	3335
25.8614	1.47011	1.55398	0.96007	2.16206	25.8614	1.0728	0.96766	1.09137	0.81903	25.8614	1.05641	1.01184	0.99889	1.01128	16.17	146195	4053	3311
25.9717	1.54826	1.21717	1.54401	1.50514	25.9717	1.00199	0.70739	0.83309	0.81495	25.9717	1.02861	1.01781	1.06025	1.07492	16.175	146054	4040	3286
26.082	1.32943	1.37224	1.51911	1.35494	26.082	0.95367	1.28277	0.6164	0.76134	26.082	0.98372	1.00069	0.97872	0.97945	16.18	145918	4027	3263
26.1923	0.34326	1.58066	1.60842	1.31937	26.1923	1.03375	0.76168	0.84677	0.60236	26.1923	1.00052	1.05585	1.05293	1.01516	16.185	145790	4015	3240
26.3026	1.18875	1.56148	0.90167	0.83953	26.3026	0.96161	0.54424	1.06789	1.21009	26.3026	0.98179	1.04295	0.99502	0.9382	16.19	145669	4004	3216
26.4129	1.3685	1.42393	1.76642	1.48775	26.4129	0.89742	0.8189	0.79512	0.59661	26.4129	0.96722	1.07286	1.03261	0.9898	16.195	145552	3993	3193
26.5231	1.46463	1.57899	0.99356	1.26008	26.5231	0.93779	0.71164	0.64565	0.58622	26.5231	0.95756	1.01852	0.98756	0.99315	16.2	145436	3983	3171
26.6334	1.40758	1.55732	0.86389	1.32174	26.6334	0.98412	0.61025	0.81712	1.04737	26.6334	0.95578	0.99684	0.97623	0.96925	16.205	145323	3973	3150
26.7437	1.50449	1.71988	1.56805	1.2166	26.7437	0.78756	0.79281	1.07031	1.02198	26.7437	0.99443	1.0365	0.99129	0.99228	16.21	145215	3963	3130
26.854	1.39898	1.14464	1.65736	0.98814	26.854	0.82859	1.1159	1.08936	0.73926	26.854	0.9971	0.97242	1.01727	0.95176	16.215	145110	3953	3111
26.9643	1.4279	1.28887	1.46587	1.19526	26.9643	1.04236	0.62941	1.10734	0.89528	26.9643	1.0469	1.06133	1.00332	1.03017	16.22	145006	3943	3093
27.0746	1.28566	1.82743	2.01116	1.32174	27.0746	0.9272	1.08982	1.02844	0.91364	27.0746	1.04749	1.01826	1.04533	1.03309	16.225	144905	3933	3075
27.1848	1.22548	0.76015	1.20309	0.89407	27.1848	1.04633	1.27851	0.8563	1.02959	27.1848	0.95444	0.97818	0.99779	0.98805	16.23	144810	3923	3058
27.2951	1.09535	0.97707	0.8559	1.05217	27.2951	0.93448	0.85908	0.70817	0.89231	27.2951	0.95831	0.97571	0.98687	0.97741	16.235	144719	3914	3041
27.4054	0.65979	0.52147	0.8304	0.3887	27.4054	1.05427	1.13107	1.25372	1.09526	27.4054	0.97703	1.02099	1.0018	1.00831	16.24	144629	3905	3023
27.5157	0.41587	0.62676	0.98068	0.16585	27.5157	1.07346	1.08636	0.84489	1.06475	27.5157	1.00736	0.97681	0.98701	0.9726	16.245	144543	3897	3006
27.626	1.2372	1.19383	1.32503	0.87826	27.626	1.13964	0.64431	1.0059	1.35275	27.626	1.02207	1.00906	1.03027	1.0016	16.25	144462	3889	2987
27.7363	1.1356	0.88287	0.61365	1.04032	27.7363	1.01125	1.07421	0.86435	0.9795	27.7363	1.00007	0.98367	0.9754	0.98732	16.255	144384	3881	2967
27.8465	1.11841	0.84118	1.08716	0.93992	27.8465	1.08802	0.72735	1.23977	1.17373	27.8465	0.97778	1.0022	0.99751	0.98849	16.26	144306	3874	2947
27.9568	0.98632	1.13964	1.13267	1.02688	27.9568	1.00066	1.09967	0.81296	1.32808	27.9568	0.99368	1.01441	0.95301	0.99402	16.265	144231	3868	2928
28.0671	1.17155	0.6772	1.27694	0.85375	28.0671	1.08604	0.82102	0.87643	1.09211	28.0671	1.00364	0.9919	1	1.01283	16.27	144159	3860	2907
28.1774	0.99648	1.07295	1.74538	1.49486	28.1774	1.12177	1.24365	1.32403	1.00714	28.1774	0.98551	0.9978	0.9743	0.98747	16.275	144088	3853	2887
28.2877	0.71153	1.42893	1.35938	1.32253	28.2877	1.15222	0.85456	1.07299	1.26853	28.2877	0.96187	1.00755	0.9859	0.98105	16.28	144017	3846	2868
28.398	0.96131	1.02626	1.1593	1.33834	28.398	0.98676	0.79973	1.11271	0.95705	28.398	0.97466	1.00535	0.98964	1.01895	16.285	143946	3838	2849
28.5082	0.78015	1.14381	0.88106	1.03478	28.5082	1.09133	1.31204	1.139	0.75448	28.5082	0.98253	1.0037	0.94223	0.98018	16.29	143877	3830	2830
28.6185	1.06292	1.1238	0.83839	1.15652	28.6185	1.00132	1.05031	1.12706	0.9975	28.6185	0.99502	1.01832	1.01396	1.01414	16.295	143807	3821	2811
28.7288	1.17859	0.90121	0.93517	0.76822	28.7288	1.18266	1.16088	1.52959	1.11567	28.7288	1.02713	0.98779	1.02114	0.98951	16.3	143734	3814	2792
28.8391	1.50684	1.55898	1.11808	0.51628	28.8391	0.99669	1.19494	0.94177	1.13997	28.8391	1.06072	1.02648	1.04381	1.03746	16.305	143660	3806	2774
28.9494	0.49926	0.54231	0.23478	0.77423	28.9494	1.12839	1.34824	1.1912	1.05672	28.9494	1.00751	0.9823	0.98273	1.00219	16.31	143586	3798	2756
29.0597	0.83783	1.20383	0.90854	0.96364	29.0597	1.02647	1.23407	1.3565	1.02736	29.0597	0.99487	1.01139	1.0293	1.03644	16.315	143510	3791	2738
29.1699	0.9027	0.73514	0.39691	0.98261	29.1699	1.11052	0.67465	1.01194	1.09489	29.1699	0.98997	0.98957	0.98825	0.98134	16.32	143429	3784	2720
29.2802	1.11684	1.40308	1.14813	0.93755	29.2802	1.00265	0.75289	1.09714	1.0806	29.2802	0.97391	0.99383	1.01119	0.98251	16.325	143348	3778	2703
29.3905	1.43884	1.8291	1.9854	1.37866	29.3905	1.09927	0.79947	1.12411	1.0756	29.3905	1.01836	1.052	1.02418	1.06457	16.33	143268	3771	2687
29.5008	1.47792	1.16465	1.71061	1.29328	29.5008	1.10324	0.99375	1.03019	0.94073	29.5008	1.01891	1.01935	1.06012	1.02959	16.335	143189	3765	2670
29.6111	1.06499	1.42643	1.25891	1.61107	29.6111	0.93911	0.94371	0.91856	0.676	29.6111	1.00216	0.98175	1.00553	0.99854	16.34	143108	3759	2653
29.7214	1.56467	1.54981	1.32246	1.49881	29.7214	0.97684	0.69488	1.47323	1.13589	29.7214	0.96722	1.0553	1.01918	0.99388	16.345	143030	3752	2637
29.8316	1.06006	1.16882	0.73809	1.71383	29.8316	0.98213	0.57964	0.8135	1.05	29.8316	0.98179	0.99643	0.96973	0.97726	16.35	142956	3746	2619
29.9419	1.2036	1.54064	1.31387	1.1336	29.9419	1.00596	0.56953	1.03167	0.99805	29.9419	0.97302	1.01249	1.05279	0.97551	16.355	142885	3739	2602
30.0522	1.09535	1.46978	1.29755	1.25375	30.0522	0.85639	0.71697	1.07527	1.24701	30.0522	1.00111	1.03019	1.01686	0.94155	16.36	142815	3731	2584
30.1625	1.06569	0.94873	1.33104	0.70917	30.1625	0.76506	0.81304	1.06051	1.17021	30.1625	0.99353	1.02237	1.02114	0.95788	16.365	142747	3724	2566
30.2728	1.57562	1.65902	1.39974	1.58893	30.2728	0.96161	1.09408	1.25574	0.58139	30.2728	0.9809	1.04116	1.05113	1.01982	16.37	142681	3716	2549
30.3831	1.53263	1.4481	1.50794	1.51779	30.3831	0.99206	1.34105	0.82651	0.79158	30.3831	0.99516	0.98299	1.00387	1.00015	16.375	142613	3708	2530
30.4933	1.06147	1.28387	1.31644	1.3581	30.4933	1.02383	0.88224	1.56984	0.79751	30.4933	1.03069	1.03773	1.01589	1.00204	16.38	142542	3701	2513
30.6036	1.07733	1.47895	1.25118	1.55573	30.6036	0.81006	1.04271	0.99611	0.85447	30.6036	1.05046	1.01564	1.0185	1.04241	16.385	142469	3694	2495
30.7139	1.03634	1.31805	0.97724	1.30593	30.7139	1.08934	0.68157	1.04669	0.65077	30.7139	0.95786	1.01674	1.00981	0.97318	16.39	142397	3687	2477
30.8242	0.56288	0.71413	0.53499	0.76838	30.8242	1.12905	1.05697	1.13444	1.09489	30.8242	0.9586	1.00206	0.98438	0.97202	16.395	142323	3681	2459
30.9345	0.41274	0.84035	0.74255	0.85138	30.9345	1.09861	0.89794	1.40615	0.83146	30.9345	0.99948	0.99767	1.00829	1.01691	16.4	142247	3675	2441
31.0448	0.40492	0.44735	0.73293	0.25992	31.0448	1.12707	1.0703	1.61948	1.06911	31.0448	0.99205	0.97997	0.962	0.97537	16.405	142171	3669	2424
31.155	1.04025	1.08128	1.5131	0.61494	31.155	1.20715	0.99721	1.02429	1.06368	31.155	1.04051	1.00329	1.05279	1.02521	16.41	142099	3663	2405
31.2653	1.18718	0.9504	0.76385	1.00237	31.2653	1.20516	1.43473	1.22649	1.3585	31.2653	1.01122	1.03348	0.97692	0.99534	16.415	142032	3657	2387
31.3756	1.0168	1.20133	1.34564	0.89644	31.3756	1.14626	1.12655	0.79216	1.15518	31.3756	0.99993	1.01084	1.03593	0.99752	16.42	141968	3651	2370
31.4859	0.96991	1.1213	0.2322	1.11779	31.4859	1.18398	0.78935	1.10009	1.12309	31.4859	0.99859	0.99835	0.97416	0.9984	16.425	141907	3644	2355
31.5962	1.31458	1.14131	1.1009	1.12016	31.5962	1.0728	1.09195	1.3565	0.99787	31.5962	0.98536	1.02154	1.00069	0.99752	16.43	141851	3638	2340
31.7065	0.94959	0.89204	1.26406	1.40395	31.7065	1.16214	1.12335	1.10613	1.17726	31.7065	0.98506	0.98148	1.03137	0.98994	16.435	141798	3632	2326
31.8167	1.04338	1.22218	1.12495	1.53123	31.8167	1.19391	1.18377	1.16879	1.20712	31.8167	0.97317	1.00412	0.99088	1.01151	16.44	141747	3626	2313
31.927	1.44822	1.77741	1.35852	0.89644	31.927	1.05692	1.3171	0.99732	1.15666	31.927	1.00899	1.0236	0.99682	1.0188	16.445	141699	3620	2300
32.0373	0.86284	0.82293	0.50751	0.61976	32.0373	1.09795	1.05667	1.33611	1.24441	32.0373	1.01301	0.99341	1.00193	0.97537	16.45	141654	3615	2288
32.1476	1.15748	0.89037	0.84294	1.38103	32.1476	1.17207	1.0515	1.07594	0.83703	32.1476	0.96856	1.01413	1.01852	1.06355	16.455	141613	3609	2276
32.2579	1.3052	1.36057	0.73336	1.46719	32.2579	1.09927	0.96154	1.22595	1.38317	32.2579	1.04021	0.98957	0.99876	0.99534	16.46	141574	3604	2265
32.3682	1.09496	1.30805	1.22112	1.50672	32.3682	1.16347	1.30406	1.38065	1.0521	32.3682	1.02386	1.04789	1.05182	1.02842	16.465	141538	3598	2253
32.4784	0.99258	0.1233	0.47711	0.47921	32.4784	1.05493	1.05944	1.42225	1.07264	32.4784	0.99666	1.0166	0.96752	1.00146	16.47	141507	3593	2242
32.5887	0.74123	0.77532	0.84328	0.82451	32.5887	1.05956	1.29208	1.54703	1.29116	32.5887	1.00736	0.99273	1.02474	1.04781	16.475	141480	3587	2230
32.699	0.96366	0.75715	0.76514	1.30356	32.699	1.0814	0.97778	0.9682	1.17837	32.699	0.9864	1.00453	0.98646	0.99577	16.48	141456	3582	2219
32.8093	1.42243	1.11713	1.09317	0.84743	32.8093	1.12773	0.73506	1.38736	1.37056	32.8093	0.95741	0.99273	1.0193	0.99883	16.485	141437	3576	2209
32.9196	1.1567	1.21217	1.46028	1.55889	32.9196	1.0589	1.27265	0.96552	0.85892	32.9196	1.01063	1.01847	1.01436	1.04926	16.49	141422	3571	2201
33.0299	1.35444	1.39725	1.26406	1.20237	33.0299	1.1542	0.82236	1.2607	0.79937	33.0299	1.04809	1.05008	1.02957	1.05072	16.495	141412	3566	2192
33.1401	1.58187	1.04043	1.35852	1.22292	33.1401	0.9861	1.0534	1.06615	0.81625	33.1401	0.99562	0.97654	1.01147	0.9675	16.5	141405	3560	2185
33.2504	1.41462	1.77157	1.7544	1.25692	33.2504	1.11449	0.75369	0.92634	0.63946	33.2504	0.96366	1.03952	1.05473	0.99679	16.505	141401	3556	2178
33.3607	1.08257	1.46895	1.44526	1.83241	33.3607	0.78094	0.55383	0.95156	1.04487	33.3607	1.02356	0.99218	1.04091	1.00277	16.51	141397	3551	2172
33.471	1.57483	1.55898	1.23401	1.16206	33.471	0.81734	0.57405	1.25949	1.08246	33.471	0.97035	1.04391	1.03109	0.93179	16.515	141393	3546	2166
33.5813	1.26221	1.31805	0.89566	0.92174	33.5813	1.01655	0.62116	1.39675	0.6363	33.5813	0.99482	0.98573	0.99088	0.97551	16.52	141389	3542	2161
33.6916	1.43962	1.58066	0.60799	1.08775	33.6916	1.05956	0.58736	1.12854	1.16724	33.6916	0.97778	1.02154	0.97609	0.94461	16.525	141384	3537	2155
33.8018	1.56155	1.53481	1.04337	1.35257	33.8018	1.03044	1.07759	0.74936	1.28652	33.8018	0.97109	1.00027	1.05473	1.01283	16.53	141379	3532	2149
33.9121	1.25127	1.68237	1.50279	1.14941	33.9121	0.97088	0.91151	1.12894	0.79436	33.9121	0.98045	1.00823	0.9953	0.98222	16.535	141375	3528	2143
34.0224	1.31379	1.24218	1.21511	1.21107	34.0224	1.03706	0.96926	1.27425	0.83276	34.0224	0.99368	1.02442	1.02944	0.98528	16.54	141371	3523	2136
34.1327	1.4193	1.20717	1.91241	1.64427	34.1327	1.01324	1.40732	1.1869	0.80234	34.1327	0.9867	1.01939	1.04588	1.03585	16.545	141370	3519	2129
34.243	1.07151	0.91205	0.99528	1.12885	34.243	1.05692	0.80186	1.49604	1.16761	34.243	0.9944	0.9646	1.01962	1.02361	16.55	141371	3516	2122
34.3533	0.75858	1.24052	0.39493	1.05217	34.3533	1.11251	0.85296	1.20072	1.02829	34.3533	0.9748	0.97681	0.98438	0.95802	16.555	141376	3513	2114
34.4635	0.66362	0.67311	1.05882	0.7566	34.4635	1.20847	1.25296	1.44908	1.06947	34.4635	0.99532	0.97228	0.9772	1.00612	16.56	141385	3511	2107
34.5738	0.37202	0.2822	0.58789	0.18443	34.5738	1.02594	1.07203	1.33396	1.08503	34.5738	0.9699	0.97544	0.97153	0.98921	16.565	141394	3509	2101
34.6841	0.71419	1.09712	1.32933	1.04348	34.6841	1.12045	1.23699	1.43164	1.06297	34.6841	0.98729	0.99369	1.00788	1.0497	16.57	141401	3508	2094
34.7944	0.95115	1.38724	0.99699	1.12332	34.7944	1.02416	1.03047	1.31598	1.06725	34.7944	1.01137	0.99547	1.0217	1.0121	16.575	141403	3506	2088
34.9047	1.06917	1.32972	0.89395	0.88933	34.9047	1.04169	1.25376	0.94043	1.04179	34.9047	1.01479	1.00974	0.98798	0.98295	16.58	141399	3504	2082
35.015	0.98242	1.06211	0.70837	1.09881	35.015	1.12839	1.09594	1.32658	1.17522	35.015	0.99071	0.99396	0.97872	0.9621	16.585	141391	3502	2076
35.1252	1.23798	1.08212	1.37742	0.98498	35.1252	1.13435	1.20346	0.90004	1.20694	35.1252	1.00468	1.01523	1	1.00685	16.59	141379	3500	2070
35.2355	0.73029	1.22634	1.25204	1.22767	35.2355	1.02349	1.365	1.2175	1.17744	35.2355	0.96931	1.04377	0.99447	0.97551	16.595	141364	3497	2064
35.3458	0.93005	1.03627	1.22112	1.57312	35.3458	1.20251	0.95835	1.23319	1.20657	35.3458	0.96321	1.0048	0.98577	0.98586	16.6	141344	3494	2058
35.4561	0.72505	1.31638	1.28725	1.00474	35.4561	1.22303	1.08323	1.12532	1.37817	35.4561	1.02014	1.04089	1.00954	1.01137	16.605	141324	3491	2052
35.5664	0.98398	1.02376	1.0717	1.2585	35.5664	1.19126	1.03925	1.21039	1.32938	35.5664	1.00349	1.04061	0.99516	0.97129	16.61	141305	3487	2045
35.6767	1.24424	1.44727	0.58274	1.06324	35.6767	1.06353	1.48157	1.27264	1.048	35.6767	1.0115	1.02991	1.02073	0.96604	16.615	141288	3484	2037
35.7869	1.33177	1.31805	0.77055	1.39605	35.7869	1.22435	1.15077	1.35784	1.01085	35.7869	1.01078	1.00549	1.02819	1.00481	16.62	141273	3482	2029
35.8972	1.19891	1.26469	1.32417	1.41739	35.8972	1.14494	1.09862	1.57118	1.06718	35.8972	1.0142	1.05049	1.0351	1.0035	16.625	141259	3480	2020
36.0075	0.23431	0.43668	0.53027	0.15502	36.0075	1.16148	1.07906	1.44103	1.07214	36.0075	0.99279	1.00412	1.00207	1.00466	16.63	141244	3479	2010
36.1178	0.7542	0.74106	1.02877	1.47115	36.1178	1.03567	1.06532	1.60472	1.04765	36.1178	0.9916	1.00151	1.01189	1.04241	16.635	141227	3478	2000
36.2281	0.81907	0.95373	1.29326	1.09802	36.2281	1.18465	1.01371	1.27653	1.1908	36.2281	0.99487	1.01564	1.01023	0.96371	16.64	141207	3478	1989
36.3384	1.24189	0.99958	1.04422	1.00632	36.3384	1.12442	1.04218	1.14008	0.74539	36.3384	0.98194	1.03911	1.02488	0.96721	16.645	141185	3477	1977
36.4486	1.39429	1.42143	0.91885	1.56047	36.4486	0.96161	1.30805	1.17067	1.05148	36.4486	1.01182	1.06915	1.00967	1.03775	16.65	141160	3476	1965
36.5589	1.24033	1.38141	1.54058	1.27984	36.5589	1.18068	1.07917	1.30203	0.64855	36.5589	1.05626	1.05351	1.01036	0.99694	16.655	141131	3474	1952
36.6692	1.03947	1.5298	1.17304	1.29565	36.6692	1.0227	1.2684	0.99021	0.59401	36.6692	0.98149	1.01262	1.03897	1.01297	16.66	141098	3472	1939
36.7795	1.44979	1.71822	1.20395	1.36206	36.7795	0.83322	0.81171	1.3404	0.9539	36.7795	0.98655	1.02785	1.01506	0.97566	16.665	141064	3470	1927
36.8898	1.31145	1.52647	1.29927	0.917	36.8898	1.02118	0.72841	1.20971	1.09108	36.8898	0.98759	1.01592	0.97278	0.95598	16.67	141031	3467	1915
37.0001	1.33959	1.14464	1.59468	1.64822	37.0001	1.03508	0.58629	1.55374	1.04093	37.0001	0.99528	0.99328	1.06012	0.98193	16.675	141000	3465	1902
37.1103	1.06381	1.57316	1.38944	1.02925	37.1103	0.99404	0.68317	1.55776	1.04112	37.1103	0.96767	1.00741	1.00235	0.93791	16.68	140970	3462	1890
37.2206	1.28722	1.37474	0.44173	0.82134	37.2206	0.95103	0.53679	1.32001	1.28726	37.2206	0.96559	1.00412	0.96877	0.93878	16.685	140941	3458	1879
37.3309	0.78624	1.54231	1.4942	1.36206	37.3309	0.88749	1.01424	1.27237	0.81291	37.3309	1.02133	0.98985	1.02626	1.01428	16.69	140913	3455	1867
37.4412	1.54982	1.27803	1.45985	1.083	37.4412	0.94573	1.06916	1.14705	1.02977	37.4412	0.96559	0.98299	1.00055	0.93339	16.695	140885	3452	1856
37.5515	1.06436	0.98124	1.50021	1.45217	37.5515	1.13766	0.83646	1.34577	0.9424	37.5515	1.01301	1.00329	1.0427	0.98484	16.7	140856	3450	1845
37.6618	1.29973	1.70488	1.42894	1.53281	37.6618	0.95764	1.30672	0.97035	1.09916	37.6618	0.97703	1.03581	1.05735	1.03571	16.705	140827	3448	1834
37.772	0.9871	1.06628	0.54616	0.95652	37.772	1.1092	1.35595	1.40078	1.20471	37.772	0.99431	0.97956	0.98259	0.95292	16.71	140799	3445	1823
37.8823	0.96209	0.9679	1.04508	0.98735	37.8823	1.14163	0.87638	0.93761	1.03645	37.8823	0.96306	0.99533	0.98328	0.97683	16.715	140772	3443	1812
37.9926	0.55272	0.4331	0.69309	0.3936	37.9926	1.02488	1.25908	1.67047	1.08529	37.9926	0.9974	0.99108	0.97692	0.99592	16.72	140745	3442	1802
38.1029	0.68058	0.39466	0.65788	0.53573	38.1029	1.17737	1.13826	1.50409	1.06906	38.1029	0.96559	0.97599	0.98452	0.96312	16.725	140720	3440	1793
38.2132	1.4193	1.18716	1.19365	1.03874	38.2132	1.15156	1.38177	1.37931	1.06974	38.2132	1.02638	0.96021	1.00373	0.99534	16.73	140698	3439	1784
38.3235	1.16764	1.00459	0.89652	1.34783	38.3235	1.1767	1.48796	1.5108	1.07182	38.3235	1.00097	1.00768	1.00484	1.04212	16.735	140678	3438	1776
38.4337	1.08402	1.19383	1.307	1.03715	38.4337	1.02627	0.9155	1.5591	1.09916	38.4337	0.9864	0.99506	1.00166	0.9965	16.74	140661	3436	1769
38.544	1.05197	1.35973	1.34307	0.86957	38.544	1.16214	0.93413	1.04508	1.05692	38.544	0.97525	1.00467	1.01078	0.98164	16.745	140645	3435	1762
38.6543	1.2286	0.8862	1.20739	0.69312	38.6543	1.16942	1.12282	1.21012	1.30749	38.6543	0.96068	0.97887	0.97056	0.98674	16.75	140632	3433	1755
38.7646	1.14107	1.12213	0.96007	1.5004	38.7646	1.03111	1.0703	1.33892	1.0511	38.7646	0.97926	1.00672	0.9783	0.9503	16.755	140621	3432	1749
															16.76	140611	3431	1743
															16.765	140603	3430	1738
															16.77	140599	3429	1733
															16.775	140597	3428	1729
															16.78	140599	3428	1726
															16.785	140604	3427	1723
															16.79	140614	3428	1721
															16.795	140629	3429	1721
															16.8	140651	3430	1720
															16.805	140678	3432	1720
															16.81	140713	3434	1720
															16.815	140755	3435	1721
															16.82	140807	3437	1721
															16.825	140864	3439	1722
															16.83	140922	3441	1722
															16.835	140980	3443	1723
															16.84	141040	3445	1724
															16.845	141101	3447	1726
															16.85	141161	3450	1728
															16.855	141222	3453	1732
															16.86	141286	3456	1736
															16.865	141352	3459	1740
															16.87	141420	3463	1744
															16.875	141492	3467	1748
															16.88	141573	3471	1752
															16.885	141666	3475	1756
															16.89	141763	3480	1761
															16.895	141859	3484	1765
															16.9	141948	3488	1769
															16.905	142027	3493	1773
															16.91	142098	3497	1777
															16.915	142162	3501	1781
															16.92	142224	3505	1784
															16.925	142283	3509	1786
															16.93	142339	3513	1788
															16.935	142395	3516	1789
															16.94	142453	3520	1789
															16.945	142511	3523	1789
															16.95	142568	3526	1790
															16.955	142626	3529	1791
															16.96	142686	3532	1793
															16.965	142746	3535	1794
															16.97	142801	3538	1795
															16.975	142851	3540	1796
															16.98	142898	3543	1797
															16.985	142940	3545	1796
															16.99	142976	3548	1795
															16.995	143006	3550	1792
															17	143033	3552	1789
															17.005	143057	3555	1786
															17.01	143080	3557	1782
															17.015	143106	3559	1779
															17.02	143134	3561	1775
															17.025	143164	3562	1772
															17.03	143191	3562	1770
															17.035	143216	3563	1767
															17.04	143238	3564	1765
															17.045	143256	3564	1762
															17.05	143271	3565	1759
															17.055	143283	3566	1754
															17.06	143293	3567	1750
															17.065	143304	3569	1744
															17.07	143317	3570	1738
															17.075	143335	3572	1731
															17.08	143358	3573	1724
															17.085	143385	3573	1717
															17.09	143413	3573	1712
															17.095	143439	3572	1706
															17.1	143466	3571	1702
															17.105	143492	3570	1697
															17.11	143516	3569	1693
															17.115	143539	3568	1689
															17.12	143563	3567	1685
															17.125	143588	3567	1681
															17.13	143615	3567	1675
															17.135	143646	3567	1670
															17.14	143682	3567	1664
															17.145	143722	3567	1658
															17.15	143766	3567	1652
															17.155	143814	3566	1646
															17.16	143869	3565	1640
															17.165	143927	3565	1634
															17.17	143987	3564	1630
															17.175	144050	3564	1625
															17.18	144118	3564	1621
															17.185	144185	3563	1617
															17.19	144249	3563	1613
															17.195	144308	3563	1609
															17.2	144364	3562	1605
															17.205	144416	3562	1601
															17.21	144466	3562	1596
															17.215	144514	3562	1593
															17.22	144563	3562	1589
															17.225	144613	3562	1585
															17.23	144666	3562	1582
															17.235	144724	3562	1579
															17.24	144789	3561	1575
															17.245	144857	3561	1572
															17.25	144925	3560	1567
															17.255	144993	3559	1562
															17.26	145062	3558	1558
															17.265	145129	3558	1553
															17.27	145191	3557	1548
															17.275	145248	3557	1544
															17.28	145300	3558	1540
															17.285	145348	3559	1537
															17.29	145390	3560	1535
															17.295	145428	3561	1535
															17.3	145464	3561	1534
															17.305	145498	3562	1534
															17.31	145531	3562	1534
															17.315	145564	3561	1533
															17.32	145599	3561	1532
															17.325	145634	3560	1530
															17.33	145668	3559	1527
															17.335	145702	3558	1524
															17.34	145737	3557	1521
															17.345	145771	3557	1517
															17.35	145805	3557	1513
															17.355	145837	3557	1509
															17.36	145870	3558	1505
															17.365	145902	3559	1501
															17.37	145934	3560	1496
															17.375	145964	3561	1492
															17.38	145996	3562	1488
															17.385	146027	3563	1485
															17.39	146058	3565	1482
															17.395	146088	3567	1480
															17.4	146120	3570	1478
															17.405	146154	3572	1478
															17.41	146188	3575	1478
															17.415	146226	3577	1479
															17.42	146268	3579	1480
															17.425	146313	3580	1480
															17.43	146361	3582	1480
															17.435	146411	3583	1478
															17.44	146465	3584	1476
															17.445	146520	3586	1473
															17.45	146573	3587	1470
															17.455	146624	3589	1467
															17.46	146673	3592	1464
															17.465	146719	3595	1461
															17.47	146764	3599	1459
															17.475	146808	3604	1457
															17.48	146853	3608	1456
															17.485	146900	3612	1454
															17.49	146948	3616	1452
															17.495	147000	3620	1451
															17.5	147058	3624	1450
															17.505	147121	3629	1449
															17.51	147187	3634	1450
															17.515	147259	3639	1451
															17.52	147338	3645	1453
															17.525	147420	3650	1455
															17.53	147504	3656	1458
															17.535	147590	3662	1461
															17.54	147680	3668	1464
															17.545	147770	3673	1467
															17.55	147854	3679	1469
															17.555	147934	3686	1472
															17.56	148011	3693	1474
															17.565	148084	3701	1476
															17.57	148153	3710	1477
															17.575	148220	3718	1479
															17.58	148288	3727	1481
															17.585	148357	3736	1482
															17.59	148426	3744	1483
															17.595	148498	3752	1483
															17.6	148576	3759	1483
															17.605	148656	3765	1483
															17.61	148734	3771	1482
															17.615	148810	3776	1481
															17.62	148886	3781	1480
															17.625	148961	3786	1479
															17.63	149030	3791	1479
															17.635	149097	3796	1479
															17.64	149161	3801	1479
															17.645	149224	3806	1479
															17.65	149284	3812	1480
															17.655	149343	3817	1481
															17.66	149403	3822	1481
															17.665	149463	3827	1482
															17.67	149522	3831	1484
															17.675	149581	3835	1485
															17.68	149641	3839	1486
															17.685	149700	3842	1487
															17.69	149756	3845	1487
															17.695	149809	3848	1487
															17.7	149860	3850	1485
															17.705	149908	3851	1484
															17.71	149953	3853	1482
															17.715	149993	3854	1480
															17.72	150031	3855	1477
															17.725	150067	3855	1474
															17.73	150100	3856	1472
															17.735	150132	3857	1469
															17.74	150165	3857	1466
															17.745	150197	3858	1463
															17.75	150227	3858	1460
															17.755	150255	3859	1457
															17.76	150283	3859	1453
															17.765	150310	3860	1451
															17.77	150335	3862	1449
															17.775	150359	3863	1447
															17.78	150383	3865	1446
															17.785	150407	3867	1445
															17.79	150431	3869	1444
															17.795	150456	3871	1444
															17.8	150483	3873	1444
															17.805	150511	3875	1444
															17.81	150540	3876	1443
															17.815	150570	3878	1442
															17.82	150602	3880	1440
															17.825	150635	3881	1438
															17.83	150666	3883	1436
															17.835	150696	3885	1433
															17.84	150726	3887	1431
															17.845	150753	3888	1428
															17.85	150776	3891	1425
															17.855	150797	3893	1422
															17.86	150814	3894	1418
															17.865	150830	3895	1415
															17.87	150846	3896	1411
															17.875	150864	3897	1408
															17.88	150885	3898	1405
															17.885	150908	3900	1401
															17.89	150932	3902	1398
															17.895	150959	3903	1395
															17.9	150989	3905	1391
															17.905	151021	3906	1388
															17.91	151051	3907	1385
															17.915	151081	3907	1383
															17.92	151111	3908	1381
															17.925	151141	3908	1379
															17.93	151173	3908	1377
															17.935	151207	3908	1376
															17.94	151246	3908	1375
															17.945	151287	3909	1373
															17.95	151327	3911	1372
															17.955	151366	3912	1371
															17.96	151406	3913	1370
															17.965	151446	3914	1368
															17.97	151486	3914	1367
															17.975	151527	3914	1366
															17.98	151570	3913	1365
															17.985	151615	3912	1364
															17.99	151659	3912	1364
															17.995	151703	3911	1363
															18	151749	3910	1363
															18.005	151795	3909	1362
															18.01	151839	3908	1362
															18.015	151882	3907	1362
															18.02	151924	3907	1362
															18.025	151968	3906	1362
															18.03	152012	3905	1362
															18.035	152058	3905	1362
															18.04	152109	3905	1362
															18.045	152163	3905	1362
															18.05	152217	3906	1363
															18.055	152273	3906	1364
															18.06	152333	3907	1365
															18.065	152394	3907	1366
															18.07	152456	3906	1368
															18.075	152520	3905	1370
															18.08	152587	3905	1371
															18.085	152656	3904	1372
															18.09	152727	3902	1371
															18.095	152800	3902	1370
															18.1	152878	3901	1370
															18.105	152958	3901	1370
															18.11	153038	3901	1371
															18.115	153118	3901	1373
															18.12	153201	3902	1377
															18.125	153286	3902	1381
															18.13	153372	3902	1387
															18.135	153461	3903	1393
															18.14	153556	3903	1399
															18.145	153655	3904	1405
															18.15	153757	3905	1411
															18.155	153864	3907	1417
															18.16	153979	3909	1423
															18.165	154098	3910	1428
															18.17	154219	3912	1434
															18.175	154344	3915	1441
															18.18	154477	3917	1448
															18.185	154616	3920	1455
															18.19	154760	3922	1463
															18.195	154915	3925	1472
															18.2	155085	3928	1481
															18.205	155265	3931	1491
															18.21	155451	3935	1502
															18.215	155646	3938	1515
															18.22	155858	3942	1528
															18.225	156077	3947	1542
															18.23	156298	3952	1557
															18.235	156526	3958	1573
															18.24	156768	3964	1590
															18.245	157016	3970	1608
															18.25	157268	3977	1629
															18.255	157531	3985	1652
															18.26	157812	3993	1675
															18.265	158106	4001	1700
															18.27	158407	4009	1726
															18.275	158725	4018	1754
															18.28	159070	4027	1783
															18.285	159428	4037	1813
															18.29	159792	4047	1844
															18.295	160168	4058	1878
															18.3	160566	4069	1912
															18.305	160975	4081	1947
															18.31	161385	4093	1985
															18.315	161806	4106	2025
															18.32	162251	4120	2066
															18.325	162709	4135	2108
															18.33	163172	4152	2153
															18.335	163655	4171	2201
															18.34	164171	4190	2249
															18.345	164706	4210	2299
															18.35	165247	4229	2351
															18.355	165808	4248	2407
															18.36	166405	4267	2463
															18.365	167019	4288	2522
															18.37	167638	4309	2584
															18.375	168276	4329	2650
															18.38	168951	4351	2716
															18.385	169645	4373	2785
															18.39	170347	4395	2859
															18.395	171075	4418	2937
															18.4	171851	4441	3016
															18.405	172653	4465	3097
															18.41	173469	4491	3182
															18.415	174320	4516	3273
															18.42	175230	4544	3364
															18.425	176172	4573	3458
															18.43	177125	4604	3558
															18.435	178113	4635	3663
															18.44	179163	4668	3769
															18.445	180242	4704	3879
															18.45	181326	4740	3995
															18.455	182440	4776	4118
															18.46	183616	4814	4241
															18.465	184816	4853	4368
															18.47	186014	4894	4501
															18.475	187237	4934	4639
															18.48	188520	4976	4777
															18.485	189822	5021	4915
															18.49	191115	5066	5059
															18.495	192426	5112	5207
															18.5	193792	5158	5353
															18.505	195172	5207	5499
															18.51	196534	5256	5650
															18.515	197905	5306	5805
															18.52	199327	5357	5958
															18.525	200753	5411	6110
															18.53	202150	5466	6267
															18.535	203546	5521	6428
															18.54	204982	5577	6585
															18.545	206415	5635	6741
															18.55	207812	5694	6901
															18.555	209202	5753	7064
															18.56	210626	5811	7222
															18.565	212042	5872	7377
															18.57	213414	5932	7535
															18.575	214772	5991	7693
															18.58	216154	6050	7846
															18.585	217518	6111	7995
															18.59	218828	6171	8145
															18.595	220111	6231	8296
															18.6	221402	6290	8440
															18.605	222666	6350	8580
															18.61	223870	6411	8721
															18.615	225039	6470	8861
															18.62	226207	6528	8994
															18.625	227343	6587	9122
															18.63	228418	6646	9247
															18.635	229454	6703	9370
															18.64	230481	6759	9485
															18.645	231472	6815	9594
															18.65	232401	6871	9699
															18.655	233285	6925	9801
															18.66	234150	6977	9896
															18.665	234975	7030	9985
															18.67	235738	7081	10070
															18.675	236453	7130	10153
															18.68	237141	7177	10230
															18.685	237785	7223	10300
															18.69	238368	7267	10366
															18.695	238902	7309	10428
															18.7	239404	7348	10484
															18.705	239866	7388	10533
															18.71	240272	7425	10576
															18.715	240625	7461	10615
															18.72	240945	7496	10649
															18.725	241239	7530	10677
															18.73	241497	7562	10699
															18.735	241709	7593	10714
															18.74	241868	7621	10723
															18.745	241975	7649	10728
															18.75	242031	7675	10727
															18.755	242038	7698	10722
															18.76	241999	7720	10714
															18.765	241921	7739	10700
															18.77	241806	7756	10683
															18.775	241651	7771	10661
															18.78	241452	7784	10635
															18.785	241220	7796	10606
															18.79	240963	7805	10571
															18.795	240677	7813	10533
															18.8	240353	7820	10492
															18.805	240006	7825	10447
															18.81	239650	7830	10398
															18.815	239285	7833	10342
															18.82	238885	7835	10281
															18.825	238432	7836	10217
															18.83	237938	7835	10152
															18.835	237421	7833	10088
															18.84	236896	7829	10025
															18.845	236379	7824	9961
															18.85	235871	7817	9895
															18.855	235354	7808	9825
															18.86	234808	7798	9754
															18.865	234250	7787	9683
															18.87	233696	7774	9608
															18.875	233139	7760	9531
															18.88	232561	7746	9454
															18.885	231981	7731	9378
															18.89	231417	7715	9300
															18.895	230860	7699	9220
															18.9	230294	7682	9142
															18.905	229735	7664	9065
															18.91	229200	7646	8987
															18.915	228681	7628	8909
															18.92	228161	7608	8833
															18.925	227654	7588	8760
															18.93	227172	7567	8687
															18.935	226705	7546	8614
															18.94	226239	7524	8544
															18.945	225786	7501	8477
															18.95	225359	7479	8409
															18.955	224951	7456	8341
															18.96	224549	7434	8276
															18.965	224166	7412	8213
															18.97	223813	7390	8149
															18.975	223487	7369	8087
															18.98	223179	7349	8028
															18.985	222895	7329	7972
															18.99	222646	7309	7920
															18.995	222427	7291	7869
															19	222234	7273	7822
															19.005	222067	7256	7778
															19.01	221933	7238	7736
															19.015	221828	7221	7696
															19.02	221751	7205	7658
															19.025	221699	7188	7624
															19.03	221678	7172	7590
															19.035	221687	7157	7559
															19.04	221728	7143	7530
															19.045	221801	7130	7505
															19.05	221908	7117	7482
															19.055	222057	7106	7462
															19.06	222252	7096	7444
															19.065	222487	7086	7431
															19.07	222758	7077	7421
															19.075	223075	7069	7413
															19.08	223446	7062	7410
															19.085	223857	7055	7409
															19.09	224299	7049	7413
															19.095	224782	7044	7420
															19.1	225318	7040	7430
															19.105	225892	7038	7443
															19.11	226490	7038	7459
															19.115	227124	7039	7478
															19.12	227814	7042	7500
															19.125	228543	7046	7526
															19.13	229294	7051	7557
															19.135	230086	7058	7591
															19.14	230944	7065	7630
															19.145	231846	7072	7671
															19.15	232769	7081	7719
															19.155	233738	7091	7771
															19.16	234780	7102	7826
															19.165	235866	7115	7884
															19.17	236967	7130	7947
															19.175	238107	7146	8014
															19.18	239319	7165	8083
															19.185	240569	7186	8153
															19.19	241826	7209	8229
															19.195	243116	7233	8308
															19.2	244478	7258	8389
															19.205	245875	7285	8472
															19.21	247271	7313	8560
															19.215	248697	7342	8653
															19.22	250195	7371	8746
															19.225	251725	7402	8841
															19.23	253244	7434	8940
															19.235	254784	7466	9043
															19.24	256392	7499	9146
															19.245	258025	7535	9250
															19.25	259640	7572	9358
															19.255	261271	7609	9471
															19.26	262968	7648	9583
															19.265	264684	7689	9696
															19.27	266375	7731	9813
															19.275	268072	7773	9934
															19.28	269827	7816	10054
															19.285	271592	7860	10174
															19.29	273319	7905	10297
															19.295	275040	7949	10423
															19.3	276807	7994	10548
															19.305	278573	8042	10671
															19.31	280290	8091	10796
															19.315	281990	8139	10924
															19.32	283724	8189	11049
															19.325	285446	8241	11171
															19.33	287110	8292	11294
															19.335	288746	8343	11418
															19.34	290402	8394	11539
															19.345	292040	8446	11656
															19.35	293616	8499	11775
															19.355	295159	8550	11895
															19.36	296719	8601	12011
															19.365	298255	8654	12124
															19.37	299726	8707	12237
															19.375	301157	8758	12350
															19.38	302593	8810	12458
															19.385	303998	8863	12562
															19.39	305336	8917	12666
															19.395	306630	8968	12768
															19.4	307922	9019	12866
															19.405	309178	9070	12959
															19.41	310364	9120	13052
															19.415	311500	9168	13142
															19.42	312621	9216	13228
															19.425	313701	9264	13308
															19.43	314712	9311	13387
															19.435	315669	9357	13463
															19.44	316604	9402	13534
															19.445	317495	9448	13601
															19.45	318317	9493	13665
															19.455	319085	9536	13726
															19.46	319822	9578	13783
															19.465	320511	9620	13834
															19.47	321132	9661	13881
															19.475	321693	9699	13925
															19.48	322211	9737	13963
															19.485	322681	9774	13997
															19.49	323098	9810	14027
															19.495	323469	9844	14054
															19.5	323809	9877	14077
															19.505	324112	9909	14097
															19.51	324372	9941	14114
															19.515	324591	9970	14130
															19.52	324778	9998	14143
															19.525	324929	10026	14152
															19.53	325039	10052	14160
															19.535	325106	10076	14164
															19.54	325134	10098	14166
															19.545	325127	10118	14165
															19.55	325086	10138	14161
															19.555	325012	10155	14154
															19.56	324903	10172	14144
															19.565	324766	10188	14132
															19.57	324604	10202	14115
															19.575	324414	10215	14095
															19.58	324191	10227	14074
															19.585	323943	10238	14050
															19.59	323679	10248	14023
															19.595	323392	10256	13995
															19.6	323074	10262	13965
															19.605	322735	10267	13933
															19.61	322383	10271	13899
															19.615	322009	10274	13863
															19.62	321602	10276	13826
															19.625	321178	10277	13787
															19.63	320750	10277	13746
															19.635	320312	10275	13703
															19.64	319852	10272	13659
															19.645	319385	10268	13616
															19.65	318928	10264	13571
															19.655	318472	10258	13526
															19.66	318005	10251	13481
															19.665	317540	10243	13436
															19.67	317088	10234	13391
															19.675	316641	10225	13345
															19.68	316186	10216	13299
															19.685	315738	10206	13254
															19.69	315309	10195	13208
															19.695	314896	10185	13162
															19.7	314486	10174	13117
															19.705	314093	10162	13074
															19.71	313732	10151	13030
															19.715	313401	10138	12987
															19.72	313091	10126	12946
															19.725	312808	10113	12907
															19.73	312561	10101	12869
															19.735	312346	10088	12833
															19.74	312157	10076	12799
															19.745	311999	10064	12768
															19.75	311881	10051	12739
															19.755	311804	10040	12711
															19.76	311767	10028	12686
															19.765	311768	10016	12663
															19.77	311813	10005	12644
															19.775	311905	9995	12627
															19.78	312046	9986	12612
															19.785	312231	9978	12601
															19.79	312454	9971	12593
															19.795	312724	9966	12588
															19.8	313048	9962	12587
															19.805	313420	9961	12588
															19.81	313838	9961	12593
															19.815	314316	9964	12602
															19.82	314871	9968	12614
															19.825	315486	9974	12630
															19.83	316150	9981	12652
															19.835	316881	9990	12678
															19.84	317701	10001	12708
															19.845	318584	10013	12742
															19.85	319509	10026	12782
															19.855	320494	10041	12827
															19.86	321571	10057	12875
															19.865	322706	10075	12926
															19.87	323870	10095	12982
															19.875	325087	10116	13043
															19.88	326394	10139	13107
															19.885	327755	10166	13173
															19.89	329138	10194	13245
															19.895	330573	10224	13322
															19.9	332104	10255	13402
															19.905	333687	10290	13484
															19.91	335280	10327	13571
															19.915	336915	10366	13664
															19.92	338641	10406	13757
															19.925	340410	10449	13852
															19.93	342176	10494	13951
															19.935	343975	10540	14055
															19.94	345862	10587	14159
															19.945	347783	10637	14264
															19.95	349688	10689	14373
															19.955	351614	10741	14487
															19.96	353619	10795	14600
															19.965	355649	10853	14714
															19.97	357650	10912	14832
															19.975	359659	10971	14953
															19.98	361740	11032	15073
															19.985	363835	11097	15193
															19.99	365887	11162	15315
															19.995	367935	11226	15440
															20	370042	11291	15563
															20.005	372150	11358	15684
															20.01	374201	11425	15808
															20.015	376233	11490	15933
															20.02	378308	11557	16055
															20.025	380376	11626	16176
															20.03	382384	11695	16299
															20.035	384373	11764	16423
															20.04	386405	11835	16545
															20.045	388426	11908	16664
															20.05	390383	11981	16786
															20.055	392311	12054	16908
															20.06	394267	12125	17026
															20.065	396202	12199	17141
															20.07	398057	12271	17257
															20.075	399865	12342	17371
															20.08	401681	12411	17482
															20.085	403461	12480	17588
															20.09	405159	12550	17694
															20.095	406808	12617	17799
															20.1	408460	12683	17900
															20.105	410076	12752	17997
															20.11	411618	12819	18094
															20.115	413114	12883	18191
															20.12	414613	12945	18283
															20.125	416077	13009	18371
															20.13	417466	13077	18458
															20.135	418803	13147	18543
															20.14	420128	13216	18624
															20.145	421411	13281	18700
															20.15	422614	13340	18775
															20.155	423756	13396	18847
															20.16	424874	13450	18915
															20.165	425945	13504	18980
															20.17	426941	13557	19042
															20.175	427881	13608	19104
															20.18	428796	13658	19161
															20.185	429669	13709	19215
															20.19	430479	13760	19268
															20.195	431241	13807	19319
															20.2	431981	13851	19366
															20.205	432682	13896	19411
															20.21	433323	13941	19454
															20.215	433913	13987	19495
															20.22	434470	14030	19533
															20.225	434984	14071	19567
															20.23	435441	14107	19600
															20.235	435847	14140	19631
															20.24	436217	14171	19658
															20.245	436548	14202	19683
															20.25	436834	14231	19705
															20.255	437081	14260	19726
															20.26	437300	14287	19743
															20.265	437486	14314	19759
															20.27	437635	14341	19772
															20.275	437748	14366	19784
															20.28	437829	14390	19794
															20.285	437876	14413	19801
															20.29	437885	14435	19806
															20.295	437854	14455	19809
															20.3	437782	14473	19810
															20.305	437675	14490	19809
															20.31	437535	14504	19807
															20.315	437359	14517	19803
															20.32	437142	14528	19798
															20.325	436895	14537	19792
															20.33	436626	14545	19785
															20.335	436330	14551	19776
															20.34	436000	14556	19767
															20.345	435647	14561	19756
															20.35	435282	14565	19744
															20.355	434896	14567	19730
															20.36	434480	14570	19715
															20.365	434043	14571	19698
															20.37	433597	14572	19678
															20.375	433131	14571	19656
															20.38	432630	14570	19633
															20.385	432108	14567	19609
															20.39	431577	14563	19582
															20.395	431023	14558	19553
															20.4	430431	14553	19524
															20.405	429816	14546	19495
															20.41	429195	14538	19464
															20.415	428554	14528	19432
															20.42	427875	14518	19400
															20.425	427176	14506	19368
															20.43	426478	14493	19334
															20.435	425768	14480	19298
															20.44	425024	14466	19263
															20.445	424268	14451	19226
															20.45	423521	14435	19188
															20.455	422769	14419	19148
															20.46	421990	14403	19108
															20.465	421200	14386	19067
															20.47	420418	14368	19025
															20.475	419626	14350	18980
															20.48	418799	14332	18935
															20.485	417958	14313	18890
															20.49	417128	14294	18843
															20.495	416291	14274	18794
															20.5	415422	14254	18745
															20.505	414546	14233	18696
															20.51	413689	14211	18647
															20.515	412840	14188	18596
															20.52	411963	14165	18547
															20.525	411042	14139	18500
															20.53	410096	14113	18452
															20.535	409151	14087	18401
															20.54	408232	14061	18347
															20.545	407361	14034	18292
															20.55	406533	14006	18237
															20.555	405715	13979	18185
															20.56	404873	13952	18135
															20.565	404028	13924	18087
															20.57	403202	13897	18039
															20.575	402377	13869	17989
															20.58	401525	13841	17941
															20.585	400667	13813	17893
															20.59	399829	13784	17844
															20.595	399000	13756	17795
															20.6	398153	13729	17746
															20.605	397306	13701	17699
															20.61	396486	13673	17651
															20.615	395679	13646	17603
															20.62	394859	13619	17557
															20.625	394044	13592	17513
															20.63	393257	13566	17469
															20.635	392486	13539	17426
															20.64	391704	13512	17384
															20.645	390926	13485	17343
															20.65	390174	13457	17302
															20.655	389433	13430	17260
															20.66	388680	13403	17220
															20.665	387931	13376	17180
															20.67	387209	13349	17140
															20.675	386505	13323	17099
															20.68	385796	13297	17059
															20.685	385096	13270	17020
															20.69	384425	13244	16982
															20.695	383773	13218	16943
															20.7	383118	13192	16906
															20.705	382472	13165	16869
															20.71	381851	13139	16833
															20.715	381244	13113	16797
															20.72	380630	13089	16762
															20.725	380020	13064	16728
															20.73	379432	13039	16694
															20.735	378855	13015	16660
															20.74	378271	12992	16627
															20.745	377689	12967	16594
															20.75	377125	12943	16561
															20.755	376569	12919	16528
															20.76	376003	12895	16496
															20.765	375437	12871	16464
															20.77	374890	12845	16432
															20.775	374352	12821	16400
															20.78	373806	12796	16368
															20.785	373265	12771	16338
															20.79	372745	12746	16308
															20.795	372238	12721	16277
															20.8	371730	12697	16248
															20.805	371228	12673	16218
															20.81	370743	12649	16188
															20.815	370266	12626	16158
															20.82	369781	12604	16128
															20.825	369297	12581	16098
															20.83	368827	12559	16068
															20.835	368361	12537	16037
															20.84	367886	12515	16007
															20.845	367412	12493	15978
															20.85	366952	12470	15950
															20.855	366500	12449	15921
															20.86	366041	12427	15893
															20.865	365584	12406	15866
															20.87	365143	12384	15838
															20.875	364712	12364	15810
															20.88	364275	12344	15782
															20.885	363842	12324	15755
															20.89	363428	12304	15728
															20.895	363026	12285	15701
															20.9	362622	12265	15674
															20.905	362227	12244	15649
															20.91	361851	12224	15624
															20.915	361489	12205	15599
															20.92	361129	12186	15575
															20.925	360778	12168	15551
															20.93	360445	12151	15527
															20.935	360125	12135	15503
															20.94	359807	12121	15481
															20.945	359497	12108	15460
															20.95	359202	12095	15440
															20.955	358918	12083	15420
															20.96	358635	12072	15402
															20.965	358359	12060	15385
															20.97	358099	12047	15368
															20.975	357852	12035	15351
															20.98	357611	12023	15335
															20.985	357382	12010	15320
															20.99	357177	11998	15306
															20.995	356995	11987	15292
															21	356831	11977	15281
															21.005	356686	11968	15271
															21.01	356562	11960	15263
															21.015	356457	11952	15258
															21.02	356367	11946	15254
															21.025	356291	11939	15252
															21.03	356228	11933	15252
															21.035	356178	11927	15253
															21.04	356138	11922	15255
															21.045	356110	11917	15259
															21.05	356100	11913	15265
															21.055	356110	11909	15271
															21.06	356143	11906	15279
															21.065	356194	11904	15289
															21.07	356262	11903	15300
															21.075	356346	11903	15313
															21.08	356448	11902	15326
															21.085	356564	11902	15340
															21.09	356688	11902	15355
															21.095	356821	11902	15371
															21.1	356967	11903	15387
															21.105	357123	11905	15405
															21.11	357287	11908	15423
															21.115	357464	11911	15443
															21.12	357659	11915	15464
															21.125	357866	11920	15485
															21.13	358077	11925	15508
															21.135	358293	11930	15531
															21.14	358521	11935	15555
															21.145	358754	11941	15579
															21.15	358986	11946	15603
															21.155	359220	11953	15627
															21.16	359462	11959	15651
															21.165	359708	11966	15674
															21.17	359949	11973	15698
															21.175	360188	11980	15722
															21.18	360433	11987	15745
															21.185	360677	11994	15768
															21.19	360908	12001	15790
															21.195	361129	12008	15812
															21.2	361345	12015	15833
															21.205	361553	12021	15853
															21.21	361747	12027	15872
															21.215	361930	12033	15890
															21.22	362108	12038	15908
															21.225	362278	12043	15924
															21.23	362438	12047	15938
															21.235	362589	12051	15952
															21.24	362738	12054	15964
															21.245	362879	12057	15975
															21.25	363007	12060	15985
															21.255	363121	12063	15994
															21.26	363223	12065	16002
															21.265	363312	12067	16008
															21.27	363385	12068	16013
															21.275	363440	12070	16017
															21.28	363480	12070	16019
															21.285	363505	12070	16020
															21.29	363515	12070	16020
															21.295	363509	12069	16017
															21.3	363487	12068	16014
															21.305	363450	12067	16010
															21.31	363395	12066	16004
															21.315	363320	12065	15997
															21.32	363220	12062	15989
															21.325	363101	12059	15979
															21.33	362969	12055	15967
															21.335	362821	12051	15953
															21.34	362653	12046	15938
															21.345	362471	12041	15921
															21.35	362279	12035	15903
															21.355	362072	12029	15883
															21.36	361843	12023	15863
															21.365	361599	12015	15842
															21.37	361343	12008	15819
															21.375	361071	12000	15793
															21.38	360771	11992	15767
															21.385	360456	11983	15739
															21.39	360135	11973	15709
															21.395	359804	11963	15677
															21.4	359454	11953	15643
															21.405	359092	11943	15608
															21.41	358726	11931	15571
															21.415	358347	11920	15531
															21.42	357943	11908	15491
															21.425	357524	11894	15451
															21.43	357098	11880	15410
															21.435	356659	11864	15367
															21.44	356192	11848	15325
															21.445	355710	11830	15283
															21.45	355228	11812	15240
															21.455	354739	11794	15196
															21.46	354228	11776	15153
															21.465	353707	11757	15109
															21.47	353191	11738	15064
															21.475	352671	11719	15016
															21.48	352131	11700	14968
															21.485	351581	11681	14920
															21.49	351036	11661	14868
															21.495	350485	11642	14814
															21.5	349911	11622	14760
															21.505	349326	11602	14706
															21.51	348746	11582	14649
															21.515	348159	11562	14589
															21.52	347547	11542	14529
															21.525	346924	11521	14469
															21.53	346309	11499	14408
															21.535	345693	11478	14344
															21.54	345055	11455	14281
															21.545	344408	11431	14218
															21.55	343771	11405	14154
															21.555	343130	11380	14088
															21.56	342465	11354	14023
															21.565	341789	11326	13959
															21.57	341120	11298	13893
															21.575	340445	11271	13825
															21.58	339742	11243	13758
															21.585	339026	11213	13691
															21.59	338316	11184	13624
															21.595	337600	11156	13554
															21.6	336853	11127	13485
															21.605	336095	11099	13418
															21.61	335347	11070	13349
															21.615	334599	11043	13279
															21.62	333827	11016	13210
															21.625	333048	10988	13142
															21.63	332285	10961	13072
															21.635	331525	10934	12999
															21.64	330743	10907	12928
															21.645	329956	10878	12857
															21.65	329186	10849	12784
															21.655	328419	10820	12709
															21.66	327629	10792	12635
															21.665	326834	10762	12562
															21.67	326056	10732	12488
															21.675	325283	10702	12413
															21.68	324487	10673	12339
															21.685	323687	10643	12266
															21.69	322903	10613	12192
															21.695	322122	10584	12116
															21.7	321318	10554	12043
															21.705	320508	10524	11970
															21.71	319712	10492	11897
															21.715	318916	10462	11823
															21.72	318094	10431	11750
															21.725	317262	10399	11678
															21.73	316445	10366	11603
															21.735	315628	10334	11527
															21.74	314785	10302	11452
															21.745	313936	10269	11377
															21.75	313108	10235	11299
															21.755	312290	10203	11219
															21.76	311455	10170	11140
															21.765	310619	10137	11063
															21.77	309805	10103	10984
															21.775	308996	10070	10904
															21.78	308166	10037	10826
															21.785	307331	10002	10750
															21.79	306514	9967	10673
															21.795	305700	9933	10595
															21.8	304863	9900	10519
															21.805	304022	9865	10444
															21.81	303206	9830	10368
															21.815	302401	9797	10291
															21.82	301582	9764	10215
															21.825	300764	9730	10139
															21.83	299968	9697	10062
															21.835	299177	9664	9984
															21.84	298364	9631	9906
															21.845	297547	9597	9830
															21.85	296748	9563	9752
															21.855	295953	9530	9674
															21.86	295136	9496	9597
															21.865	294315	9462	9522
															21.87	293515	9427	9447
															21.875	292722	9393	9370
															21.88	291912	9360	9296
															21.885	291100	9326	9223
															21.89	290311	9291	9150
															21.895	289530	9258	9075
															21.9	288734	9225	9002
															21.905	287938	9192	8931
															21.91	287165	9159	8859
															21.915	286404	9128	8785
															21.92	285629	9097	8714
															21.925	284856	9066	8645
															21.93	284105	9035	8574
															21.935	283364	9005	8503
															21.94	282608	8975	8434
															21.945	281852	8944	8365
															21.95	281117	8913	8297
															21.955	280388	8882	8227
															21.96	279642	8852	8158
															21.965	278896	8821	8092
															21.97	278171	8786	8024
															21.975	277455	8751	7956
															21.98	276725	8715	7890
															21.985	275996	8681	7825
															21.99	275291	8650	7760
															21.995	274595	8621	7695
															22	273888	8593	7632
															22.005	273183	8565	7569
															22.01	272496	8537	7507
															22.015	271816	8511	7443
															22.02	271119	8485	7381
															22.025	270423	8458	7319
															22.03	269750	8431	7257
															22.035	269090	8405	7194
															22.04	268423	8378	7132
															22.045	267762	8351	7072
															22.05	267126	8323	7012
															22.055	266502	8295	6951
															22.06	265871	8267	6892
															22.065	265243	8239	6835
															22.07	264634	8210	6778
															22.075	264031	8183	6722
															22.08	263415	8157	6667
															22.085	262798	8130	6614
															22.09	262201	8104	6561
															22.095	261614	8079	6507
															22.1	261020	8055	6455
															22.105	260430	8030	6403
															22.11	259863	8006	6350
															22.115	259310	7982	6297
															22.12	258754	7959	6244
															22.125	258204	7935	6193
															22.13	257673	7912	6142
															22.135	257151	7889	6090
															22.14	256620	7867	6039
															22.145	256090	7845	5990
															22.15	255579	7823	5941
															22.155	255076	7801	5891
															22.16	254566	7780	5843
															22.165	254060	7759	5797
															22.17	253572	7738	5751
															22.175	253095	7718	5705
															22.18	252612	7698	5661
															22.185	252133	7678	5618
															22.19	251671	7658	5575
															22.195	251219	7639	5532
															22.2	250761	7619	5490
															22.205	250307	7600	5447
															22.21	249872	7580	5404
															22.215	249449	7561	5360
															22.22	249025	7543	5317
															22.225	248608	7524	5274
															22.23	248211	7505	5232
															22.235	247827	7486	5190
															22.24	247444	7468	5150
															22.245	247066	7449	5112
															22.25	246701	7431	5075
															22.255	246341	7414	5039
															22.26	245974	7397	5005
															22.265	245606	7380	4972
															22.27	245250	7364	4938
															22.275	244898	7349	4905
															22.28	244541	7334	4872
															22.285	244185	7318	4840
															22.29	243842	7303	4807
															22.295	243506	7287	4772
															22.3	243166	7272	4738
															22.305	242829	7257	4705
															22.31	242503	7241	4671
															22.315	242181	7226	4637
															22.32	241854	7212	4604
															22.325	241529	7198	4573
															22.33	241218	7185	4543
															22.335	240918	7172	4512
															22.34	240620	7160	4483
															22.345	240329	7147	4456
															22.35	240052	7135	4429
															22.355	239783	7123	4403
															22.36	239513	7111	4377
															22.365	239245	7098	4352
															22.37	238985	7085	4325
															22.375	238731	7073	4298
															22.38	238472	7061	4270
															22.385	238201	7049	4243
															22.39	237924	7037	4215
															22.395	237649	7026	4185
															22.4	237381	7015	4153
															22.405	237128	7004	4122
															22.41	236890	6994	4092
															22.415	236657	6984	4065
															22.42	236419	6974	4040
															22.425	236180	6965	4018
															22.43	235950	6955	3996
															22.435	235727	6946	3974
															22.44	235505	6937	3953
															22.445	235286	6928	3932
															22.45	235076	6918	3910
															22.455	234870	6909	3887
															22.46	234662	6900	3865
															22.465	234455	6891	3842
															22.47	234256	6882	3820
															22.475	234062	6874	3796
															22.48	233866	6866	3774
															22.485	233672	6858	3753
															22.49	233484	6851	3732
															22.495	233300	6843	3712
															22.5	233114	6836	3692
															22.505	232928	6828	3673
															22.51	232748	6820	3655
															22.515	232570	6813	3636
															22.52	232390	6805	3617
															22.525	232210	6798	3599
															22.53	232039	6791	3580
															22.535	231875	6784	3562
															22.54	231715	6778	3544
															22.545	231558	6772	3526
															22.55	231408	6766	3509
															22.555	231261	6760	3491
															22.56	231112	6755	3474
															22.565	230962	6749	3457
															22.57	230815	6744	3440
															22.575	230669	6740	3423
															22.58	230517	6735	3406
															22.585	230364	6730	3390
															22.59	230215	6725	3375
															22.595	230069	6720	3359
															22.6	229920	6714	3344
															22.605	229774	6708	3330
															22.61	229636	6702	3316
															22.615	229507	6696	3301
															22.62	229383	6690	3288
															22.625	229264	6684	3274
															22.63	229153	6679	3261
															22.635	229047	6674	3247
															22.64	228943	6670	3234
															22.645	228841	6667	3221
															22.65	228745	6663	3207
															22.655	228652	6660	3193
															22.66	228560	6657	3180
															22.665	228470	6653	3166
															22.67	228383	6649	3154
															22.675	228297	6644	3141
															22.68	228209	6639	3129
															22.685	228120	6634	3117
															22.69	228033	6629	3107
															22.695	227946	6624	3096
															22.7	227856	6618	3086
															22.705	227766	6613	3075
															22.71	227683	6608	3064
															22.715	227608	6603	3052
															22.72	227541	6599	3039
															22.725	227478	6595	3027
															22.73	227420	6591	3015
															22.735	227362	6588	3003
															22.74	227302	6585	2992
															22.745	227239	6582	2980
															22.75	227177	6579	2969
															22.755	227112	6575	2957
															22.76	227042	6571	2946
															22.765	226971	6567	2934
															22.77	226904	6562	2923
															22.775	226842	6558	2911
															22.78	226783	6554	2900
															22.785	226728	6550	2891
															22.79	226677	6547	2881
															22.795	226629	6544	2873
															22.8	226582	6542	2865
															22.805	226535	6540	2857
															22.81	226491	6538	2850
															22.815	226448	6536	2843
															22.82	226404	6533	2835
															22.825	226361	6530	2828
															22.83	226319	6526	2820
															22.835	226279	6522	2812
															22.84	226239	6518	2804
															22.845	226199	6515	2795
															22.85	226162	6511	2785
															22.855	226126	6508	2776
															22.86	226090	6506	2766
															22.865	226054	6503	2758
															22.87	226019	6501	2749
															22.875	225985	6499	2741
															22.88	225950	6497	2734
															22.885	225916	6494	2726
															22.89	225883	6491	2718
															22.895	225853	6488	2711
															22.9	225824	6485	2703
															22.905	225796	6482	2694
															22.91	225770	6480	2686
															22.915	225744	6477	2677
															22.92	225718	6474	2668
															22.925	225692	6472	2660
															22.93	225667	6470	2653
															22.935	225642	6468	2646
															22.94	225619	6466	2640
															22.945	225597	6464	2635
															22.95	225578	6462	2629
															22.955	225563	6460	2624
															22.96	225551	6458	2619
															22.965	225542	6457	2613
															22.97	225532	6455	2608
															22.975	225521	6454	2602
															22.98	225506	6453	2595
															22.985	225488	6452	2589
															22.99	225471	6452	2582
															22.995	225456	6451	2575
															23	225441	6450	2568
															23.005	225428	6449	2561
															23.01	225417	6449	2554
															23.015	225407	6450	2547
															23.02	225398	6450	2541
															23.025	225389	6450	2534
															23.03	225381	6450	2529
															23.035	225371	6450	2524
															23.04	225361	6450	2519
															23.045	225351	6451	2514
															23.05	225343	6451	2510
															23.055	225338	6451	2505
															23.06	225337	6452	2500
															23.065	225340	6452	2495
															23.07	225345	6451	2489
															23.075	225352	6450	2482
															23.08	225362	6449	2475
															23.085	225373	6447	2469
															23.09	225385	6445	2462
															23.095	225397	6444	2456
															23.1	225411	6442	2449
															23.105	225425	6441	2443
															23.11	225438	6440	2437
															23.115	225451	6439	2431
															23.12	225464	6438	2425
															23.125	225478	6438	2419
															23.13	225491	6437	2413
															23.135	225505	6436	2408
															23.14	225522	6436	2403
															23.145	225538	6436	2398
															23.15	225554	6436	2394
															23.155	225568	6437	2390
															23.16	225580	6437	2387
															23.165	225590	6439	2383
															23.17	225598	6440	2380
															23.175	225603	6441	2376
															23.18	225605	6443	2372
															23.185	225606	6444	2369
															23.19	225608	6446	2365
															23.195	225612	6447	2361
															23.2	225618	6448	2357
															23.205	225627	6449	2353
															23.21	225637	6449	2348
															23.215	225648	6450	2343
															23.22	225660	6449	2337
															23.225	225672	6448	2332
															23.23	225683	6446	2327
															23.235	225694	6444	2322
															23.24	225703	6441	2318
															23.245	225712	6439	2314
															23.25	225721	6436	2311
															23.255	225730	6434	2309
															23.26	225739	6433	2307
															23.265	225748	6433	2304
															23.27	225756	6434	2301
															23.275	225762	6436	2298
															23.28	225766	6438	2294
															23.285	225769	6440	2291
															23.29	225772	6442	2287
															23.295	225774	6444	2284
															23.3	225775	6445	2281
															23.305	225778	6447	2279
															23.31	225784	6447	2276
															23.315	225795	6448	2274
															23.32	225812	6449	2271
															23.325	225833	6450	2268
															23.33	225856	6451	2265
															23.335	225883	6452	2261
															23.34	225913	6452	2258
															23.345	225944	6453	2254
															23.35	225973	6453	2251
															23.355	225999	6452	2248
															23.36	226023	6451	2245
															23.365	226043	6451	2241
															23.37	226063	6450	2238
															23.375	226082	6449	2234
															23.38	226102	6448	2230
															23.385	226123	6448	2226
															23.39	226143	6449	2221
															23.395	226165	6450	2217
															23.4	226187	6451	2213
															23.405	226212	6452	2209
															23.41	226237	6453	2207
															23.415	226265	6454	2204
															23.42	226296	6456	2203
															23.425	226329	6457	2201
															23.43	226364	6458	2199
															23.435	226400	6459	2197
															23.44	226440	6460	2195
															23.445	226481	6461	2193
															23.45	226519	6462	2190
															23.455	226553	6463	2187
															23.46	226583	6464	2184
															23.465	226609	6465	2181
															23.47	226633	6467	2178
															23.475	226655	6468	2175
															23.48	226676	6470	2173
															23.485	226697	6471	2171
															23.49	226718	6473	2169
															23.495	226739	6474	2167
															23.5	226762	6475	2166
															23.505	226787	6476	2165
															23.51	226813	6476	2165
															23.515	226843	6476	2164
															23.52	226878	6476	2163
															23.525	226914	6476	2163
															23.53	226949	6477	2162
															23.535	226982	6478	2160
															23.54	227012	6480	2158
															23.545	227039	6482	2155
															23.55	227062	6484	2153
															23.555	227080	6486	2150
															23.56	227094	6488	2147
															23.565	227106	6490	2145
															23.57	227120	6492	2143
															23.575	227138	6494	2142
															23.58	227162	6495	2141
															23.585	227191	6497	2141
															23.59	227221	6498	2141
															23.595	227251	6500	2141
															23.6	227280	6502	2141
															23.605	227308	6504	2140
															23.61	227335	6506	2139
															23.615	227359	6508	2138
															23.62	227382	6510	2136
															23.625	227404	6513	2135
															23.63	227426	6516	2133
															23.635	227448	6519	2131
															23.64	227470	6522	2129
															23.645	227493	6525	2128
															23.65	227515	6528	2126
															23.655	227537	6531	2125
															23.66	227560	6534	2124
															23.665	227584	6535	2123
															23.67	227610	6537	2122
															23.675	227639	6538	2122
															23.68	227673	6538	2120
															23.685	227711	6538	2119
															23.69	227750	6538	2116
															23.695	227792	6537	2113
															23.7	227836	6536	2110
															23.705	227884	6535	2106
															23.71	227934	6533	2103
															23.715	227987	6532	2100
															23.72	228046	6531	2097
															23.725	228110	6530	2095
															23.73	228174	6529	2093
															23.735	228240	6529	2092
															23.74	228310	6530	2092
															23.745	228381	6531	2091
															23.75	228450	6534	2090
															23.755	228518	6536	2088
															23.76	228585	6538	2087
															23.765	228653	6540	2084
															23.77	228719	6543	2082
															23.775	228786	6545	2080
															23.78	228856	6546	2078
															23.785	228929	6547	2076
															23.79	229003	6548	2075
															23.795	229079	6548	2074
															23.8	229160	6548	2073
															23.805	229244	6549	2073
															23.81	229329	6550	2073
															23.815	229415	6552	2075
															23.82	229504	6554	2076
															23.825	229596	6556	2077
															23.83	229687	6558	2079
															23.835	229778	6561	2080
															23.84	229873	6563	2081
															23.845	229970	6565	2081
															23.85	230065	6567	2080
															23.855	230161	6569	2079
															23.86	230260	6571	2077
															23.865	230359	6572	2075
															23.87	230455	6574	2072
															23.875	230546	6575	2069
															23.88	230635	6576	2067
															23.885	230722	6577	2064
															23.89	230804	6579	2061
															23.895	230884	6580	2059
															23.9	230963	6581	2057
															23.905	231041	6582	2055
															23.91	231116	6582	2053
															23.915	231188	6583	2052
															23.92	231259	6583	2050
															23.925	231328	6585	2048
															23.93	231392	6587	2047
															23.935	231450	6589	2045
															23.94	231504	6592	2044
															23.945	231555	6596	2042
															23.95	231604	6599	2041
															23.955	231653	6602	2040
															23.96	231704	6605	2039
															23.965	231757	6607	2039
															23.97	231809	6609	2038
															23.975	231860	6611	2037
															23.98	231913	6613	2036
															23.985	231964	6616	2036
															23.99	232011	6618	2035
															23.995	232051	6621	2035
															24	232086	6623	2034
															24.005	232117	6625	2033
															24.01	232145	6627	2032
															24.015	232171	6629	2030
															24.02	232197	6631	2029
															24.025	232223	6632	2028
															24.03	232248	6633	2027
															24.035	232274	6634	2026
															24.04	232301	6636	2025
															24.045	232327	6637	2025
															24.05	232353	6639	2025
															24.055	232376	6641	2027
															24.06	232398	6643	2028
															24.065	232419	6645	2029
															24.07	232440	6647	2029
															24.075	232462	6649	2029
															24.08	232485	6651	2027
															24.085	232510	6653	2026
															24.09	232536	6655	2024
															24.095	232563	6658	2022
															24.1	232591	6660	2020
															24.105	232620	6663	2018
															24.11	232650	6667	2016
															24.115	232679	6670	2015
															24.12	232708	6673	2014
															24.125	232737	6676	2013
															24.13	232765	6678	2012
															24.135	232790	6681	2010
															24.14	232815	6683	2008
															24.145	232839	6686	2006
															24.15	232860	6689	2004
															24.155	232880	6693	2002
															24.16	232899	6696	2001
															24.165	232917	6699	1999
															24.17	232936	6702	1999
															24.175	232956	6705	1998
															24.18	232979	6708	1998
															24.185	233004	6710	1998
															24.19	233031	6711	1999
															24.195	233060	6713	1999
															24.2	233094	6715	2000
															24.205	233130	6717	2000
															24.21	233165	6719	2001
															24.215	233201	6722	2000
															24.22	233236	6724	2000
															24.225	233272	6727	1999
															24.23	233307	6731	1999
															24.235	233342	6734	1999
															24.24	233378	6737	2000
															24.245	233414	6741	2000
															24.25	233448	6745	2000
															24.255	233480	6750	2001
															24.26	233511	6754	2001
															24.265	233540	6759	2000
															24.27	233569	6764	2000
															24.275	233599	6769	1999
															24.28	233630	6774	1998
															24.285	233664	6779	1997
															24.29	233702	6785	1997
															24.295	233746	6790	1998
															24.3	233798	6794	1998
															24.305	233856	6799	1999
															24.31	233915	6802	2000
															24.315	233975	6806	2001
															24.32	234035	6809	2002
															24.325	234096	6812	2003
															24.33	234154	6815	2003
															24.335	234210	6818	2003
															24.34	234265	6821	2003
															24.345	234321	6825	2003
															24.35	234377	6829	2003
															24.355	234436	6832	2004
															24.36	234501	6836	2004
															24.365	234570	6839	2005
															24.37
															24.375
															24.38
															24.385
															24.39
															24.395
															24.4
															24.405
															24.41
															24.415
															24.42
															24.425
															24.43
															24.435
															24.44
															24.445
															24.45
															24.455
															24.46
															24.465
															24.47
															24.475
															24.48
															24.485
															24.49
															24.495
															24.5
															24.505
															24.51
															24.515
															24.52
															24.525
															24.53
															24.535
															24.54
															24.545
															24.55
															24.555
															24.56
															24.565
															24.57
															24.575
															24.58
															24.585
															24.59
															24.595
															24.6
															24.605
															24.61
															24.615
															24.62
															24.625
															24.63
															24.635
															24.64
															24.645
															24.65
															24.655
															24.66
															24.665
															24.67
															24.675
															24.68
															24.685
															24.69
															24.695
															24.7
															24.705
															24.71
															24.715
															24.72
															24.725
															24.73
															24.735
															24.74
															24.745
															24.75
															24.755
															24.76
															24.765
															24.77
															24.775
															24.78
															24.785
															24.79
															24.795
															24.8
															24.805
															24.81
															24.815
															24.82
															24.825
															24.83
															24.835
															24.84
															24.845
															24.85
															24.855
															24.86
															24.865
															24.87
															24.875
															24.88
															24.885
															24.89
															24.895
															24.9
															24.905
															24.91
															24.915
															24.92
															24.925
															24.93
															24.935
															24.94
															24.945
															24.95
															24.955
															24.96
															24.965
															24.97
															24.975
															24.98
															24.985
[truncated: 3 more rows]

## Sheet: prinomastat
very fast					medium							anticoagulation						UV data
Time (min)	4 uM	0.8 uM	0.16 uM	0.032 uM	PBS	Time (min)	4 uM	0.8 uM	0.16 uM	0.032 uM	PBS	Time (min)	4 uM	0.8 uM	0.16 uM	0.032 uM	PBS	R.Time (min)	220nm	254nm	280nm
0.05514	0.09294	0.06839	0.136	0.09138	0.05427	0.05514	0.07073	0.0796	0.09848	0.05531	0.1074	0.05514	0.89779	0.88142	0.93184	0.9966	0.96503	--	--	--	--
0.16542	0.1178	0.06595	0.1101	0.102	0.08735	0.16542	0.09533	0.01955	0.08186	0.07645	0.1495	0.16542	0.91982	1.0141	0.95616	0.95918	0.9787	--	--	--	--
0.27571	0.119	0.1545	0.1384	0.11	0.0648	0.27571	0.06694	0.06975	0.07997	0.05494	0.1317	0.27571	0.92909	0.89165	0.93284	1.03086	0.9517	--	--	--	--
0.38599	0.1155	0.1139	0.09874	0.08697	0.1044	0.38599	0.06174	0.08104	0.103	0.07674	0.1141	0.38599	0.98592	0.98835	1.00529	0.9785	0.98061	--	--	--	--
0.49628	0.1229	0.1554	0.155	0.109	0.1315	0.49628	0.07397	0.08914	0.08963	0.07807	0.1224	0.49628	0.9457	0.92081	0.92242	1.01592	0.95481	--	--	--	--
0.60656	0.1182	0.1673	0.06797	0.09153	0.08718	0.60656	0.05941	0.1434	0.111	0.09013	0.1066	0.60656	0.94325	0.94813	1.04136	0.96129	1.02684	--	--	--	--
0.71684	0.1411	0.1542	0.1161	0.1411	0.131	0.71684	0.07976	0.07104	0.07271	0.07357	0.1473	0.71684	0.96983	0.93003	0.97601	0.99676	0.96243	--	--	--	--
0.82713	0.1394	0.1873	0.04936	0.1173	0.1384	0.82713	0.0669	0.1327	0.07161	0.07502	0.1098	0.82713	0.99292	1.01644	0.9957	0.97125	1.00485	--	--	--	--
0.93741	0.165	0.1525	0.1579	0.1344	0.1441	0.93741	0.082	0.08044	0.07362	0.08314	0.125	0.93741	1.00918	0.94813	0.98065	0.97819	0.99498	--	--	--	--
1.04769	0.1554	0.1759	0.07495	0.1094	0.1648	1.04769	0.07307	0.1125	0.09568	0.08447	0.12159	1.04769	0.98085	1.01539	1.0349	0.99464	1.02372	--	--	--	--
1.15798	0.1579	0.1958	0.1678	0.1033	0.1474	1.15798	0.08334	0.08924	0.1256	0.07813	0.1101	1.15798	0.96739	0.95232	0.96857	1.004	0.96208	--	--	--	--
1.26826	0.1545	0.1393	0.0795	0.1185	0.1403	1.26826	0.1087	0.09847	0.08634	0.07346	0.1018	1.26826	1.00411	1.01215	0.99322	0.99691	1.00156	--	--	--	--
1.37854	0.1312	0.1725	0.1758	0.1486	0.1717	1.37854	0.06072	0.07758	0.09653	0.08055	0.1358	1.37854	0.97281	0.99858	1.01175	1.04037	0.98632	--	--	--	--
1.48883	0.1337	0.1953	0.1424	0.1163	0.1651	1.48883	0.08557	0.1063	0.0858	0.0719	0.1147	1.48883	1.01793	1.03645	1.03689	1.05908	1.01783	--	--	--	--
1.59911	0.1094	0.1148	0.0585	-0.00237	0.04394	1.59911	0.09475	0.09172	0.07178	0.03935	0.05126	1.59911	0.98068	0.99204	1.00612	1.08081	1.01077	--	--	--	--
1.70939	0.1072	0.1234	0.0792	0.01352	0.1031	1.70939	0.1151	0.1237	0.1375	0.1156	0.1307	1.70939	1.01952	1.01397	1.01176	1.05546	1.01769	--	--	--	--
1.81967	0.1424	0.1307	0.08656	0.01839	0.05917	1.81967	0.1287	0.1415	0.1192	0.07203	0.1127	1.81967	1.01228	1.01829	1.01721	1.0956	1.01649	--	--	--	--
1.92996	0.05213	0.06089	-0.00856	0.01832	0.04589	1.92996	0.09295	0.07977	0.05808	0.08753	0.07292	1.92996	1.02999	1.01299	1.04318	1.01894	1.01648	--	--	--	--
2.04024	0.1766	0.1541	0.1676	0.1356	0.1676	2.04024	0.09461	0.08911	0.1142	0.09413	0.1082	2.04024	1.04678	1.0149	1.03259	1.04022	0.9955	--	--	--	--
2.15053	0.1392	0.1702	0.09742	0.1227	0.1331	2.15053	0.07585	0.08107	0.07588	0.06919	0.1089	2.15053	1.0118	0.9793	1.04003	1.04927	0.9723	--	--	--	--
2.26081	0.08791	0.1621	-0.00373	0.09066	0.1341	2.26081	0.07934	0.09652	0.01052	0.07323	0.09477	2.26081	1.00708	1.00813	1.01009	0.98242	1.02337	--	--	--	--
2.37109	0.1397	0.1641	0.08937	0.1137	0.1315	2.37109	0.0859	0.1018	0.05231	0.06913	0.09871	2.37109	0.98855	0.9607	0.93763	0.97035	0.96208	--	--	--	--
2.48137	0.148	0.1629	0.1142	0.118	0.1051	2.48137	0.08847	0.08752	0.08635	0.06768	0.111	2.48137	1.03733	1.00159	1.03755	1.01351	1.02545	--	--	--	--
2.59166	0.1518	0.08377	0.1682	0.1589	0.1444	2.59166	0.07646	0.08263	0.07602	0.07528	0.1374	2.59166	0.9833	1.00712	0.94773	1.00294	0.99861	--	--	--	--
2.70194	0.1763	0.1808	0.06408	0.1296	0.1687	2.70194	0.09554	0.09759	0.118	0.1159	0.1539	2.70194	1.03926	1.03746	1.01834	1.02452	1.01824	--	--	--	--
2.81223	0.1575	0.1746	0.164	0.1281	0.1324	2.81223	0.08353	0.1024	0.09583	0.06264	0.1315	2.81223	1.01198	0.95617	0.95732	0.97306	0.94114	--	--	--	--
2.92251	0.1939	0.1355	0.144	0.1385	0.1239	2.92251	0.1001	0.08671	0.08453	0.09631	0.1313	2.92251	1.01646	0.90489	0.99173	1.00822	1.0149	--	--	--	--
3.03279	0.1511	0.1792	0.1234	0.1324	0.114	3.03279	0.07043	0.1004	0.1003	0.05768	0.1619	3.03279	0.93626	0.88947	0.91613	0.94756	0.88677	--	--	--	--
3.14308	0.1447	0.07171	0.08968	0.1167	0.1113	3.14308	0.09131	0.06553	0.07047	0.069	0.1171	3.14308	1.01565	0.99573	0.99322	1.01577	1.01575	--	--	--	--
3.25336	0.1439	0.1563	0.08914	0.1557	0.1023	3.25336	0.076	0.07957	0.08365	0.06353	0.1232	3.25336	0.97281	0.92818	0.96741	0.9794	0.94875	--	--	--	--
3.36364	0.1228	0.1486	0.06318	0.1187	0.1336	3.36364	0.1051	0.1164	0.09264	0.08678	0.1769	3.36364	1.0209	1.03696	0.97949	0.99932	0.97784	--	--	--	--
3.47392	0.1136	0.1559	0.1277	0.1079	0.1332	3.47392	0.07182	0.08841	0.1443	0.07207	0.1166	3.47392	0.8831	0.91746	0.95848	0.93684	0.9259	--	--	--	--
3.58421	0.1399	0.1553	0.02018	0.112	0.1082	3.58421	0.07611	0.1052	0.09663	0.05889	0.1028	3.58421	0.95497	0.93522	0.95649	0.96356	0.9787	--	--	--	--
3.69449	0.1449	0.02109	0.109	0.04867	0.1236	3.69449	0.07015	0.09372	0.1057	0.07012	0.09229	3.69449	1.00481	1.01165	1.03788	1.01924	1.009	--	--	--	--
3.80477	0.1387	0.1722	0.08869	0.1585	0.1108	3.80477	0.06916	0.09766	0.07877	0.06905	0.1377	3.80477	0.945	0.92818	0.93102	0.96024	0.98511	--	--	--	--
3.91506	0.1698	0.177	-0.00248	0.1165	0.1286	3.91506	0.09518	0.1054	0.08786	0.07305	0.1056	3.91506	1.01058	0.98986	1.03524	0.96733	0.99827	--	--	--	--
4.02534	0.1954	0.1622	0.2276	0.2201	0.1593	4.02534	0.1141	0.07293	0.1446	0.08707	0.1349	4.02534	0.95445	0.91159	0.97039	1.02392	0.97178	--	--	--	--
4.13563	0.1062	0.1491	0.1549	0.1719	0.04154	4.13563	0.06326	0.1045	0.08958	0.04242	0.1351	4.13563	0.97298	0.95936	0.98395	0.96793	0.93283	--	--	--	--
4.24591	0.162	0.1955	0.1909	0.1529	0.1288	4.24591	0.09165	0.1006	0.1218	0.06329	0.1281	4.24591	0.96879	0.95701	0.99305	0.98197	0.99429	--	--	--	--
4.35619	0.1183	0.124	0.1338	0.1483	0.1333	4.35619	0.06582	0.08819	0.1139	0.0888	0.137	4.35619	1.01163	1.00092	1.02779	1.01592	1.04571	--	--	--	--
4.46648	0.1591	0.1601	0.1886	0.1328	0.1269	4.46648	0.07838	0.08805	0.1028	0.06459	0.1082	4.46648	0.98785	0.99355	1.00976	1.02498	1.00658	--	--	--	--
4.57676	0.1554	0.1296	0.1674	0.1148	0.1584	4.57676	0.08217	0.1243	0.1376	0.0848	0.1102	4.57676	1.04888	1.01889	1.0445	1.03675	1.04813	--	--	--	--
4.68704	0.1649	0.2017	0.1764	0.1171	0.1372	4.68704	0.1092	0.124	0.1075	0.07099	0.09792	4.68704	0.95497	1.02824	1.00794	0.99132	1.01021	--	--	--	--
4.79732	0.1604	0.1834	0.08108	0.1043	0.121	4.79732	0.08962	0.138	0.09509	0.06169	0.09511	4.79732	1.02072	1.00913	1.02514	0.99691	0.97697	--	--	--	--
4.90761	0.1379	0.1661	0.158	0.1121	0.1149	4.90761	0.0725	0.08191	0.1259	0.05915	0.09635	4.90761	1.0202	0.9793	1.01938	1.05274	0.9742	--	--	--	--
5.01789	0.1799	0.1822	0.1613	0.1518	0.1487	5.01789	0.09679	0.09189	0.09821	0.09014	0.1326	5.01789	1.01718	1.04098	1.01787	1.06089	1.04207	--	--	--	--
5.12817	0.07569	0.07051	0.04163	-0.00122	0.04549	5.12817	0.07439	0.08313	0.07185	0.03834	0.05436	5.12817	1.02212	1.03763	1.00397	1.01894	1.01518	--	--	--	--
5.23846	0.1263	0.08694	0.0913	0.02552	0.06311	5.23846	0.1131	0.09836	0.1448	0.07497	0.1097	5.23846	1.01832	1.01676	1.01852	1.05712	1.01706	--	--	--	--
5.34874	0.1285	0.1115	0.0567	0.01168	0.0699	5.34874	0.1296	0.1201	0.1038	0.0705	0.0946	5.34874	1.01138	1.01001	1.01811	1.05848	1.01557	--	--	--	--
5.45902	0.09453	0.1172	0.00608	0.00627	0.03805	5.45902	0.08084	0.06112	0.06448	0.06054	0.08749	5.45902	1.03086	1.01379	1.00959	1.04278	1.03376	--	--	--	--
5.56931	0.1705	0.176	0.1173	0.1304	0.1543	5.56931	0.09287	0.09171	0.08633	0.08775	0.1096	5.56931	1.01625	1.01738	1.03524	1.02437	1.04778	--	--	--	--
5.67959	0.15	0.1634	0.1483	0.1308	0.08136	5.67959	0.08241	0.08375	0.09211	0.0476	0.114	5.67959	1.01604	0.99288	1.01771	1.04972	0.99619	--	--	--	--
5.78988	0.1233	0.115	0.1005	0.0985	0.103	5.78988	0.08407	0.09283	0.07873	0.07395	0.08571	5.78988	1.02684	0.99221	0.99983	0.97261	1.03982	--	--	--	--
5.90016	0.1655	0.116	0.1104	0.1342	0.09544	5.90016	0.09517	0.0827	0.07846	0.05068	0.1227	5.90016	0.91248	1.00277	0.96162	0.99012	0.95343	--	--	--	--
6.01044	0.147	0.1194	0.05266	0.1209	0.1252	6.01044	0.08118	0.08453	0.1107	0.08324	0.1077	6.01044	1.02667	1.04433	1.00132	1.04927	1.01516	--	--	--	--
6.12073	0.1564	0.1553	0.1877	0.119	0.1277	6.12073	0.08726	0.08342	0.1053	0.05901	0.1436	6.12073	0.98312	0.98668	1.02432	1.04686	0.97022	--	--	--	--
6.23101	0.1381	0.1552	0.2064	0.09194	0.09987	6.23101	0.08861	0.1194	0.1195	0.0857	0.1007	6.23101	1.01732	1.01794	1.01665	1.00536	1.03359	--	--	--	--
6.34129	0.1388	0.1466	0.1638	0.1345	0.111	6.34129	0.08457	0.08026	0.1165	0.06325	0.1211	6.34129	0.9555	0.98249	1.03838	0.98	0.94114	--	--	--	--
6.45158	0.1615	0.1189	0.03971	0.1561	0.09203	6.45158	0.08569	0.09338	0.1181	0.08049	0.12029	6.45158	1.01756	1.01684	0.98379	1.02482	1.02216	--	--	--	--
6.56186	0.1405	0.1593	0.1287	0.1619	0.1097	6.56186	0.08782	0.07942	0.0834	0.0591	0.1393	6.56186	0.90811	0.91042	0.91729	1.01924	0.92469	--	--	--	--
6.67214	0.149	0.1572	0.03445	0.1289	0.1235	6.67214	0.1093	0.09008	0.1032	0.07632	0.1243	6.67214	1.0111	1.00511	0.98941	1.03026	1.01177	--	--	--	--
6.78242	0.1181	0.171	0.04793	0.1528	0.1132	6.78242	0.05224	0.09289	0.07845	0.06769	0.1504	6.78242	0.92961	0.93237	0.94078	0.98891	0.951	--	--	--	--
6.89271	0.1474	0.1342	0.1431	0.1138	0.0496	6.89271	0.08552	0.09439	0.08912	0.0655	0.1066	6.89271	0.97543	0.94042	0.99322	0.96552	0.98442	--	--	--	--
7.00299	0.1408	0.1193	0.09251	0.1331	0.1302	7.00299	0.07158	0.08686	0.08428	0.07282	0.1149	7.00299	0.95602	0.97444	0.94111	0.99268	0.97195	--	--	--	--
7.11327	0.1442	0.1643	0.1696	0.1021	0.1409	7.11327	0.0792	0.08181	0.08213	0.06604	0.1282	7.11327	0.95077	0.90773	0.99487	0.99796	0.95031	--	--	--	--
7.22356	0.1437	0.1566	0.0771	0.03314	0.1116	7.22356	0.06872	0.1242	0.09577	0.06766	0.1043	7.22356	1.0181	0.97729	0.99371	0.98317	1.00554	--	--	--	--
7.33384	0.1485	0.1501	0.1556	0.1104	0.1211	7.33384	0.07996	0.09269	0.09354	0.08739	0.09918	7.33384	0.9784	0.91209	0.93631	0.98302	0.94443	--	--	--	--
7.44412	0.14	0.1382	-0.00491	0.06666	0.06171	7.44412	0.08441	0.0955	0.08866	0.06425	0.08866	7.44412	1.02824	1.03763	1.0172	0.98227	1.01697	--	--	--	--
7.55441	0.1187	0.1543	0.1489	0.151	0.1342	7.55441	0.1108	0.09373	0.1028	0.07061	0.1078	7.55441	1.0125	0.95282	0.9646	0.99042	0.97091	--	--	--	--
7.66469	0.1251	0.1054	0.1359	0.06052	0.1312	7.66469	0.1001	0.0863	0.09562	0.08934	0.1165	7.66469	1.04905	0.97729	1.00298	1.02633	1.03497	--	--	--	--
7.77498	0.1518	0.1493	0.0811	0.1257	0.1391	7.77498	0.08326	0.1025	0.0717	0.06964	0.0998	7.77498	0.99327	1.00964	0.96526	0.97125	0.9697	--	--	--	--
7.88526	0.1128	0.1509	0.1398	0.1469	0.1372	7.88526	0.07685	0.1027	0.1517	0.07859	0.1176	7.88526	1.0209	1.01517	1.01619	1.03463	1.04276	--	--	--	--
7.99554	0.154	0.1623	0.1791	0.1658	0.1334	7.99554	0.08528	0.08001	0.09987	0.0771	0.11781	7.99554	1.00708	0.99941	1.00926	1.03569	1.02978	--	--	--	--
8.10582	0.1602	0.1785	0.1575	0.154	0.1431	8.10582	0.08089	0.09169	0.1338	0.08846	0.124	8.10582	1.04765	1.01747	1.01696	1.03086	1.00834	--	--	--	--
8.21611	0.1413	0.176	0.1263	0.1158	0.1386	8.21611	0.07141	0.1138	0.08688	0.07289	0.09609	8.21611	0.97648	1.02841	1.00546	1.0034	0.97334	--	--	--	--
8.32639	0.1803	0.1521	0.08379	0.07392	0.1044	8.32639	0.108	0.08837	0.09642	0.06756	0.09377	8.32639	1.01599	1.00494	0.98031	0.97985	1.00727	--	--	--	--
8.43667	0.1299	0.1381	0.1288	0.1544	0.1342	8.43667	0.06942	0.0782	0.083	0.07606	0.0976	8.43667	0.99904	0.99908	1.03623	1.07327	1.0171	--	--	--	--
8.54696	0.1365	0.1427	0.1645	0.1651	0.1437	8.54696	0.08679	0.09461	0.09268	0.0816	0.13678	8.54696	1.0109	1.01561	1.01493	1.04595	1.04086	--	--	--	--
8.65724	0.08741	0.102	0.08906	0.01343	0.05578	8.65724	0.07167	0.1056	0.08505	0.06883	0.06219	8.65724	1.01163	1.0168	1.0086	1.02467	1.04623	--	--	--	--
8.76752	0.1175	0.1243	0.04872	0.01039	0.07279	8.76752	0.09377	0.1103	0.08637	0.09551	0.1072	8.76752	1.01912	1.01767	1.01693	1.05184	1.01127	--	--	--	--
8.87781	0.1326	0.1581	0.01896	-0.00237	0.07971	8.87781	0.1165	0.10806	0.03422	0.09157	0.08846	8.87781	1.04818	1.01353	1.02911	1.06361	1.02666	--	--	--	--
8.98809	0.1001	-0.0009834	0.06652	-0.00171	0.03782	8.98809	0.09853	0.06928	0.06815	0.05234	0.04104	8.98809	1.02982	1.03863	1.00629	1.01486	1.01592	--	--	--	--
9.09838	0.1712	0.1709	0.1724	0.1558	0.1508	9.09838	0.09231	0.09301	0.1021	0.0817	0.1312	9.09838	1.01898	1.01467	1.01514	1.04037	1.02476	--	--	--	--
9.20866	0.1383	0.1309	0.09529	0.1487	0.1406	9.20866	0.06396	0.06693	0.03594	0.06526	0.1002	9.20866	1.00796	1.00461	1.03275	1.07115	0.98996	--	--	--	--
9.31894	0.1468	0.02935	0.0928	0.1076	0.1294	9.31894	0.08281	0.06663	0.07138	0.07077	0.08898	9.31894	0.9875	0.98165	1.0038	0.98378	0.99948	--	--	--	--
9.42923	0.1594	0.1502	0.1455	0.08353	0.1526	9.42923	0.07446	0.06794	0.01051	0.08864	0.1273	9.42923	1.01268	1.00277	1.00976	1.03418	1.01583	--	--	--	--
9.53951	0.161	0.1381	0.1373	0.1145	0.08499	9.53951	0.08718	0.08063	0.1143	0.07537	0.1047	9.53951	1.01585	1.01517	1.01503	0.9966	1.03618	--	--	--	--
9.64979	0.1399	0.1461	0.1168	0.1302	0.1385	9.64979	0.05282	0.07269	0.04654	0.08032	0.1277	9.64979	0.97648	1.00059	0.95136	1.02226	1.00987	--	--	--	--
9.76008	0.154	0.12567	0.118	0.1061	0.09566	9.76008	0.08436	0.1441	0.1069	0.0629	0.09388	9.76008	1.01494	1.01549	1.00281	1.00385	1.00502	--	--	--	--
9.87036	0.1419	0.1478	0.1088	0.1073	0.1541	9.87036	0.1074	0.06627	0.07123	0.08794	0.09859	9.87036	1.0153	0.96371	0.98544	1.01592	1.01333	--	--	--	--
9.98064	0.1413	0.1301	0.1237	0.09279	0.1256	9.98064	0.1012	0.08625	0.08373	0.09243	0.1423	9.98064	0.98435	0.96103	0.99256	1.03267	0.99359	--	--	--	--
10.0909	0.1218	0.1042	0.1084	0.1227	0.1297	10.0909	0.0931	0.06154	0.07494	0.07451	0.09959	10.0909	0.95077	0.93991	0.95269	1.00521	0.9491	--	--	--	--
10.2012	0.1362	0.1585	0.114	0.08375	0.1069	10.2012	0.06589	0.08291	0.1297	0.06969	0.09452	10.2012	0.9833	0.98751	1.02531	1.02075	1.0213	--	--	--	--
10.3115	0.1236	0.1142	0.1327	0.1349	0.1252	10.3115	0.06155	0.05744	0.07702	0.06841	0.1168	10.3115	0.96389	0.91813	0.97155	1.01803	0.97438	--	--	--	--
10.4218	0.1357	0.141	0.1479	0.1127	0.1126	10.4218	0.05812	0.0805	0.1044	0.07174	0.1009	10.4218	0.97805	0.99807	1.02018	1.00023	1.02407	--	--	--	--
10.5321	0.1243	0.1166	0.1045	0.1293	0.1251	10.5321	0.06645	0.07245	0.06481	0.06853	0.1054	10.5321	0.95829	0.96405	0.9646	1.00581	0.9697	--	--	--	--
10.6423	0.1337	0.1716	0.1481	0.1132	0.112	10.6423	0.07694	0.0963	0.08185	0.06358	0.09797	10.6423	0.92577	0.96137	0.96096	0.99162	0.96191	--	--	--	--
10.7526	0.1497	0.1874	0.1157	0.108	0.1044	10.7526	0.0694	0.1206	0.0645	0.06659	0.1066	10.7526	0.96949	1.01617	1.00298	0.99117	1.01091	--	--	--	--
10.8629	0.1405	0.1089	0.1335	0.1615	0.1111	10.8629	0.06365	0.05057	0.08438	0.06815	0.1116	10.8629	0.9457	0.93707	0.98164	1.00415	0.99342	--	--	--	--
10.9732	0.1513	0.1061	0.0738	0.1178	0.07307	10.9732	0.08307	0.06938	0.06385	0.05612	0.09885	10.9732	1.03156	0.99757	0.98114	1.01305	1.01004	--	--	--	--
11.0835	0.1404	0.1103	0.1451	0.1362	0.1216	11.0835	0.1214	0.06235	0.1234	0.06423	0.09057	11.0835	0.94063	0.92567	1.01406	0.98302	0.93594	--	--	--	--
11.1938	0.1401	0.1215	0.1276	0.1314	0.092	11.1938	0.1232	0.07193	0.07452	0.07584	0.1025	11.1938	1.01722	0.96992	1.01754	0.97502	0.98702	--	--	--	--
11.304	0.1571	0.1587	0.1715	0.1236	0.1169	11.304	0.112	0.157	0.1711	0.07462	0.08549	11.304	1.04328	1.01792	1.01834	0.9954	0.99446	--	--	--	--
11.4143	0.1457	0.1281	0.1713	0.1589	0.08753	11.4143	0.08605	0.145	0.08846	0.05246	0.1308	11.4143	1.03296	1.02766	1.0151	1.04806	1.02441	--	--	--	--
11.5246	0.1454	0.1517	0.1769	0.1179	0.1282	11.5246	0.06704	0.09425	0.09153	0.06812	0.1021	11.5246	1.03559	1.01701	1.03474	1.01456	1.01922	--	--	--	--
11.6349	0.1606	0.1447	0.1279	0.1304	0.1538	11.6349	0.08339	0.1373	0.1405	0.0772	0.1544	11.6349	1.01804	1.01604	1.03921	1.05621	1.03947	--	--	--	--
11.7452	0.1439	0.185	0.1417	0.08825	0.1107	11.7452	0.07069	0.1316	0.08275	0.05436	0.08759	11.7452	0.95252	1.02858	1.00165	1.01064	0.97801	--	--	--	--
11.8555	0.1638	0.18	0.1242	0.08529	0.1268	11.8555	0.08562	0.1055	0.08748	0.07923	0.09493	11.8555	1.02055	1.01902	1.00579	1.01305	1.02562	--	--	--	--
11.9657	0.1436	0.1364	0.1678	0.1607	0.1388	11.9657	0.07024	0.1002	0.08485	0.07745	0.1109	11.9657	1.02422	1.01668	1.01529	1.0381	1.00987	--	--	--	--
12.076	0.1598	0.151	0.1637	0.1269	0.1401	12.076	0.08081	0.08518	0.07721	0.07677	0.11673	12.076	1.03908	1.03964	1.03739	1.02105	1.02337	--	--	--	--
12.1863	0.09224	0.01241	0.06754	-0.00929	0.07689	12.1863	0.1101	0.06795	0.09205	0.06178	0.1058	12.1863	1.01601	1.0151	1.01634	1.04444	1.02926	--	--	--	--
12.2966	0.07386	0.1446	0.08513	0.03016	0.07796	12.2966	0.107	0.1231	0.1299	0.09011	0.0672	12.2966	1.01931	1.01851	1.01911	1.0461	1.01712	--	--	--	--
12.4069	0.1381	0.1961	0.06149	0.03014	0.04266	12.4069	0.1174	0.0931	0.1061	0.08862	0.08852	12.4069	1.01812	1.01509	1.019	1.06663	1.03428	--	--	--	--
12.5172	0.09306	0.05307	0.02833	0.0006413	0.04087	12.5172	0.07968	0.1012	0.06566	0.05668	0.06379	12.5172	1.03908	1.01582	1.01522	1.02543	1.01499	--	--	--	--
12.6274	0.1626	0.1209	0.1481	0.111	0.1343	12.6274	0.07758	0.06844	0.07283	0.06982	0.1057	12.6274	1.02177	1.02975	1.03557	1.03026	0.99706	--	--	--	--
12.7377	0.1393	0.1551	0.1543	0.1362	0.1382	12.7377	0.0757	0.08523	0.08766	0.07435	0.09602	12.7377	1.00376	0.99874	0.99653	1.00264	0.9607	--	--	--	--
12.848	0.1416	0.09182	0.09624	0.1119	0.1349	12.848	0.07454	0.08607	0.0719	0.06552	0.1101	12.848	0.98837	1.015	0.9952	0.97985	1.00208	--	--	--	--
12.9583	0.1426	0.158	0.03757	0.1308	0.1501	12.9583	0.07315	0.0775	0.04604	0.06903	0.12533	12.9583	1.00026	0.98802	1.00248	1.01713	0.99861	--	--	--	--
13.0686	0.1395	0.1641	0.1078	0.1116	0.124	13.0686	0.06714	0.09853	0.06403	0.07094	0.09136	13.0686	1.03156	1.0153	1.01574	1.0289	1.0374	--	--	--	--
13.1789	0.1325	0.1044	0.03093	0.1176	0.1332	13.1789	0.06498	0.07537	0.03155	0.06774	0.09746	13.1789	0.99554	1.02422	1.00281	1.00415	1.03774	--	--	--	--
13.2891	0.1625	0.1693	0.1697	0.1307	0.1368	13.2891	0.08162	0.09408	0.1468	0.07043	0.114	13.2891	1.03331	1.0153	1.01868	1.01305	0.99706	--	--	--	--
13.3994	0.1475	0.1552	0.1562	0.1224	0.1402	13.3994	0.07024	0.08266	0.09992	0.07563	0.09801	13.3994	0.9791	1.01584	1.00182	0.98966	0.96814	--	--	--	--
13.5097	0.1487	0.1308	0.1226	0.1685	0.09835	13.5097	0.07332	0.08642	0.1016	0.0504	0.1338	13.5097	0.99519	0.96874	1.01009	1.01366	0.95689	--	--	--	--
13.62	0.1393	0.1645	0.1576	0.1619	0.1317	13.62	0.07159	0.08675	0.08023	0.07972	0.1213	13.62	0.79496	0.9633	0.9529	0.99992	0.9858	--	--	--	--
13.7303	0.1499	0.05443	0.1293	0.126	0.1354	13.7303	0.07149	0.05532	0.1013	0.0818	0.1012	13.7303	0.91702	0.98846	0.95914	0.96416	0.98485	--	--	--	--
13.8406	0.1192	0.1422	0.14	0.1336	0.09203	13.8406	0.06173	0.1061	0.1239	0.06371	0.09574	13.8406	0.95412	0.96753	0.96969	0.97927	0.94403	--	--	--	--
13.9508	0.1339	0.1614	0.1328	0.1376	0.1246	13.9508	0.05903	0.1012	0.1047	0.07085	0.08962	13.9508	0.93901	0.95789	0.97767	0.96865	0.93591	--	--	--	--
14.0611	0.1106	0.1443	0.0832	0.1496	0.1177	14.0611	0.06071	0.06244	0.08647	0.08438	0.1286	14.0611	0.93898	0.9532	0.96159	0.98369	0.93864	--	--	--	--
14.1714	0.1753	0.07545	0.1453	0.1356	0.123	14.1714	0.09384	0.05597	0.08006	0.06858	0.1057	14.1714	0.97465	0.91042	0.98457	0.98775	0.97709	--	--	--	--
14.2817	0.1378	0.1175	0.1354	0.09269	0.07609	14.2817	0.0687	0.07872	0.1131	0.05658	0.1155	14.2817	0.98455	0.91058	0.9727	0.96099	0.94235	--	--	--	--
14.392	0.1253	0.1255	0.1069	0.1119	0.113	14.392	0.06328	0.1121	0.07508	0.06339	0.06299	14.392	0.91912	0.98282	0.94673	0.99162	0.92798	--	--	--	--
14.5023	0.1217	0.1344	0.06231	0.09276	0.1075	14.5023	0.06711	0.07623	0.07572	0.0667	0.07489	14.5023	0.99029	0.9907	1.01307	0.9883	0.99688	--	--	--	--
14.6125	0.1059	0.1514	0.1312	0.1645	0.06773	14.6125	0.1177	0.07809	0.06153	0.05748	0.1319	14.6125	0.9763	0.94427	0.95616	1.02603	0.92954	--	--	--	--
14.7228	0.1408	0.1074	0.1589	0.153	0.1446	14.7228	0.07474	0.05228	0.1226	0.1269	0.1028	14.7228	0.99746	0.9369	1.01803	1.0037	1.01734	--	--	--	--
14.8331	0.1503	0.1336	0.1517	0.1316	0.112	14.8331	0.08269	0.08997	0.1112	0.06704	0.1111	14.8331	1.00551	1.00595	1.02498	0.97819	1	--	--	--	--
14.9434	0.1538	0.1045	0.1563	0.1324	0.1473	14.9434	0.06875	0.09255	0.1015	0.0967	0.114	14.9434	1.02422	1.01534	1.01685	0.99525	1.03428	--	--	--	--
15.0537	0.1451	0.1567	0.132	0.1301	0.1315	15.0537	0.07181	0.07788	0.06739	0.07115	0.1094	15.0537	0.98697	1.01349	0.98693	1.04867	0.99117	--	--	--	--
15.164	0.1553	0.1697	0.181	0.1368	0.1485	15.164	0.07217	0.08627	0.0929	0.07268	0.11578	15.164	1.04381	1.02824	1.01715	1.0366	1.02943	--	--	--	--
15.2742	0.114	0.1635	0.147	0.09617	0.1105	15.2742	0.05194	0.07832	0.09423	0.06254	0.08009	15.2742	0.93521	0.99053	0.99438	1.01034	0.99879	--	--	--	--
15.3845	0.1565	0.1659	0.1439	0.1121	0.1345	15.3845	0.07561	0.0838	0.0805	0.06946	0.1137	15.3845	1.00009	1.00243	0.99404	1.01607	1.01887	--	--	--	--
15.4948	0.1406	0.1584	0.1643	0.1407	0.1304	15.4948	0.07448	0.07806	0.08765	0.07072	0.08208	15.4948	1.01529	1.01601	1.01511	1.0627	1.01229	--	--	--	--
15.6051	0.1659	0.173	0.1733	0.1495	0.1148	15.6051	0.07829	0.07713	0.101	0.07046	0.1041	15.6051	1.03086	1.01517	1.01455	1.05395	1.00606	--	--	--	--
15.7154	0.08887	0.01956	0.05538	-0.00616	0.04411	15.7154	0.08761	0.08263	0.08655	0.05397	0.07352	15.7154	1.017	1.04467	1.02911	1.03056	1.01628	--	--	--	--
15.8257	0.1812	0.1315	0.03741	0.01651	0.05927	15.8257	0.06651	0.1341	0.09485	0.08321	0.07698	15.8257	1.01567	1.01903	1.0151	1.06331	1.01578	--	--	--	--
15.9359	0.1519	0.1502	0.06377	0.01524	0.06178	15.9359	0.1169	0.1278	0.0794	0.07678	0.1312	15.9359	1.02492	1.01546	1.01561	1.04791	1.01602	--	--	--	--
16.0462	0.1176	0.08893	-0.00302	-0.00292	0.07476	16.0462	0.08808	0.08394	0.0431	0.09541	0.04998	16.0462	1.048	1.04483	1.04549	1.03192	1.01824	--	--	--	--
16.1565	0.1541	0.07599	0.1616	0.1494	0.154	16.1565	0.07769	0.1049	0.08501	0.0874	0.1063	16.1565	1.01751	1.00863	1.01685	1.0532	1.04536	--	--	--	--
16.2668	0.1306	0.1474	0.1678	0.1164	0.1515	16.2668	0.06489	0.07305	0.1165	0.07069	0.1293	16.2668	1.03017	1.03008	1.01576	1.06466	0.99584	--	--	--	--
16.3771	0.1375	0.1189	0.1593	0.1399	0.1409	16.3771	0.06776	0.05351	0.08487	0.07321	0.1389	16.3771	1.00201	1.04148	1.00281	1.00324	1.02199	--	--	--	--
16.4874	0.08809	0.153	0.1312	0.08492	0.1231	16.4874	0.05421	0.09289	0.07705	0.06007	0.08372	16.4874	1.00708	1.04584	0.99404	1.00596	1.00554	--	--	--	--
16.5976	0.1442	0.1481	0.1183	0.11	0.1452	16.5976	0.06081	0.08137	0.0564	0.07753	0.1286	16.5976	1.00813	1.01566	1.03044	0.99781	1.02147	--	--	--	--
16.7079	0.1281	0.1618	0.09755	0.1444	0.1065	16.7079	0.06737	0.08322	0.07452	0.06301	0.1361	16.7079	1.03279	1.03243	1.02184	1.01064	1.02389	--	--	--	--
16.8182	0.1545	0.05226	0.136	0.1249	0.136	16.8182	0.07698	0.08759	0.09662	0.0775	0.1253	16.8182	1.00936	1.00729	1	1.02241	1.03082	--	--	--	--
16.9285	0.1541	0.1571	0.1308	0.1517	0.1271	16.9285	0.08129	0.09925	0.0793	0.06299	0.1192	16.9285	1.01862	1.03277	1.02134	0.9868	0.97905	--	--	--	--
17.0388	0.1144	0.1172	0.1638	-0.0025	0.1264	17.0388	0.06472	0.07536	0.1397	0.1066	0.07416	17.0388	1.02002	0.956	1.01543	1.00792	1.01039	--	--	--	--
17.1491	0.1088	0.1357	0.1442	0.1798	0.0999	17.1491	0.07054	0.06885	0.09119	0.07311	0.1384	17.1491	0.9499	0.95114	0.97866	1.02045	0.97507	--	--	--	--
17.2593	0.1347	0.137	0.1255	0.126	0.1115	17.2593	0.07794	0.08491	0.07466	0.0741	0.1038	17.2593	1.0104	0.95785	0.98561	1.02739	1.00225	--	--	--	--
17.3696	0.1372	0.08683	0.1423	0.1474	0.1205	17.3696	0.06112	0.05998	0.0901	0.06451	0.09832	17.3696	0.97158	0.95114	0.9861	1.01185	1.01039	--	-19	6	-3
17.4799	0.152	0.01546	0.1393	0.1225	0.1193	17.4799	0.09092	0.01609	0.0941	0.0735	0.09453	17.4799	1.04328	0.93673	1.01373	0.9631	1.00156	--	-19	6	-3
17.5902	0.1368	0.1956	0.1441	0.1216	0.1215	17.5902	0.05934	0.113	0.07495	0.05148	0.122	17.5902	0.92891	1.0098	0.97039	1.00128	0.95377	--	-8	5	2
17.7005	0.1451	-0.00465	0.161	0.1296	0.1265	17.7005	0.07364	0.01321	0.1127	0.04836	0.1148	17.7005	0.98452	0.92936	0.97535	1.03735	0.96918	--	-3	0	4
17.8108	0.09014	0.1361	0.1446	0.1156	0.1173	17.8108	0.0446	0.09002	0.09687	0.06695	0.07385	17.8108	0.95147	1.02925	1.03027	0.97065	1.01004	--	-9	-1	5
17.921	0.1235	0.1157	0.1364	0.1222	0.1305	17.921	0.05839	0.07279	0.08509	0.09322	0.1109	17.921	0.97386	0.98601	1.01141	0.97472	0.9742	--	-17	-3	6
18.0313	0.137	0.00716	0.06543	0.1125	0.1075	18.0313	0.07267	0.04397	0.1225	0.1314	0.1271	18.0313	1.00866	1.01735	1.00165	0.97397	0.99446	--	-25	-5	8
18.1416	0.1089	0.1305	0.1488	0.1223	0.1065	18.1416	0.07592	0.07328	0.1436	0.1516	0.2387	18.1416	0.97281	0.98165	1.02399	0.98332	1.02233	--	-30	-6	9
18.2519	0.1517	0.1138	0.1307	0.151	0.09107	18.2519	0.09968	0.1002	0.1837	0.2474	0.3235	18.2519	1.01515	0.99656	1.015	0.99117	1.01679	--	-35	-7	11
18.3622	0.1521	0.1481	0.1795	0.1316	0.1251	18.3622	0.08364	0.1754	0.2559	0.2693	0.356	18.3622	1.01722	1.01958	1.01958	0.98574	1.01602	--	-44	-7	11
18.4725	0.1391	0.1668	0.1066	0.1574	0.1562	18.4725	0.06455	0.1235	0.1656	0.3793	0.4636	18.4725	1.03699	1.04215	1.03176	0.94469	1.0172	--	-61	-7	11
18.5827	0.1372	0.1747	0.1735	0.1529	0.1403	18.5827	0.06199	0.1275	0.1802	0.5488	0.5074	18.5827	1.04643	1.01869	1.03275	0.96235	1.03445	--	-83	-6	8
18.693	0.1531	0.1485	0.1482	0.1604	0.1801	18.693	0.07931	0.1748	0.3199	0.7248	0.771	18.693	1.04713	1.03109	0.96857	0.95269	1.01506	--	-107	-4	5
18.8033	0.12	0.1639	0.1285	0.156	0.2497	18.8033	0.05548	0.1523	0.4373	0.8264	0.8907	18.8033	0.99012	1.0031	0.92804	0.96582	1.01627	--	-127	-1	2
18.9136	0.1529	0.1771	0.1113	0.1802	0.3203	18.9136	0.07265	0.2137	0.547	1.086	1.178	18.9136	1.03419	1.01552	0.95897	0.93217	0.93456	--	-143	2	1
19.0239	0.1274	0.1726	0.1711	0.2843	0.3693	19.0239	0.06404	0.1803	0.5317	1.057	1.247	19.0239	1.01501	1.01596	1.00844	0.95978	0.95152	--	-153	5	3
19.1342	0.09753	0.1443	0.1876	0.3595	0.458	19.1342	0.06158	0.3158	0.6852	1.198	1.279	19.1342	1.01886	1.01098	0.98726	0.96733	0.92157	--	-158	6	5
19.2444	0.1215	0.1152	0.08862	0.5196	0.202	19.2444	0.1089	0.2789	0.8928	1.169	1.708	19.2444	1.01566	1.01818	0.94988	0.98498	0.94806	--	-158	6	7
19.3547	0.1613	0.1432	0.05877	0.5112	1.822	19.3547	0.1512	0.6472	0.8732	1.508	1.676	19.3547	1.01636	1.03846	0.92539	0.93745	0.91759	--	-155	7	9
19.465	0.1551	0.1508	0.0118	1.591	1.701	19.465	0.1475	0.4335	0.1296	1.449	1.745	19.465	1.01321	1.01313	1.02448	0.94303	0.89526	--	-150	7	9
19.5753	0.1055	0.1238	0.02144	1.664	1.853	19.5753	0.09945	0.2789	0.7276	1.426	1.802	19.5753	1.01957	1.03897	0.95567	0.89731	0.89197	--	-147	6	7
19.6856	0.1681	0.1958	0.1787	0.3092	0.2566	19.6856	0.08402	0.2577	0.5086	1.037	1.146	19.6856	1.01735	1.01695	0.97601	0.98936	0.98875	--	-146	4	5
19.7959	0.1406	0.157	0.1617	0.2858	0.1942	19.7959	0.07567	0.1278	0.4165	0.7524	1.103	19.7959	1.01763	1.01928	1.01853	1.00656	0.98407	--	-149	2	4
19.9061	0.1747	0.02093	0.09803	0.1596	0.1605	19.9061	0.09242	0.1386	0.4021	0.7894	1.046	19.9061	1.01557	1.02422	0.94326	0.90727	0.9394	--	-154	0	3
20.0164	0.1589	0.158	0.1464	0.1227	0.178	20.0164	0.09372	0.1985	0.2961	0.6721	0.9287	20.0164	1.03121	1.01991	0.94822	0.95209	0.99307	--	-159	-2	5
20.1267	0.1613	0.1496	0.1468	0.15904	0.1519	20.1267	0.09131	0.1146	0.2835	0.5709	1.465	20.1267	1.01651	1.01639	1.00116	0.93594	1.04069	--	-165	-2	8
20.237	0.1655	0.1536	0.1722	0.133	0.1519	20.237	0.1075	0.1064	0.1899	0.4573	0.8248	20.237	1.01793	1.01571	1.01514	0.98257	1.01822	--	-170	-1	11
20.3473	0.1218	-0.00112	0.1234	0.141	0.1333	20.3473	0.06035	0.09456	0.3201	0.5039	0.7147	20.3473	0.99642	1.01539	1.01551	0.97834	1.02649	--	-172	0	14
20.4576	0.1512	-0.00214	0.1768	0.1641	0.1449	20.4576	0.07759	0.1315	0.1753	0.4207	0.6019	20.4576	1.02527	1.01805	1.01495	0.96688	1.01645	--	-173	-1	16
20.5678	0.1807	0.1327	0.1538	0.157	0.1488	20.5678	0.1088	0.08662	0.199	0.388	0.5504	20.5678	1.01478	1.02355	0.97982	0.92236	1.01749	--	-171	-3	15
20.6781	0.1342	0.1041	0.1544	0.1656	0.1327	20.6781	0.07578	0.05506	0.1386	0.3273	0.4358	20.6781	0.99239	0.95047	1.0091	0.99887	1.03618	--	-168	-4	11
20.7884	0.1348	0.1431	0.1243	0.1715	0.1359	20.7884	0.07534	0.08818	0.1855	0.3613	0.4768	20.7884	0.99886	1.00595	0.99057	0.96733	0.99844	--	-165	-4	8
20.8987	0.1382	0.139	0.08931	0.172	0.1181	20.8987	0.0721	0.07187	0.1209	0.2337	0.3139	20.8987	1.00813	0.97092	0.99735	0.96446	0.97126	--	-161	-4	4
21.009	0.1211	0.1568	0.1347	0.1673	0.1431	21.009	0.05545	0.08165	0.1374	0.2746	0.326	21.009	0.97788	0.98668	1.01886	0.9539	1.04398	--	-159	-1	0
21.1193	0.1227	0.1267	0.1607	0.1737	0.1138	21.1193	0.06344	0.08351	0.1433	0.2749	0.3153	21.1193	0.97823	1.00595	0.98246	0.98544	1.02285	--	-159	1	-3
21.2295	0.1508	0.1429	0.0949	0.1518	0.1283	21.2295	0.07636	0.08741	0.1595	0.2053	0.3619	21.2295	0.97228	0.94578	1.01534	1.03509	0.99186	--	-163	3	-6
21.3398	0.1326	0.1065	0.1265	0.1286	0.1313	21.3398	0.07039	0.07974	0.1394	0.164	0.2999	21.3398	1.0223	1.00846	1.02862	1.03056	1.01887	--	-172	4	-8
21.4501	0.0992	0.1422	0.1328	0.1442	0.11	21.4501	0.05372	0.07664	0.09488	0.1005	0.1723	21.4501	0.95829	0.96992	1.04103	1.02558	0.97351	--	-180	2	-8
21.5604	0.1278	0.1146	0.1407	0.1113	0.1057	21.5604	0.07508	0.05851	0.08356	0.09438	0.2222	21.5604	1.01565	0.92718	0.96741	0.93624	0.96711	--	-184	0	-5
21.6707	0.1354	0.1199	0.1497	0.1412	0.09802	21.6707	0.08433	0.06506	0.1238	0.06847	0.1251	21.6707	0.96179	0.93874	1.03623	0.91617	0.98996	--	-183	-2	1
21.781	0.1402	0.1336	0.08322	0.1626	0.1328	21.781	0.07586	0.06894	0.08029	0.08133	0.1641	21.781	1.01536	0.92031	1.01969	0.94288	1.01247	--	-178	-2	7
21.8912	0.1257	0.1447	0.1335	0.148	0.1197	21.8912	0.0727	0.1284	0.1089	0.06205	0.1459	21.8912	0.99554	1.02137	1.01307	0.9951	1.00762	--	-170	-3	12
22.0015	0.1633	0.122	0.1019	0.14	0.1229	22.0015	0.09211	0.1435	0.1171	0.0688	0.1869	22.0015	1.0459	1.02187	1.01956	0.95616	1.04605	--	-165	-3	17
22.1118	0.1361	0.1576	0.1348	0.1243	0.1285	22.1118	0.06129	0.07596	0.06807	0.06781	0.1531	22.1118	0.99344	1.02472	1	0.99857	1.02112	--	-164	-3	18
22.2221	0.156	0.1338	0.1457	0.1559	0.09928	22.2221	0.07176	0.08181	0.09003	0.07807	0.1511	22.2221	1.01629	1.04014	1.01473	0.99691	1.01779	--	-168	-5	16
22.3324	0.1032	0.1068	0.1685	0.1276	0.1403	22.3324	0.08108	0.1154	0.07523	0.07223	0.1268	22.3324	0.98837	1.0321	1.00165	0.97502	1.01316	--	-177	-7	13
22.4427	0.1631	0.1201	0.107	0.1246	0.141	22.4427	0.08352	0.08548	0.07487	0.06996	0.1253	22.4427	1.00778	1.01544	1.00331	0.96552	1.02112	--	-192	-9	11
22.5529	0.1337	0.1399	0.1628	0.1495	0.09865	22.5529	0.06145	0.1037	0.07369	0.06878	0.08778	22.5529	1.0153	1.02774	1.03606	1.05154	1.03238	--	-206	-9	11
22.6632	0.1619	0.1555	0.1733	0.133	0.1241	22.6632	0.08111	0.07549	0.09116	0.07424	0.1224	22.6632	1.01686	1.04668	1.03821	0.99691	1.0303	--	-215	-8	11
22.7735	0.0949	0.09019	0.1426	0.0002948	0.08376	22.7735	0.0754	0.07229	0.03094	0.07784	0.1003	22.7735	1.01557	0.98735	1.01138	1.01818	1.03757	--	-217	-7	11
22.8838	0.1054	0.1351	0.0614	0.00782	0.08436	22.8838	0.1155	0.1251	0.0758	0.07752	0.07815	22.8838	1.04923	1.01789	0.93102	1.0375	1.015	--	-211	-5	11
22.9941	0.1253	0.1222	0.03948	0.01698	0.09827	22.9941	0.1209	0.1184	0.07158	0.09106	0.134	22.9941	1.02824	1.01976	0.98098	1.01019	1.02078	--	-201	-3	11
23.1044	0.06808	-0.0011	0.1035	0.06266	-0.01015	23.1044	0.09114	0.05176	0.07986	0.07163	0.1047	23.1044	1.02055	1.01282	0.98644	1.03041	1.04865	--	-192	-1	10
23.2146	0.1513	0.1616	0.1397	0.1447	0.1267	23.2146	0.07665	0.08477	0.06158	0.06496	0.1195	23.2146	1.03768	1.00729	1.02266	1.01622	1.01021	--	-186	2	10
23.3249	0.1336	0.1361	0.1425	0.1484	0.08014	23.3249	0.06368	0.0607	0.09822	0.05686	0.09506	23.3249	1.04818	0.97109	1.0107	1.05304	1.00052	--	-182	5	11
23.4352	0.1333	0.1553	0.08042	0.1481	0.09152	23.4352	0.06367	0.08871	0.04384	0.04776	0.1212	23.4352	0.97683	1.01215	0.97254	0.98046	0.96711	--	-179	8	13
23.5455	0.1207	0.06433	0.1569	0.1332	0.1104	23.5455	0.06294	0.1087	0.09634	0.09471	0.1379	23.5455	0.97928	1.01557	0.99024	0.9957	0.99896	--	-178	10	16
23.6558	0.1332	0.1397	0.149	0.1232	0.09923	23.6558	0.0683	0.08917	0.07696	0.06162	0.1167	23.6558	1.00498	1.01542	1.0306	1.00656	1.02805	--	-175	10	19
23.7661	0.1213	0.1325	0.02613	0.1293	-0.01492	23.7661	0.05752	0.0669	0.08814	0.06139	0.1036	23.7661	0.99257	1.0217	1.04285	1.00838	1.01004	--	-170	10	21
23.8763	0.109	0.1621	0.105	0.1367	0.1271	23.8763	0.0661	0.09677	0.09168	0.06193	0.128	23.8763	1.00271	1.02573	1.01473	1.01637	0.991	--	-166	8	22
23.9866	0.1228	0.1489	0.1341	0.08318	0.1271	23.9866	0.06414	0.09345	0.08701	0.07835	0.1158	23.9866	0.96301	1.01483	0.99404	1.00053	1.03826	--	-163	5	22
24.0969	0.1216	0.1402	0.1743	0.1468	0.1149	24.0969	0.05652	0.07569	0.1439	0.06426	0.1022	24.0969	0.93906	1.00578	1.01526	0.98996	0.98044	--	-164	2	19
24.2072	0.1363	0.1089	0.1213	0.1814	0.1189	24.2072	0.06828	0.06791	0.1073	0.06238	0.112	24.2072	0.98225	0.97444	1.00215	1.01019	0.94858	--	-168	-1	16
24.3175	0.1203	0.1487	0.1438	0.1616	0.1124	24.3175	0.07157	0.07339	0.07745	0.06751	0.1081	24.3175	0.99869	0.96338	1.01026	1.01456	1.00329	--	-174	-4	13
24.4278	0.09964	0.07993	0.1473	0.1654	0.1149	24.4278	0.05131	0.05064	0.1014	0.07091	0.112	24.4278	0.96232	0.94511	0.97568	0.99434	0.98425	--	-178	-5	11
24.538	0.1163	0.1792	0.1406	0.1442	0.1229	24.538	0.05784	0.107	0.06848	0.07204	0.111	24.538	0.95829	0.97863	0.95385	0.99992	0.97161	--	-181	-5	10
24.6483	0.1143	0.08206	0.1542	0.1281	0.1189	24.6483	0.06092	0.06727	0.08794	0.0643	0.1295	24.6483	0.99589	0.95232	0.96576	0.98906	0.95949	--	-183	-4	10
24.7586	0.1056	0.1023	0.1274	0.1537	0.1345	24.7586	0.06325	0.05625	0.08724	0.06374	0.1402	24.7586	0.96092	0.92651	0.96361	1.00324	0.96572	--	-185	-3	11
24.8689	0.1448	0.1435	0.1443	0.1283	0.07933	24.8689	0.0752	0.09	0.07974	0.06355	0.1179	24.8689	0.99642	1.01433	0.97552	1.00324	1.00121	--	-185	-2	13
24.9792	0.1139	0.1038	0.1294	0.1523	0.1141	24.9792	0.07642	0.0497	0.07067	0.06229	0.08286	24.9792	0.96162	0.9126	0.97982	0.97623	0.98355	--	-186	0	15
25.0895	0.1447	0.07865	0.1252	0.132	0.07864	25.0895	0.07682	0.06396	0.0659	0.06816	0.1006	25.0895	0.99467	1.01349	0.98991	0.99992	1.00744	--	-185	2	17
25.1997	0.1413	0.1097	0.1509	0.155	0.1156	25.1997	0.09789	0.06373	0.107	0.05362	0.08844	25.1997	1.02474	0.95785	0.99388	0.9797	0.94945	--	-183	2	18
25.31	0.1415	0.122	0.167	0.1539	0.1205	25.31	0.09057	0.0907	0.1489	0.06906	0.08179	25.31	1.02072	1.00863	1.02266	0.96884	0.97697	--	-180	2	16
25.4203	0.1071	0.1376	0.1521	0.1474	0.1157	25.4203	0.07318	0.1171	0.1087	0.06124	0.1018	25.4203	1.02247	1.01148	1.03193	0.96718	0.99325	--	-178	1	13
25.5306	0.1197	0.167	0.188	0.1442	0.1257	25.5306	0.06273	0.1173	0.1434	0.06307	0.1264	25.5306	0.98627	1.01567	1.02432	0.98664	1.01229	--	-180	1	10
25.6409	0.1387	0.09417	0.1705	0.16	0.125	25.6409	0.06407	0.05548	0.09612	0.07224	0.119	25.6409	1.02072	0.97209	1.03722	1.01275	1.03515	--	-186	0	6
25.7512	0.1296	0.1623	0.1622	0.162	0.1485	25.7512	0.05945	0.1053	0.0921	0.07604	0.1376	25.7512	1.01285	1.01541	1.02498	1.01924	1.03913	--	-194	0	4
25.8614	0.1547	0.153	0.1609	0.132	0.1127	25.8614	0.0676	0.1613	0.08971	0.06161	0.1088	25.8614	1.00149	1.02103	1.0268	0.97276	0.99256	--	-202	0	2
25.9717	0.1318	0.1673	0.1495	0.1255	0.1501	25.9717	0.06706	0.1011	0.08926	0.08148	0.1083	25.9717	0.97648	1.02321	0.99123	0.98529	1.015	--	-209	0	2
26.082	0.1323	0.1342	0.1424	0.1502	0.101	26.082	0.06566	0.07734	0.07775	0.0489	0.08775	26.082	1.03296	0.99371	1.00678	1.0535	0.99463	--	-212	0	3
26.1923	0.1461	0.1726	0.1374	0.1605	0.1355	26.1923	0.07116	0.09961	0.07265	0.07202	0.09295	26.1923	1.00411	1.01701	1.0268	1.03237	1.01472	--	-211	0	6
26.3026	0.08437	0.09556	0.01468	0.00665	0.03894	26.3026	0.1145	0.1226	0.05115	0.06208	0.06137	26.3026	1.01641	1.01191	1.03755	1.02754	1.04501	--	-205	0	9
26.4129	0.1514	0.1359	0.05728	0.0218	0.07148	26.4129	0.1106	0.111	0.088	0.1054	0.09845	26.4129	1.03069	1.01487	1.01584	0.99992	1.01721	--	-197	-1	11
26.5231	0.1226	0.1328	0.06834	0.01461	0.07696	26.5231	0.1145	0.1168	0.08549	0.08283	0.07714	26.5231	1.03576	1.01601	1.01456	1.03222	1.02805	--	-190	-1	13
26.6334	0.07545	-0.00306	0.09221	-0.00736	0.06284	26.6334	0.07657	0.061	0.1109	0.08107	0.08912	26.6334	1.02824	1.03293	1.01572	1.03448	1.03047	--	-185	0	13
26.7437	0.13	0.1478	0.1365	0.1597	0.127	26.7437	0.07387	0.07279	0.06618	0.07049	0.09218	26.7437	1.02212	0.99841	0.99454	1.06014	0.99861	--	-183	2	12
26.854	0.1279	0.1534	0.1704	0.1507	0.1239	26.854	0.06628	0.07847	0.1012	0.0712	0.08322	26.854	1.03086	0.9855	1.04334	1.04701	0.99463	--	-182	4	11
26.9643	0.1336	0.1248	0.1092	0.08211	0.1223	26.9643	0.0684	0.07841	0.07421	0.06747	0.1397	26.9643	0.98435	1.0098	0.99272	0.95631	0.95602	--	-182	5	9
27.0746	0.1252	0.19	0.1275	0.1357	0.121	27.0746	0.07106	0.1261	0.08932	0.06783	0.1301	27.0746	0.98417	1.03796	0.97254	0.99117	1.01004	--	-179	4	8
27.1848	0.1236	0.1317	0.1204	0.1319	0.06099	27.1848	0.06876	0.07134	0.06747	0.04358	0.1179	27.1848	1.00726	1.03327	0.97618	1.01441	1.0097	--	-174	2	7
27.2951	0.1151	0.1537	0.1231	0.142	0.1209	27.2951	0.06299	0.07842	0.1149	0.06507	0.1184	27.2951	1.03629	1.0217	1.01498	1.0132	1.02407	--	-169	1	7
27.4054	0.1396	0.1458	0.1527	0.1326	0.1426	27.4054	0.08067	0.1132	0.1135	0.0782	0.1338	27.4054	1.00936	1.00729	1.03408	0.98619	1.01125	--	-165	0	8
27.5157	0.1174	0.1559	0.00426	0.137	0.1124	27.5157	0.06722	0.1081	0.06825	0.06596	0.1151	27.5157	1.0188	1.03495	0.99967	1.01351	0.99273	--	-163	0	11
27.626	0.1829	0.09421	0.1382	0.1773	0.1401	27.626	0.09665	0.08114	0.1027	0.09825	0.1226	27.626	0.98295	0.91863	1.0086	0.99374	1.01904	--	-164	1	13
27.7363	0.115	0.1362	0.1235	0.2157	0.08919	27.7363	0.07164	0.08516	0.08295	0.06168	0.1267	27.7363	0.9833	0.97327	0.98726	1.00581	0.96884	--	-165	1	15
27.8465	0.1315	0.137	0.1148	0.08352	0.1029	27.8465	0.0752	0.07295	0.07964	0.06364	0.08917	27.8465	1.02649	0.93572	0.97254	1.01471	1	--	-166	1	17
27.9568	0.09807	0.1467	0.1336	0.176	0.09885	27.9568	0.05452	0.07717	0.08727	0.06395	0.1172	27.9568	0.93713	0.93958	0.96559	0.98604	0.97524	--	-162	0	17
28.0671	0.1119	0.126	0.1475	0.1214	0.1354	28.0671	0.06447	0.06625	0.1139	0.08172	0.1262	28.0671	0.97298	0.95098	1.00893	1.0123	0.98511	--	-156	0	16
28.1774	0.1008	0.1705	0.1132	0.2062	0.06451	28.1774	0.05485	0.1036	0.09478	0.0576	0.1356	28.1774	0.95532	0.95215	0.99901	0.97578	0.97611	--	-147	1	15
28.2877	0.1519	0.1682	0.1477	0.1391	0.13	28.2877	0.07038	0.1005	0.1216	0.06808	0.1491	28.2877	0.99904	0.95785	0.98263	1.02316	0.97611	--	-139	1	15
28.398	0.118	0.05555	0.1148	0.1402	0.1114	28.398	0.06366	0.06204	0.07883	0.06177	0.1313	28.398	0.96879	0.92131	0.97982	1.03101	0.98096	--	-138	2	17
28.5082	0.1435	0.1525	0.1327	0.1476	0.1387	28.5082	0.07163	0.09375	0.08999	0.0792	0.1318	28.5082	0.98662	0.96522	0.9727	0.9951	0.98338	--	-144	1	20
28.6185	0.1339	0.1284	0.128	0.115	0.06905	28.6185	0.07008	0.07197	0.0797	0.06113	0.07976	28.6185	0.98225	0.93455	0.98627	0.98332	0.99152	--	-155	0	22
28.7288	0.1281	0.1567	0.1534	0.166	0.05211	28.7288	0.1112	0.09348	0.08323	0.05324	0.1116	28.7288	0.98435	0.97176	0.9373	1.01381	0.94737	--	-171	0	25
28.8391	0.1617	0.1433	0.1738	0.1751	0.1052	28.8391	0.09388	0.08649	0.145	0.05884	0.1177	28.8391	1.04206	0.94796	1.0048	1.00158	0.97334	--	-187	0	26
28.9494	0.1048	0.1748	0.1633	0.1405	0.1369	28.9494	0.05001	0.1167	0.1105	0.07436	0.1102	28.9494	0.95882	1.02355	0.99007	0.99751	1.00294	--	-201	2	25
29.0597	0.159	0.1658	0.1491	0.1377	0.1143	29.0597	0.08322	0.1007	0.08117	0.07091	0.1683	29.0597	1.00901	1.0026	0.9641	0.99872	1.00519	--	-211	4	22
29.1699	0.117	0.1946	0.1502	0.1478	0.1413	29.1699	0.06415	0.1026	0.08277	0.0748	0.1114	29.1699	1.04853	1.01601	1.00976	0.99132	1.00156	--	-217	6	16
29.2802	0.1486	0.1507	0.1475	0.1024	0.1267	29.2802	0.07332	0.09601	0.09736	0.0631	0.1154	29.2802	1.00306	1.04165	1.03954	1.05063	1.01783	--	-219	7	10
29.3905	0.1236	0.1969	0.1214	0.1151	0.09245	29.3905	0.06538	0.1026	0.08639	0.05341	0.09923	29.3905	0.98785	0.96891	0.96195	0.98121	0.98269	--	-218	7	5
29.5008	0.1735	0.1504	0.1042	0.09337	0.1207	29.5008	0.08412	0.08093	0.0956	0.0962	0.1489	29.5008	0.99449	0.97511	1.01191	0.99359	1.00693	--	-217	6	2
29.6111	0.157	0.1612	0.15	0.1564	0.1155	29.6111	0.07267	0.08886	0.09281	0.08088	0.1404	29.6111	1.02125	1.01742	0.99653	1.04731	0.95914	--	-217	5	1
29.7214	0.1507	0.1178	0.1639	0.1475	0.1321	29.7214	0.09244	0.08556	0.09596	0.06712	0.1037	29.7214	1.03873	1.02053	1.01175	1.05033	1.02961	--	-218	4	1
29.8316	0.1103	0.06489	0.07423	0.00345	0.07851	29.8316	0.0846	0.08286	0.09743	0.07899	0.07474	29.8316	1.04818	1.0393	1.01868	1.03116	1.04848	--	-220	6	1
29.9419	0.05555	0.1038	0.06835	-0.009	0.07967	29.9419	0.119	0.1086	0.09219	0.08821	0.1201	29.9419	1.01159	1.01572	1.02399	1.04731	1.01653	--	-220	8	2
30.0522	0.1134	0.1383	0.05528	0.00803	0.08876	30.0522	0.1148	0.1419	0.08526	0.09706	0.08689	30.0522	1.01847	1.0176	1.02862	1.02724	1.01525	--	-216	10	4
30.1625	0.07536	0.0991	0.104	0.00331	0.039	30.1625	0.06189	0.1234	0.09186	0.0695	0.05911	30.1625	1.03541	1.01896	1.04318	1.0043	1.01991	--	-212	11	7
30.2728	0.1641	0.148	0.169	0.1372	0.1386	30.2728	0.0944	0.07933	0.08691	0.07852	0.1287	30.2728	1.01655	1.01249	0.98098	1.02769	0.99792	--	-208	11	8
30.3831	0.118	0.1657	0.1676	0.1473	0.1434	30.3831	0.0588	0.08571	0.1031	0.0598	0.08096	30.3831	1.0223	0.99774	1.01574	1.03358	0.98511	--	-205	9	9
30.4933	0.1549	0.186	0.1408	0.1259	0.08456	30.4933	0.08917	0.1203	0.1027	0.06343	0.1079	30.4933	1.00656	0.99908	0.98197	0.9711	1.02095	--	-205	5	9
30.6036	0.136	0.1249	0.09091	0.08129	0.1033	30.6036	0.08166	0.07834	0.06871	0.05608	0.08936	30.6036	1.00726	0.97478	1.00546	0.98664	0.99048	--	-208	2	8
30.7139	0.1065	0.1469	0.1354	0.1283	0.1165	30.7139	0.05305	0.09635	0.08255	0.05709	0.1332	30.7139	0.96721	1.0147	0.9914	1.01773	0.99325	--	-212	-1	6
30.8242	0.1341	0.147	0.152	0.1582	0.1101	30.8242	0.06931	0.08641	0.08594	0.0697	0.1295	30.8242	1.02457	1.01215	1.00116	1.00143	1.02614	--	-218	-2	4
30.9345	0.1333	0.1937	0.1616	0.1659	0.1257	30.9345	0.06945	0.1285	0.1022	0.074	0.1316	30.9345	0.97508	1.04668	1.00165	0.99283	1.03324	--	-222	-1	4
31.0448	0.1551	0.165	0.1709	0.157	0.1154	31.0448	0.08031	0.1282	0.1083	0.06199	0.14	31.0448	1.0195	1.02858	1.00827	1.00008	0.9865	--	-225	0	6
31.155	0.1135	0.1474	0.1712	0.1534	0.1193	31.155	0.06627	0.0853	0.1085	0.08199	0.1195	31.155	0.97421	0.95517	0.97353	0.94379	0.98165	--	-225	2	7
31.2653	0.1175	0.1365	0.1411	0.1972	0.1194	31.2653	0.07565	0.07726	0.09516	0.07854	0.11747	31.2653	0.98592	0.9669	0.97022	1.02648	0.97368	--	-224	3	9
31.3756	0.1349	0.1503	0.1223	0.1491	0.1196	31.3756	0.08044	0.0893	0.09551	0.07509	0.11312	31.3756	1.02335	0.98165	0.99917	0.97502	1.01564	--	-224	3	9
31.4859	0.1179	0.1274	0.1652	0.1638	0.1295	31.4859	0.05705	0.07181	0.1314	0.07172	0.107	31.4859	0.91702	0.93556	0.98842	0.98906	1.00069	--	-227	3	8
31.5962	0.1334	0.1571	0.1541	0.1908	0.1323	31.5962	0.06988	0.1118	0.1101	0.0719	0.12356	31.5962	1.00743	0.97913	0.98908	0.98408	0.98805	--	-232	3	6
31.7065	0.1202	0.136	0.156	0.1595	0.1459	31.7065	0.05937	0.08687	0.11	0.06912	0.11642	31.7065	0.97123	0.96036	0.95335	1.03916	1.0045	--	-240	3	4
31.8167	0.1137	-0.00568	0.1515	0.1468	0.09616	31.8167	0.07477	0.05954	0.122	0.06147	0.11671	31.8167	0.97735	0.92852	0.95616	1.01969	0.94737	--	-245	5	2
31.927	0.1142	0.1552	0.1565	0.1396	0.1347	31.927	0.07275	0.1112	0.1179	0.07287	0.146	31.927	0.99064	0.96606	0.98825	0.98257	0.98113	--	-247	8	2
32.0373	0.1214	0.1671	0.1698	0.1663	0.1164	32.0373	0.06544	0.09266	0.1137	0.06349	0.1002	32.0373	1.00673	0.95181	0.99007	1.02422	0.99723	--	-245	10	4
32.1476	0.1169	0.138	0.106	0.1098	0.1102	32.1476	0.07639	0.09383	0.08451	0.06202	0.1007	32.1476	0.98575	0.9788	0.96956	0.98438	1.00987	--	-240	11	8
32.2579	0.08573	0.1388	0.114	0.1423	0.1204	32.2579	0.05673	0.07909	0.09917	0.07137	0.09114	32.2579	0.95952	0.93338	0.97436	0.94107	0.98909	--	-232	11	12
32.3682	0.137	0.1089	0.1481	0.1678	0.1106	32.3682	0.07365	0.07555	0.08151	0.06163	0.1198	32.3682	1.00621	0.9726	0.9416	0.99947	0.9697	--	-226	10	15
32.4784	0.1376	0.1999	0.1549	0.1745	0.1421	32.4784	0.07128	0.1493	0.1086	0.07358	0.1453	32.4784	1.00358	1.01668	1.02266	1.02362	1.03584	--	-221	9	15
32.5887	0.1352	0.1879	0.1558	0.1143	0.1119	32.5887	0.08589	0.1271	0.1525	0.05426	0.1083	32.5887	1.01688	1.0207	1.02117	1.00264	0.97316	--	-215	8	13
32.699	0.1064	0.1681	0.1454	0.1172	0.1347	32.699	0.05612	0.09804	0.08733	0.07229	0.1116	32.699	0.99362	1.03612	1.03358	1.02196	1.02147	--	-206	7	10
32.8093	0.1505	0.1679	0.1497	0.1519	0.1317	32.8093	0.09217	0.1065	0.08209	0.07192	0.125	32.8093	1.04048	1.02958	1.01125	0.99117	1.00831	--	-194	6	7
32.9196	0.1386	0.1707	0.1493	0.1433	0.1369	32.9196	0.08078	0.0937	0.1076	0.07974	0.1371	32.9196	0.99379	1.03595	0.99487	1.06104	0.99965	--	-175	5	5
33.0299	0.14	0.1908	0.1124	0.121	0.1355	33.0299	0.06462	0.1033	0.07714	0.07382	0.1164	33.0299	0.98627	0.98952	1.00678	0.99676	1.01402	--	-154	4	5
33.1401	0.1468	0.162	0.1621	0.1589	0.1266	33.1401	0.08855	0.08273	0.08726	0.06741	0.1135	33.1401	1.01592	0.99774	1.01531	1.04806	0.97853	--	-133	4	6
33.2504	0.1337	0.1917	0.1647	0.1635	0.1275	33.2504	0.07409	0.1101	0.09885	0.0684	0.1224	33.2504	1.03768	1.01617	1.01026	1.03554	0.9955	--	-113	5	8
33.3607	0.08834	0.0929	0.05132	0.04672	0.02825	33.3607	0.07222	0.1026	0.07955	0.03569	0.148	33.3607	1.04013	1.02003	1.03656	1.04686	1.02787	--	-98	5	10
33.471	0.1328	0.1131	0.07743	0.06693	0.06257	33.471	0.1074	0.1073	0.09681	0.08142	0.1603	33.471	1.02614	1.0153	1.01506	1.02055	1.04657	--	-87	6	11
33.5813	0.1111	0.1391	0.04666	0.00682	0.05661	33.5813	0.1134	0.1204	0.05171	0.08084	0.06548	33.5813	1.01573	1.01572	1.02696	1.02694	1.01628	--	-79	6	10
33.6916	0.1143	0.07843	0.05891	0.04027	0.06381	33.6916	0.09906	0.1061	0.07718	0.05208	0.07452	33.6916	1.01915	1.01399	1.04334	1.01486	1.00519	--	-71	6	9
33.8018	0.1393	0.1325	0.1874	0.1632	0.1241	33.8018	0.09011	0.09436	0.1059	0.06725	0.1521	33.8018	1.01648	1.02489	0.99189	1.04746	0.96745	--	-64	6	8
33.9121	0.1085	0.1775	0.1477	0.1448	0.1238	33.9121	0.0581	0.09353	0.08565	0.06521	0.1197	33.9121	1.02212	1.00545	1.00232	1.02105	0.98857	--	-60	5	8
34.0224	0.1563	0.1557	0.1341	0.1154	0.07779	34.0224	0.0954	0.08447	0.1023	0.05048	0.1172	34.0224	1.00184	0.9845	1.02481	0.98408	0.99533	--	-61	5	8
34.1327	0.1311	0.1694	0.1451	0.09963	0.1281	34.1327	0.07638	0.09386	0.1801	0.0639	0.1485	34.1327	1.00813	0.97025	1.0005	1.02814	0.97247	--	-70	5	8
34.243	0.1262	0.1431	0.1272	0.133	0.1172	34.243	0.0728	0.09961	0.08581	0.06262	0.1232	34.243	1.01198	1.01522	1.02117	1.01351	1.01524	--	-88	6	9
34.3533	0.138	0.1494	0.1658	0.1151	0.133	34.3533	0.07815	0.08176	0.1239	0.07296	0.1049	34.3533	1.03069	1.04014	1.0273	1.01109	1.0348	--	-114	8	10
34.4635	0.126	0.1829	0.1779	0.125	0.1294	34.4635	0.0636	0.1092	0.1248	0.06963	0.1515	34.4635	0.99729	1.01098	1.02663	1.02105	1.00589	--	-139	11	11
34.5738	0.1257	0.1747	0.08342	0.1353	0.1329	34.5738	0.06862	0.1163	0.1236	0.08073	0.1592	34.5738	1.02562	1.00813	1.00728	1.00023	0.98511	--	-161	13	11
34.6841	0.1583	0.1236	0.1518	0.1679	0.1298	34.6841	0.09932	0.08625	0.1156	0.06859	0.1176	34.6841	1.03191	0.97595	0.98958	0.96401	0.96728	--	-168	13	11
34.7944	0.1214	0.1406	0.1606	0.186	0.1134	34.7944	0.06448	0.08111	0.09629	0.06734	0.1344	34.7944	0.95165	0.92181	0.94392	0.99449	0.95256	--	-147	11	10
34.9047	0.1306	0.09568	0.1371	0.1416	0.1072	34.9047	0.07643	0.07127	0.1047	0.06547	0.12051	34.9047	1.00376	0.97779	0.97767	1.05984	1.01021	--	-41	9	8
35.015	0.1206	0.1322	0.1327	0.1772	0.1218	35.015	0.06103	0.07109	0.09793	0.07218	0.1134	35.015	0.94273	0.93623	0.94607	1.00626	0.99775	--	241	7	7
35.1252	0.1149	0.1686	0.1586	0.188	0.123	35.1252	0.06165	0.1145	0.1161	0.06381	0.1272	35.1252	0.95847	0.97863	0.97601	1.00309	0.98979	--	815	9	7
35.2355	0.1254	0.1834	0.1684	0.147	0.119	35.2355	0.07262	0.09076	0.1161	0.06631	0.1129	35.2355	0.93941	0.94042	0.94127	0.98257	0.93577	--	1932	16	9
35.3458	0.1243	0.1278	0.1683	0.1545	0.1143	35.3458	0.06481	0.07089	0.1144	0.07159	0.112	35.3458	0.9534	0.92617	0.97105	0.98	1.00814	--	3802	30	10
35.4561	0.1111	0.1306	0.1616	0.1782	0.1066	35.4561	0.05807	0.1161	0.1061	0.07266	0.1651	35.4561	0.92507	0.98466	0.94094	0.99404	0.98736	--	6320	51	12
35.5664	0.1182	0.1491	0.00848	0.168	0.1142	35.5664	0.06813	0.08979	0.06219	0.07006	0.0858	35.5664	0.9548	0.9436	0.94508	0.95571	0.96468	--	9531	78	13
35.6767	0.1072	0.122	0.04541	0.1627	0.1013	35.6767	0.07835	0.07947	0.04753	0.06525	0.1112	35.6767	0.96826	0.97276	0.95269	0.97382	0.9839	--	12948	104	15
35.7869	0.1207	0.1387	0.1184	0.1609	0.08995	35.7869	0.06466	0.07855	0.1015	0.07351	0.1379	35.7869	0.9527	0.92299	0.94276	0.99072	0.99429	--	15533	128	15
35.8972	0.1359	0.05105	0.1458	0.1768	0.05707	35.8972	0.06625	0.06808	0.09214	0.07568	0.1633	35.8972	0.95777	0.95014	0.94342	0.96989	0.99896	--	16879	142	13
36.0075	0.1592	0.1601	0.1857	0.174	0.1318	36.0075	0.08481	0.1163	0.1553	0.07268	0.1542	36.0075	0.97928	0.99673	1.01208	0.99012	1.00277	--	16286	140	9
36.1178	0.1302	0.173	0.1826	0.1502	0.1291	36.1178	0.07377	0.1064	0.1134	0.06724	0.1148	36.1178	0.96197	0.98969	1.03739	0.99555	0.99515	--	13222	122	5
36.2281	0.1613	0.1627	0.1647	0.16	0.1187	36.2281	0.09118	0.08373	0.09669	0.06296	0.1375	36.2281	1.04241	0.99941	1.0048	1.03358	1.0374	--	8398	88	3
36.3384	0.09308	0.1248	0.117	0.1286	0.1379	36.3384	0.0519	0.08711	0.09742	0.06229	0.1169	36.3384	0.97613	1.04333	1.00265	1.05063	1.0232	--	2570	43	3
36.4486	0.1498	0.1561	0.1496	0.1054	0.1255	36.4486	0.08447	0.1162	0.1063	0.07314	0.1338	36.4486	1.03121	1.03008	0.99338	1.0046	1.00416	--	-3721	-4	5
36.5589	0.1432	0.163	0.07881	0.125	0.1318	36.5589	0.07682	0.1088	0.09057	0.07891	0.1165	36.5589	0.96651	1.01483	0.97684	1.00415	1.03636	--	-9047	-48	8
36.6692	0.1314	0.1157	0.1565	0.1545	0.118	36.6692	0.06983	0.06204	0.1059	0.05416	0.1298	36.6692	1.03139	0.97243	1.01687	1.02	0.99377	--	-13010	-84	9
36.7795	0.1398	0.1464	0.1523	0.1713	0.1676	36.7795	0.07779	0.09483	0.09929	0.1361	0.1194	36.7795	0.9896	1.03779	1.0091	1.04082	1.02597	--	-15411	-106	9
36.8898	0.1108	0.1067	-0.0004003	0.03905	0.0334	36.8898	0.1253	0.1073	0.06559	0.06854	0.07766	36.8898	0.99991	1.01567	1.03954	1.00943	1.01679	--	-16159	-116	8
37.0001	0.1273	0.09598	0.09616	0.01896	0.08692	37.0001	0.1406	0.1144	0.1542	0.1065	0.1144	37.0001	1.01532	1.04064	1.01471	0.99902	1.01693	--	-15631	-115	8
37.1103	0.118	0.12	0.04062	0.01202	0.08746	37.1103	0.1143	0.1108	0.1119	0.09315	0.1225	37.1103	1.01852	1.04383	1.01731	1.04716	1.03774	--	-14316	-106	8
37.2206	0.1073	0.07639	0.05204	-0.00156	0.06612	37.2206	0.1266	0.1107	0.08709	0.07246	0.09704	37.2206	1.03454	1.0167	1.02498	1.02935	1.04778	--	-12460	-92	9
37.3309	0.1466	0.1573	0.1524	0.1802	0.1247	37.3309	0.08441	0.08767	0.09734	0.06718	0.1418	37.3309	0.99064	0.98165	0.99669	1.01864	0.99273	--	-10521	-77	9
37.4412	0.129	0.1835	0.1538	0.1593	0.1409	37.4412	0.07215	0.09797	0.1008	0.07932	0.1262	37.4412	0.9826	0.99187	0.99636	1.01124	1.00935	--	-8657	-62	8
37.5515	0.1384	0.1384	0.1251	0.1115	0.02498	37.5515	0.07947	0.08938	0.09714	0.05031	0.1091	37.5515	0.96389	0.98885	0.99669	0.98136	0.96278	--	-6986	-49	8
37.6618	0.122	0.1629	0.1111	0.1546	0.1045	37.6618	0.06408	0.09401	0.1366	0.02804	0.1362	37.6618	0.9541	0.9964	0.98131	0.99298	0.98199	--	-5595	-38	8
37.772	0.1369	0.1231	0.1175	0.1288	0.1244	37.772	0.07915	0.1244	0.08491	0.06819	0.1477	37.772	0.97386	1.0177	0.97998	1.00098	1.01437	--	-4436	-29	9
37.8823	0.1134	0.1355	0.1388	0.1276	0.09904	37.8823	0.0598	0.08983	0.1044	0.04571	0.1215	37.8823	0.98994	1.02489	0.99487	1.01864	0.95931	--	-3522	-22	11
37.9926	0.1415	0.1499	0.1612	0.1082	0.1135	37.9926	0.07124	0.09041	0.1039	0.074	0.1138	37.9926	0.98033	0.96891	0.95186	0.99555	0.99792	--	-2792	-16	12
38.1029	0.146	0.1482	0.1648	0.1393	0.106	38.1029	0.0731	0.09222	0.1302	0.05611	0.1485	38.1029	0.96354	1.01651	0.9871	1.00098	0.98321	--	-2221	-12	12
38.2132	0.1137	0.116	0.1209	0.1628	0.1048	38.2132	0.07073	0.07453	0.1048	0.0586	0.1232	38.2132	0.94937	0.91327	0.94177	0.95827	0.942	--	-1779	-9	11
38.3235	0.1387	0.1698	0.1535	0.1818	0.1088	38.3235	0.08096	0.1081	0.1195	0.06448	0.1502	38.3235	0.97123	0.9426	0.96328	0.95722	0.98788	--	-1429	-6	9
38.4337	0.1083	0.1359	0.1507	0.1543	0.1215	38.4337	0.08309	0.07751	0.09117	0.07068	0.1156	38.4337	0.9896	0.93137	0.96592	0.9791	0.96676	--	-1158	-3	6
38.544	0.09838	0.1461	0.1485	0.1886	0.119	38.544	0.05335	0.09103	0.1207	0.07701	0.1393	38.544	0.90268	0.99589	0.99388	0.98514	0.95031	--	-940	-1	4
38.6543	0.1475	0.1491	0.1562	0.1229	0.1365	38.6543	0.09217	0.09634	0.1098	0.07701	0.1177	38.6543	0.9179	0.91863	0.96063	1.01743	1.01056	--	-764	0	3
38.7646	0.1115	0.1758	0.1445	0.1746	0.1255	38.7646	0.06021	0.1051	0.113	0.05777	0.1208	38.7646	0.89674	0.99087	0.95467	1.0037	0.95031	--	-615	1	2
	-0.00323	-0.00241	-0.00135	-0.00215	0.1213		-0.00142	-0.00117	-0.0009982	0.07129	-0.0016		0.07806	0.07571	0.07454	0.0725	1.00035	--	-478	1	2
	-0.00221	-0.00365	-0.00192	-0.00269	0.09686		-0.00102	-0.000914	-0.0009365	0.05111	-0.0008215		0.07822	0.075	0.0752	0.07218	0.94356	--	-339	2	3
	-0.0008289	-0.00119	0.0004665	-0.00371	0.1253		-0.00129	-0.0009545	-0.00125	0.07624	-0.00105		0.07616	0.07442	0.07477	0.07283	0.96918	--	-184	3	2
	-0.00392	-0.0005112	-0.00149	-0.00122	0.09534		-0.00176	-0.0005938	-0.00154	0.05639	-0.0011		0.0778	0.0751	0.07396	0.07381	0.98286	--	-4	4	1
	-0.00278	-0.00285	-0.00225	0.00135	0.1143		-0.00168	-0.00105	-0.00109	0.06202	-0.0013		0.07756	0.07778	0.07476	0.07502	0.94789	--	214	6	1
	-0.003	-0.000597	-0.00104	-0.00198	0.1154		-0.00129	-0.0007047	-0.0008371	0.07848	-0.00117		0.08011	0.07659	0.07631	0.08019	0.97455	--	455	8	2
	-0.00237	0.00096	-0.00224	-0.00246	0.1193		-0.0009543	-0.0002124	-0.00102	0.06062	-0.0006502		0.07511	0.08397	0.07361	0.07915	0.99567	--	718	10	5
	-0.00196	-0.00163	-0.0026	-0.0013	0.1056		-0.00117	-0.0009871	-0.000814	0.05602	-0.00123		0.07829	0.07281	0.07656	0.0768	1.00641	--	987	12	9
	-0.00306	-0.000771	-0.00111	-0.00116	0.1015		-0.00137	-0.0007579	-0.00125	0.05587	-0.00103		0.0756	0.07333	0.07295	0.07612	0.98927	--	1224	14	13
	-0.00175	-0.0008203	-0.00206	-0.00118	0.1445		-0.00138	-0.0009619	-0.00125	0.08248	-0.0012		0.07498	0.07234	0.07153	0.07274	1.02857	--	1422	15	14
	-0.00229	-0.0023	-8.993e-05	-0.0001489	0.1026		-0.00115	-0.0009052	-0.0009835	0.05131	-0.0008409		0.07488	0.07259	0.07224	0.07105	0.93906	--	1554	17	14
	-0.00191	-0.00257	-0.00179	-0.00167	0.1375		-0.00103	-0.00129	-0.00113	0.0847	-0.0009309		0.07476	0.07395	0.07242	0.07304	0.99186	--	1606	17	13
	-0.00232	-0.0005848	-0.00137	-0.0019	0.1064		-0.00112	-0.000748	-0.0009834	0.05983	-0.00122		0.0756	0.07348	0.07259	0.07343	0.95758	--	1588	18	11
	-0.00265	-0.00316	-0.0004862	0.0002009	0.1083		-0.0019	-0.0009806	-0.0007935	0.06091	-0.0002608		0.08298	0.07091	0.07067	0.07079	0.95031	--	1506	18	10
	-0.00113	-0.0007066	-0.00154	-0.004	0.08038		-0.00106	-0.0009835	-0.00104	0.08592	-0.00133		0.07463	0.07252	0.07229	0.07268	1.04103	--	1374	18	10
	-0.0021	-0.0004318	-0.00181	0.0001073	0.1094		-0.0012	-0.0005048	-0.0009803	0.1133	-0.00101		0.07803	0.07495	0.0761	0.07536	1.01665	--	1225	16	12
	0.00188	0.0001415	-0.0009491	0.0001068	0.0689		-0.0003497	0.0007976	-0.0008491	0.09157	-0.00111		0.07778	0.08358	0.07434	0.07609	1.01571	--	1068	14	14
	-0.00196	0.000226	-0.00233	-0.0002493	0.02388		-0.0009635	-0.000573	-0.0008114	0.05811	-0.0007274		0.0763	0.07348	0.07393	0.07488	1.01753	--	919	11	16
	0.0004829	0.0001256	-0.0001137	-0.00208	0.1203		-0.0007006	-0.0005941	-0.0008187	0.06936	-0.0007632		0.07909	0.07411	0.07524	0.07598	0.98736	--	785	9	16
	-0.0007505	0.00117	-0.0014	-0.0005176	0.1365		-0.00137	-0.0008843	-0.0007782	0.07953	-0.0008335		0.08095	0.07545	0.07537	0.07781	0.98702	--	666	7	16
	-0.00189	-0.0001849	-0.00215	-0.0008623	0.09729		-0.00119	-0.0004725	-0.0007998	0.09332	-0.0005993		0.07832	0.07629	0.07623	0.0769	0.93802	--	568	6	14
	-0.0031	0.0001557	-0.00184	-0.00191	0.1194		-0.00115	-0.0006325	-0.00114	0.07475	-0.00125		0.07759	0.07606	0.07562	0.07639	0.96537	--	484	5	13
	-0.0021	-0.00254	-0.00273	-0.0009002	0.1145		-0.00101	-0.0004336	-0.00118	0.06588	-0.0009611		0.07909	0.07847	0.07656	0.07574	0.94321	--	415	5	11
	-0.00449	0.00025	-0.00281	-0.00156	0.1175		-0.00144	-0.0004641	-0.00136	0.06978	-0.0009631		0.08098	0.05201	0.07841	0.07817	0.98511	--	355	6	9
	-0.00129	-0.00205	-0.00151	-0.00232	0.127		-0.00115	-0.0008102	-0.0006764	0.0667	-0.0011		0.08457	0.08105	0.08162	0.08342	0.99065	--	301	7	8
	-0.00177	-0.00268	-0.00177	-0.00237	0.1185		-0.0012	-0.0005733	-0.00135	0.07119	-0.0009157		0.08696	0.08053	0.08217	0.08149	0.98909	--	250	8	7
	-0.00111	-0.0004739	-0.0003948	-0.0003533	0.1442		-0.0008688	-0.0009742	-0.00133	0.08842	-0.000452		0.08389	0.08243	0.08218	0.08463	1.01264	--	199	10	9
	-0.00389	-4.468e-05	0.01829	-0.00212	0.1321		-0.00138	-0.0007972	-0.00768	0.07398	-0.0007041		0.08826	0.08554	0.09204	0.08579	0.9929	--	149	12	12
	-0.0031	-0.00146	-0.00209	-0.00179	0.1067		-0.00157	-0.0007392	-0.0013	0.07222	-0.00116		0.08516	0.08477	0.08251	0.08303	0.97161	--	97	14	15
	-0.00271	-0.0004177	-0.0005359	-0.0008609	0.116		-0.00119	-0.0009631	-0.0008304	0.08024	-0.0009606		0.08446	0.08253	0.08205	0.08314	1.0161	--	45	14	17
	-0.00353	-0.00137	-0.00131	-0.0001529	0.1284		-0.00134	-0.0007762	-0.00116	0.07774	-0.0008865		0.08249	0.08003	0.08048	0.07929	0.95845	--	-9	14	17
	-0.00454	-0.00139	-0.00192	-0.001	0.1196		-0.00134	-0.00138	-0.00151	0.07403	-0.0006969		0.0827	0.0804	0.08012	0.07885	1.02199	--	-66	12	16
																		--	-122	9	13
																		--	-181	7	9
																		--	-236	7	4
																		--	-288	7	0
																		--	-335	8	-3
																		--	-380	9	-5
																		--	-424	10	-5
																		--	-468	10	-4
																		--	-513	9	-2
																		--	-555	8	1
																		--	-590	7	6
																		--	-618	7	12
																		--	-638	7	18
																		--	-651	7	22
																		--	-661	7	24
																		--	-668	7	24
																		--	-673	8	24
																		--	-673	9	22
																		--	-668	10	21
																		--	-658	12	19
																		--	-643	12	16
																		--	-622	11	13
																		--	-595	7	10
																		--	-564	4	8
																		--	-530	0	7
																		--	-493	-2	7
																		--	-454	-1	7
																		--	-411	1	6
																		--	-366	4	3
																		--	-320	8	-1
																		--	-273	12	-4
																		--	-224	14	-6
																		--	-170	15	-6
																		--	-110	16	-4
																		--	-36	16	-1
																		--	55	15	1
																		--	168	13	5
																		--	314	10	8
																		--	507	7	13
																		--	772	4	17
																		--	1124	2	19
																		--	1598	3	21
																		--	2216	4	22
																		--	2975	7	22
																		--	3922	9	22
																		--	5013	11	24
																		--	6276	14	25
																		--	7704	19	26
																		--	9252	24	27
																		--	10979	30	29
																		--	12800	37	32
																		--	14782	44	35
																		--	16890	49	38
																		--	19124	55	40
																		--	21558	59	43
																		--	24124	64	45
																		--	26967	70	48
																		--	30016	77	52
																		--	33374	87	57
																		--	37057	99	61
																		--	40968	112	67
																		--	45239	126	74
																		--	49537	141	83
																		--	53907	157	91
																		--	58124	173	98
																		--	61954	192	106
																		--	65441	213	114
																		--	68368	236	123
																		--	70818	261	133
																		--	72702	288	145
																		--	73976	316	156
																		--	74616	345	167
																		--	74431	375	179
																		--	73365	403	192
																		--	71485	429	207
																		--	68690	452	221
																		--	65256	472	234
																		--	61401	489	244
																		--	57205	503	253
																		--	53127	516	260
																		--	49147	527	267
																		--	45520	537	274
																		--	42312	545	282
																		--	39491	554	292
																		--	37146	564	309
																		--	35153	575	335
																		--	33520	589	373
																		--	32156	607	426
																		--	30998	629	499
																		--	30001	661	590
																		--	29087	706	704
																		--	28247	772	835
																		--	27416	862	980
																		--	26597	986	1135
																		--	25763	1144	1279
																		--	24910	1330	1408
																		--	24079	1547	1508
																		--	23260	1773	1569
																		--	22578	2008	1594
																		--	22075	2234	1585
																		--	21673	2438	1545
																		--	21250	2619	1486
																		--	20287	2756	1412
																		--	17386	2847	1330
																		--	11291	2881	1247
																		--	10	2840	1165
																		--	-19328	2720	1092
																		--	-47566	2508	1026
																		--	-85652	2191	967
																		--	-135087	1792	913
																		--	-191010	1298	860
																		--	-253790	747	801
																		--	-318405	168	732
																		--	-379939	-432	657
																		--	-437728	-990	576
																		--	-485898	-1509	494
																		--	-524639	-1956	420
																		--	-552682	-2319	354
																		--	-569508	-2604	301
																		--	-576632	-2802	262
																		--	-574706	-2923	235
																		--	-564620	-2974	218
																		--	-548592	-2963	209
																		--	-526791	-2903	206
																		--	-501088	-2803	207
																		--	-472642	-2670	212
																		--	-441519	-2518	219
																		--	-410077	-2347	226
																		--	-377496	-2169	231
																		--	-345590	-1986	235
																		--	-314436	-1801	240
																		--	-284052	-1623	245
																		--	-255713	-1446	250
																		--	-228345	-1282	253
																		--	-203204	-1125	252
																		--	-179560	-978	248
																		--	-157601	-843	240
																		--	-137537	-716	232
																		--	-118627	-601	224
																		--	-101533	-494	217
																		--	-85434	-395	210
																		--	-70690	-302	204
																		--	-57059	-213	198
																		--	-44283	-132	194
																		--	-32685	-55	189
																		--	-21708	15	185
																		--	-11740	80	182
																		--	-2430	140	179
																		--	6188	195	178
																		--	14058	248	179
																		--	21481	298	180
																		--	28208	347	181
																		--	34567	393	179
																		--	40420	436	175
																		--	45872	477	170
																		--	51029	515	166
																		--	55770	551	162
																		--	60328	585	160
																		--	64550	617	160
																		--	68601	648	161
																		--	72476	676	164
																		--	76190	707	178
																		--	80026	744	214
																		--	84292	799	314
																		--	89457	904	545
																		--	95433	1104	926
																		--	102428	1400	1455
																		--	109375	1783	2140
																		--	113821	2244	2820
																		--	114882	2654	3382
																		--	111675	2946	3769
																		--	103387	3089	3892
																		--	91851	3043	3756
																		--	79036	2834	3457
																		--	65768	2547	3042
																		--	53973	2214	2591
																		--	43825	1892	2172
																		--	35613	1611	1795
																		--	29249	1376	1488
																		--	24326	1200	1240
																		--	20647	1074	1047
																		--	17817	995	900
																		--	15654	956	787
																		--	13934	947	702
																		--	12535	962	636
																		--	11388	991	583
																		--	10406	1017	539
																		--	9597	1032	501
																		--	8909	1030	467
																		--	8348	1002	436
																		--	7908	953	410
																		--	7570	891	388
																		--	7343	817	373
																		--	7209	744	363
																		--	7151	675	359
																		--	7155	612	358
																		--	7206	559	357
																		--	7293	513	358
																		--	7421	475	358
																		--	7613	444	358
																		--	7897	419	356
																		--	8305	400	351
																		--	8896	385	344
																		--	9682	373	336
																		--	10669	366	328
																		--	11891	362	321
																		--	13222	361	315
																		--	14663	364	310
																		--	16094	369	307
																		--	17384	377	307
																		--	18515	384	311
																		--	19355	392	319
																		--	19894	398	330
																		--	20133	402	345
																		--	20060	404	359
																		--	19726	403	373
																		--	19187	399	386
																		--	18459	391	400
																		--	17641	381	413
																		--	16745	370	425
																		--	15831	359	436
																		--	14951	349	446
																		--	14105	340	453
																		--	13364	333	457
																		--	12719	327	459
																		--	12206	322	458
																		--	11842	316	455
																		--	11614	311	448
																		--	11524	307	439
																		--	11554	302	428
																		--	11662	298	414
																		--	11826	294	400
																		--	12003	290	386
																		--	12151	286	373
																		--	12256	282	361
																		--	12297	278	350
																		--	12266	275	340
																		--	12181	273	329
																		--	12054	274	319
																		--	11899	279	311
																		--	11742	288	308
																		--	11589	306	312
																		--	11455	335	324
																		--	11343	375	343
																		--	11252	428	370
																		--	11184	493	400
																		--	11132	563	432
																		--	11095	639	463
																		--	11068	712	491
																		--	11049	777	513
																		--	11037	831	527
																		--	11032	868	531
																		--	11041	885	528
																		--	11069	883	517
																		--	11137	860	504
																		--	11267	822	495
																		--	11482	776	497
																		--	11823	727	515
																		--	12316	680	558
																		--	12984	639	624
																		--	13883	605	716
																		--	14978	581	834
																		--	16308	566	969
																		--	17839	564	1121
																		--	19475	576	1274
																		--	21237	595	1420
																		--	22939	620	1553
																		--	24561	645	1657
																		--	26012	666	1731
																		--	27185	683	1769
																		--	28100	693	1768
																		--	28711	696	1736
																		--	29045	693	1676
																		--	29163	681	1595
																		--	29110	664	1512
																		--	28962	646	1430
																		--	28820	627	1366
																		--	28742	611	1332
																		--	28834	601	1335
																		--	29185	597	1390
																		--	29824	602	1504
																		--	30817	617	1670
																		--	32182	644	1895
																		--	33837	684	2159
																		--	35838	733	2448
																		--	38002	791	2754
																		--	40284	854	3035
																		--	42599	916	3289
																		--	44732	976	3486
																		--	46703	1026	3610
																		--	48351	1064	3662
																		--	49669	1088	3637
																		--	50667	1097	3539
																		--	51337	1092	3390
																		--	51748	1075	3192
																		--	51958	1047	2966
																		--	52021	1012	2727
																		--	52013	973	2479
																		--	51993	930	2242
																		--	52001	890	2015
																		--	52083	852	1809
																		--	52261	818	1626
																		--	52540	789	1462
																		--	52944	764	1321
																		--	53449	743	1196
																		--	54043	726	1088
																		--	54730	713	991
																		--	55459	703	905
																		--	56256	696	829
																		--	57082	691	760
																		--	57950	688	699
																		--	58859	686	644
																		--	59784	686	597
																		--	60760	688	555
																		--	61744	690	520
																		--	62774	694	489
																		--	63837	700	463
																		--	64933	707	442
																		--	66096	716	425
																		--	67288	727	414
																		--	68564	740	412
																		--	69875	755	417
																		--	71240	771	427
																		--	72661	789	441
																		--	74084	809	456
																		--	75562	830	473
																		--	77009	852	490
																		--	78459	874	509
																		--	79873	894	532
																		--	81215	911	560
																		--	82516	927	596
																		--	83709	941	639
																		--	84838	959	690
																		--	85871	986	751
																		--	86823	1027	819
																		--	87710	1097	895
																		--	88511	1205	975
																		--	89259	1361	1059
																		--	89908	1580	1139
																		--	90464	1846	1204
																		--	90909	2143	1251
																		--	91206	2456	1272
																		--	91361	2722	1266
																		--	91358	2923	1241
																		--	91189	3034	1207
																		--	90853	3034	1171
																		--	90317	2939	1149
																		--	89574	2774	1147
																		--	88609	2554	1165
																		--	87381	2323	1204
																		--	85984	2097	1257
																		--	84385	1891	1315
																		--	82685	1720	1374
																		--	80970	1579	1424
																		--	79239	1469	1461
																		--	77635	1383	1486
																		--	76122	1319	1501
																		--	74744	1272	1514
																		--	73476	1246	1548
																		--	72283	1252	1617
																		--	71169	1305	1731
																		--	70084	1441	1908
																		--	69116	1701	2132
																		--	68273	2101	2368
																		--	67593	2681	2601
																		--	67134	3428	2774
																		--	66858	4228	2858
																		--	66691	5056	2852
																		--	66563	5757	2748
																		--	66350	6213	2561
																		--	65921	6409	2333
																		--	65245	6312	2075
																		--	64309	5939	1824
																		--	63094	5408	1596
																		--	61784	4766	1398
																		--	60419	4099	1245
																		--	59129	3482	1131
																		--	58049	2925	1053
																		--	57187	2468	1007
																		--	56609	2097	981
																		--	56299	1809	966
																		--	56201	1591	955
																		--	56270	1426	942
																		--	56434	1304	924
																		--	56602	1213	903
																		--	56736	1144	879
																		--	56806	1091	854
																		--	56796	1049	830
																		--	56738	1015	808
																		--	56670	987	789
																		--	56610	966	775
																		--	56579	952	764
																		--	56582	942	759
																		--	56604	938	758
																		--	56633	937	761
																		--	56664	936	766
																		--	56690	933	772
																		--	56708	928	776
																		--	56709	922	777
																		--	56685	914	773
																		--	56627	905	765
																		--	56519	896	753
																		--	56357	886	740
																		--	56148	875	727
																		--	55884	865	715
																		--	55579	857	703
																		--	55229	851	691
																		--	54836	845	679
																		--	54411	839	665
																		--	53942	834	650
																		--	53473	830	634
																		--	53009	825	621
																		--	52584	822	612
																		--	52238	820	610
																		--	51975	820	618
																		--	51820	825	634
																		--	51776	833	657
																		--	51826	843	684
																		--	51967	855	711
																		--	52179	867	737
																		--	52438	879	769
																		--	52749	893	812
																		--	53105	910	883
																		--	53534	936	1004
																		--	54076	981	1194
																		--	54812	1050	1463
																		--	55798	1155	1834
																		--	57060	1304	2272
																		--	58673	1485	2746
																		--	60427	1700	3230
																		--	62210	1929	3630
																		--	63849	2134	3925
																		--	64989	2306	4083
																		--	65563	2415	4083
																		--	65547	2447	3960
																		--	64929	2415	3768
																		--	63997	2330	3537
																		--	63070	2205	3347
																		--	62334	2076	3236
																		--	62136	1956	3211
																		--	62630	1862	3283
																		--	63682	1806	3429
																		--	65233	1782	3585
																		--	67020	1782	3724
																		--	68565	1797	3799
																		--	69716	1811	3773
																		--	70214	1814	3650
																		--	69910	1801	3440
																		--	68965	1766	3152
																		--	67531	1711	2834
																		--	65747	1642	2500
																		--	63986	1561	2181
																		--	62339	1476	1906
																		--	60996	1395	1678
																		--	60070	1319	1524
																		--	59578	1261	1450
																		--	59608	1220	1464
																		--	60187	1203	1582
																		--	61330	1215	1796
																		--	63150	1252	2103
																		--	65516	1316	2498
																		--	68361	1403	2918
																		--	71584	1501	3346
																		--	74645	1606	3727
																		--	77425	1702	4001
																		--	79499	1773	4158
																		--	80542	1817	4177
																		--	80567	1825	4053
																		--	79559	1797	3832
																		--	77572	1742	3534
																		--	75035	1664	3193
																		--	72065	1574	2861
																		--	69010	1483	2542
																		--	66200	1393	2270
																		--	63701	1315	2047
																		--	61800	1250	1875
																		--	60508	1200	1755
																		--	59783	1162	1675
																		--	59585	1136	1623
																		--	59763	1117	1590
																		--	60132	1103	1560
																		--	60612	1092	1519
																		--	61115	1079	1465
																		--	61629	1064	1393
																		--	62165	1046	1304
																		--	62767	1026	1208
																		--	63431	1006	1110
																		--	64041	988	1018
																		--	64558	975	941
																		--	64846	966	880
																		--	64774	964	839
																		--	64355	967	816
																		--	63627	975	806
																		--	62615	990	805
																		--	61522	1012	807
																		--	60416	1041	809
																		--	59383	1077	808
																		--	58496	1118	807
																		--	57732	1160	808
																		--	57095	1204	814
																		--	56535	1246	831
																		--	56038	1281	859
																		--	55573	1310	897
																		--	55120	1329	948
																		--	54675	1338	1002
																		--	54213	1337	1055
																		--	53752	1326	1101
																		--	53277	1307	1131
																		--	52810	1281	1143
																		--	52376	1250	1138
																		--	51980	1218	1117
																		--	51679	1186	1086
																		--	51483	1156	1051
																		--	51403	1129	1015
																		--	51456	1104	982
																		--	51619	1082	952
																		--	51862	1061	925
																		--	52175	1043	901
																		--	52505	1029	880
																		--	52837	1018	864
																		--	53146	1008	851
																		--	53407	999	843
																		--	53627	991	837
																		--	53812	984	835
																		--	53977	979	835
																		--	54119	976	835
																		--	54240	975	834
																		--	54320	975	831
																		--	54308	973	823
																		--	54181	969	808
																		--	53919	963	788
																		--	53492	956	765
																		--	52939	948	741
																		--	52294	940	720
																		--	51577	932	703
																		--	50883	925	691
																		--	50217	921	682
																		--	49631	919	674
																		--	49144	920	668
																		--	48742	923	663
																		--	48421	926	657
																		--	48155	928	651
																		--	47934	928	645
																		--	47738	926	640
																		--	47568	924	634
																		--	47427	921	629
																		--	47313	920	627
																		--	47232	921	628
																		--	47180	925	631
																		--	47164	931	636
																		--	47188	939	645
																		--	47264	948	657
																		--	47412	958	676
																		--	47655	968	702
																		--	48005	978	737
																		--	48501	989	780
																		--	49137	1001	833
																		--	49934	1014	889
																		--	50903	1028	947
																		--	51983	1044	1001
																		--	53206	1061	1043
																		--	54464	1078	1075
																		--	55723	1095	1092
																		--	56946	1111	1094
																		--	58033	1124	1086
																		--	59007	1136	1072
																		--	59828	1146	1058
																		--	60522	1156	1054
																		--	61126	1169	1064
																		--	61680	1185	1096
																		--	62241	1206	1156
																		--	62849	1235	1243
																		--	63575	1271	1358
																		--	64436	1315	1502
																		--	65500	1370	1670
																		--	66783	1433	1869
																		--	68279	1508	2091
																		--	70042	1590	2339
																		--	71924	1679	2608
																		--	73945	1771	2879
																		--	75962	1857	3156
																		--	77827	1936	3407
																		--	79508	1997	3628
																		--	80782	2040	3805
																		--	81606	2063	3921
																		--	81881	2065	3975
																		--	81490	2046	3957
																		--	80471	2010	3863
																		--	78867	1956	3708
																		--	76674	1891	3495
																		--	74192	1814	3240
																		--	71456	1731	2971
																		--	68685	1649	2690
																		--	66081	1569	2427
																		--	63644	1499	2186
																		--	61549	1439	1975
																		--	59737	1390	1800
																		--	58232	1352	1655
																		--	57005	1323	1544
																		--	56006	1302	1461
																		--	55246	1287	1405
																		--	54676	1278	1374
																		--	54310	1273	1366
																		--	54139	1273	1380
																		--	54123	1275	1414
																		--	54234	1280	1459
																		--	54426	1283	1510
																		--	54610	1284	1555
																		--	54743	1282	1580
																		--	54780	1277	1585
																		--	54677	1269	1565
																		--	54447	1259	1521
																		--	54119	1248	1461
																		--	53703	1237	1391
																		--	53268	1226	1315
																		--	52833	1215	1244
																		--	52421	1205	1178
																		--	52052	1197	1121
																		--	51720	1190	1073
																		--	51437	1184	1031
																		--	51191	1178	993
																		--	50986	1172	955
																		--	50819	1165	920
																		--	50685	1157	884
																		--	50586	1149	851
																		--	50517	1140	821
																		--	50476	1131	793
																		--	50463	1121	771
																		--	50473	1114	755
																		--	50505	1109	745
																		--	50557	1106	743
																		--	50626	1107	746
																		--	50716	1111	750
																		--	50815	1117	755
																		--	50917	1125	764
																		--	51020	1132	775
																		--	51122	1141	789
																		--	51225	1148	802
																		--	51324	1154	815
																		--	51423	1159	825
																		--	51513	1162	831
																		--	51583	1164	835
																		--	51631	1165	835
																		--	51649	1165	832
																		--	51632	1166	823
																		--	51585	1165	811
																		--	51506	1164	798
																		--	51407	1161	785
																		--	51310	1158	774
																		--	51223	1154	769
																		--	51164	1153	768
																		--	51140	1154	773
																		--	51152	1160	781
																		--	51199	1170	792
																		--	51279	1184	808
																		--	51375	1202	828
																		--	51485	1221	851
																		--	51593	1239	881
																		--	51689	1256	912
																		--	51769	1270	938
																		--	51832	1283	955
																		--	51881	1293	964
																		--	51919	1299	965
																		--	51953	1300	960
																		--	51992	1296	951
																		--	52052	1288	941
																		--	52139	1278	930
																		--	52256	1267	921
																		--	52412	1256	917
																		--	52599	1248	921
																		--	52823	1243	934
																		--	53088	1242	957
																		--	53400	1246	991
																		--	53778	1256	1039
																		--	54222	1271	1100
																		--	54763	1291	1176
																		--	55371	1315	1269
																		--	56020	1343	1367
																		--	56702	1372	1467
																		--	57333	1403	1562
																		--	57909	1434	1644
																		--	58407	1464	1713
																		--	58825	1495	1764
																		--	59184	1526	1801
																		--	59497	1559	1827
																		--	59794	1592	1845
																		--	60093	1627	1863
																		--	60428	1664	1893
																		--	60860	1703	1945
																		--	61489	1748	2034
																		--	62393	1807	2182
																		--	63664	1886	2412
																		--	65428	1987	2725
																		--	67551	2117	3116
																		--	70029	2267	3565
																		--	72685	2420	4035
																		--	75121	2571	4452
																		--	77250	2691	4796
																		--	78688	2767	5057
																		--	79248	2794	5180
																		--	78962	2762	5138
																		--	77811	2679	4955
																		--	75924	2564	4641
																		--	73703	2421	4256
																		--	71257	2279	3859
																		--	69020	2157	3477
																		--	67278	2066	3195
																		--	66175	2033	3039
																		--	66006	2066	3034
																		--	66823	2168	3211
																		--	68485	2347	3546
																		--	71012	2582	3997
																		--	73997	2852	4547
																		--	77033	3143	5083
																		--	79922	3400	5557
																		--	82080	3609	5910
																		--	83340	3742	6071
																		--	83618	3777	6038
																		--	82803	3722	5827
																		--	81084	3589	5442
																		--	78738	3385	4960
																		--	75842	3150	4419
																		--	72824	2892	3854
																		--	69766	2635	3328
																		--	66851	2398	2839
																		--	64242	2180	2420
																		--	61901	1996	2066
																		--	59961	1841	1775
																		--	58359	1717	1548
																		--	57135	1624	1374
																		--	56300	1555	1257
																		--	55823	1508	1191
																		--	55739	1481	1173
																		--	56032	1469	1205
																		--	56629	1472	1279
																		--	57526	1486	1386
																		--	58588	1508	1523
																		--	59685	1535	1667
																		--	60762	1560	1811
																		--	61644	1581	1941
																		--	62296	1595	2040
																		--	62686	1603	2108
																		--	62789	1603	2141
																		--	62648	1599	2137
																		--	62306	1590	2103
																		--	61782	1578	2044
																		--	61152	1563	1966
																		--	60423	1546	1875
																		--	59645	1527	1770
																		--	58862	1507	1664
																		--	58072	1487	1555
																		--	57343	1466	1450
																		--	56663	1446	1352
																		--	56076	1427	1260
																		--	55601	1411	1176
																		--	55242	1400	1096
																		--	55032	1394	1025
																		--	54973	1393	960
																		--	55077	1398	901
																		--	55371	1407	849
																		--	55847	1419	804
																		--	56526	1433	766
																		--	57418	1445	735
																		--	58471	1456	707
																		--	59720	1463	684
																		--	61047	1466	668
																		--	62415	1464	656
																		--	63757	1457	648
																		--	64909	1445	642
																		--	65862	1431	638
																		--	66527	1417	637
																		--	66879	1404	639
																		--	66956	1394	644
																		--	66779	1387	651
																		--	66392	1382	659
																		--	65881	1380	668
																		--	65261	1379	677
																		--	64610	1381	684
																		--	63956	1386	691
																		--	63316	1395	697
																		--	62733	1408	701
																		--	62187	1423	704
																		--	61699	1439	707
																		--	61251	1455	708
																		--	60836	1469	708
																		--	60449	1483	709
																		--	60078	1495	712
																		--	59753	1506	722
																		--	59473	1518	746
																		--	59270	1532	789
																		--	59173	1547	854
																		--	59178	1567	946
																		--	59284	1591	1059
																		--	59480	1618	1189
																		--	59698	1647	1329
																		--	59903	1675	1456
																		--	60043	1696	1568
																		--	60054	1710	1645
																		--	59927	1713	1680
																		--	59665	1706	1674
																		--	59263	1688	1629
																		--	58788	1662	1551
																		--	58271	1630	1456
																		--	57746	1595	1347
																		--	57274	1559	1236
																		--	56856	1524	1132
																		--	56525	1493	1036
																		--	56283	1465	955
																		--	56118	1443	889
																		--	56024	1425	839
																		--	55983	1412	805
																		--	55969	1402	783
																		--	55968	1397	769
																		--	55963	1393	761
																		--	55939	1391	755
																		--	55892	1389	748
																		--	55820	1385	742
																		--	55722	1380	736
																		--	55616	1375	729
																		--	55507	1371	725
																		--	55404	1368	723
																		--	55317	1368	723
																		--	55245	1371	724
																		--	55193	1375	726
																		--	55159	1381	727
																		--	55144	1387	729
																		--	55148	1394	733
																		--	55172	1401	739
																		--	55219	1406	747
																		--	55291	1412	756
																		--	55384	1417	767
																		--	55503	1423	779
																		--	55637	1428	790
																		--	55777	1434	801
																		--	55919	1439	810
																		--	56048	1444	818
																		--	56162	1448	822
																		--	56254	1451	825
																		--	56323	1453	825
																		--	56373	1455	823
																		--	56408	1455	820
																		--	56433	1455	818
																		--	56460	1454	818
																		--	56499	1453	823
																		--	56559	1455	833
																		--	56653	1459	848
																		--	56785	1464	868
																		--	56947	1471	890
																		--	57145	1478	912
																		--	57358	1483	931
																		--	57576	1488	947
																		--	57791	1492	958
																		--	57982	1497	965
																		--	58155	1503	966
																		--	58305	1511	964
																		--	58439	1519	960
																		--	58559	1526	956
																		--	58664	1533	954
																		--	58755	1539	955
																		--	58820	1543	961
																		--	58857	1545	968
																		--	58866	1546	975
																		--	58846	1545	979
																		--	58803	1542	978
																		--	58743	1537	971
																		--	58670	1531	955
																		--	58605	1525	935
																		--	58559	1518	913
																		--	58547	1514	891
																		--	58587	1512	875
																		--	58691	1515	867
																		--	58872	1521	869
																		--	59150	1532	886
																		--	59523	1550	919
																		--	60015	1575	969
																		--	60611	1608	1040
																		--	61270	1648	1124
																		--	61991	1692	1219
																		--	62672	1738	1319
																		--	63283	1781	1409
																		--	63776	1816	1487
																		--	64092	1844	1541
																		--	64239	1861	1568
																		--	64226	1865	1570
																		--	64069	1861	1550
																		--	63832	1849	1513
																		--	63561	1833	1473
																		--	63291	1818	1433
																		--	63083	1804	1402
																		--	62951	1795	1383
																		--	62918	1790	1379
																		--	63001	1791	1388
																		--	63191	1797	1411
																		--	63486	1809	1443
																		--	63874	1824	1484
																		--	64300	1845	1529
																		--	64758	1867	1572
																		--	65184	1890	1610
																		--	65540	1912	1636
																		--	65813	1928	1649
																		--	65969	1937	1649
																		--	66011	1939	1635
																		--	65958	1935	1611
																		--	65817	1927	1580
																		--	65629	1918	1544
																		--	65430	1910	1510
																		--	65244	1903	1481
																		--	65125	1899	1464
																		--	65101	1899	1462
																		--	65209	1907	1481
																		--	65499	1926	1523
																		--	65984	1957	1595
																		--	66691	2004	1691
																		--	67651	2060	1814
																		--	68782	2127	1955
																		--	70106	2197	2098
																		--	71503	2264	2240
																		--	72854	2326	2359
																		--	74121	2373	2446
																		--	75118	2402	2493
																		--	75815	2413	2489
																		--	76174	2402	2436
																		--	76163	2371	2343
																		--	75837	2324	2211
																		--	75265	2260	2061
																		--	74474	2191	1902
																		--	73586	2120	1741
																		--	72619	2051	1594
																		--	71641	1989	1459
																		--	70704	1934	1345
																		--	69806	1888	1253
																		--	69014	1849	1182
																		--	68313	1819	1132
																		--	67726	1797	1100
																		--	67258	1781	1084
																		--	66885	1772	1081
																		--	66600	1766	1087
																		--	66375	1761	1099
																		--	66193	1756	1113
																		--	66035	1751	1122
																		--	65896	1746	1124
																		--	65775	1741	1118
																		--	65669	1735	1103
																		--	65589	1730	1082
																		--	65535	1725	1058
																		--	65509	1720	1031
																		--	65509	1715	1006
																		--	65532	1712	983
																		--	65571	1709	963
																		--	65622	1708	945
																		--	65676	1708	928
																		--	65731	1710	915
																		--	65781	1713	905
																		--	65817	1716	898
																		--	65840	1718	892
																		--	65850	1720	888
																		--	65848	1723	884
																		--	65838	1725	879
																		--	65823	1728	877
																		--	65809	1731	879
																		--	65805	1734	883
																		--	65819	1737	888
																		--	65863	1739	892
																		--	65945	1741	896
																		--	66063	1742	898
																		--	66222	1745	900
																		--	66429	1748	904
																		--	66678	1753	910
																		--	66983	1760	920
																		--	67340	1770	936
																		--	67766	1784	960
																		--	68267	1802	993
																		--	68841	1825	1036
																		--	69514	1852	1091
																		--	70238	1883	1156
																		--	71025	1918	1227
																		--	71830	1956	1305
																		--	72587	1998	1380
																		--	73358	2042	1454
																		--	74094	2083	1522
																		--	74715	2119	1584
																		--	75193	2151	1641
																		--	75537	2176	1685
																		--	75761	2193	1718
																		--	75868	2202	1739
																		--	75866	2204	1744
																		--	75768	2199	1736
																		--	75593	2188	1715
																		--	75377	2172	1681
																		--	75138	2154	1640
																		--	74850	2133	1593
																		--	74539	2111	1544
																		--	74250	2091	1500
																		--	74006	2074	1459
																		--	73787	2060	1422
																		--	73573	2049	1386
																		--	73371	2039	1353
																		--	73191	2029	1319
																		--	73033	2019	1284
																		--	72879	2010	1249
																		--	72722	2000	1213
																		--	72557	1990	1177
																		--	72379	1981	1140
																		--	72202	1971	1103
																		--	72014	1961	1067
																		--	71811	1954	1030
																		--	71620	1949	998
																		--	71458	1945	970
																		--	71333	1942	949
																		--	71243	1941	937
																		--	71195	1943	933
																		--	71193	1947	936
																		--	71233	1954	944
																		--	71314	1964	956
																		--	71434	1975	974
																		--	71579	1987	995
																		--	71747	1998	1018
																		--	71916	2009	1041
																		--	72074	2018	1060
																		--	72208	2023	1075
																		--	72290	2021	1085
																		--	72315	2015	1089
																		--	72277	2003	1087
																		--	72171	1989	1077
																		--	72012	1975	1060
																		--	71811	1961	1037
																		--	71576	1947	1008
																		--	71338	1934	974
																		--	71097	1920	941
																		--	70870	1908	908
																		--	70665	1895	876
																		--	70480	1885	845
																		--	70324	1875	817
																		--	70191	1867	792
																		--	70085	1861	770
																		--	70002	1855	753
																		--	69936	1851	739
																		--	69891	1848	729
																		--	69870	1847	721
																		--	69872	1847	718
																		--	69895	1851	719
																		--	69932	1856	724
																		--	69979	1863	731
																		--	70042	1870	739
																		--	70114	1876	746
																		--	70188	1879	748
																		--	70259	1880	746
																		--	70334	1880	741
																		--	70411	1880	733
																		--	70487	1882	725
																		--	70562	1884	718
																		--	70636	1887	711
																		--	70716	1890	706
																		--	70800	1892	703
																		--	70891	1895	700
																		--	70988	1897	697
																		--	71086	1900	695
																		--	71188	1903	694
																		--	71290	1906	693
																		--	71397	1909	693
																		--	71508	1912	692
																		--	71618	1915	691
																		--	71731	1916	691
																		--	71842	1917	692
																		--	71955	1917	694
																		--	72070	1918	697
																		--	72194	1920	703
																		--	72330	1924	711
																		--	72480	1928	722
																		--	72652	1933	735
																		--	72844	1939	749
																		--	73069	1946	764
																		--	73333	1956	780
																		--	73652	1970	799
																		--	74040	1986	822
																		--	74487	2004	851
																		--	75014	2023	889
																		--	75585	2045	936
																		--	76189	2069	990
																		--	76810	2095	1051
																		--	77395	2122	1112
																		--	77953	2147	1171
																		--	78449	2169	1227
																		--	78887	2187	1273
																		--	79273	2200	1312
																		--	79611	2211	1342
																		--	79918	2219	1364
																		--	80183	2225	1378
																		--	80420	2230	1385
																		--	80621	2233	1384
																		--	80781	2233	1374
																		--	80903	2231	1354
																		--	80978	2226	1327
																		--	81008	2217	1293
																		--	80998	2205	1253
																		--	80948	2193	1212
																		--	80869	2183	1169
																		--	80770	2177	1128
																		--	80656	2173	1089
																		--	80546	2174	1054
																		--	80443	2177	1024
																		--	80357	2180	998
																		--	80290	2184	978
																		--	80242	2186	964
																		--	80208	2188	954
																		--	80186	2189	946
																		--	80179	2191	939
																		--	80187	2192	932
																		--	80211	2194	923
																		--	80248	2194	914
																		--	80298	2195	906
																		--	80349	2195	899
																		--	80398	2196	896
																		--	80447	2198	898
																		--	80497	2199	905
																		--	80552	2201	917
																		--	80609	2202	933
																		--	80673	2205	951
																		--	80747	2208	972
																		--	80834	2213	996
																		--	80939	2218	1023
																		--	81065	2222	1053
																		--	81218	2226	1089
																		--	81395	2231	1128
																		--	81606	2235	1171
																		--	81840	2242	1216
																		--	82098	2251	1257
																		--	82374	2260	1293
																		--	82642	2269	1320
																		--	82906	2277	1337
																		--	83151	2283	1344
																		--	83378	2288	1343
																		--	83587	2294	1335
																		--	83775	2301	1324
																		--	83952	2309	1310
																		--	84114	2316	1294
																		--	84273	2323	1278
																		--	84430	2328	1263
																		--	84592	2331	1251
																		--	84762	2335	1241
																		--	84942	2341	1233
																		--	85142	2347	1229
																		--	85353	2355	1229
																		--	85582	2365	1233
																		--	85823	2376	1240
																		--	86069	2387	1251
																		--	86327	2399	1267
																		--	86587	2411	1285
																		--	86862	2423	1307
																		--	87140	2436	1330
																		--	87423	2449	1354
																		--	87711	2462	1379
																		--	87990	2475	1404
																		--	88270	2489	1428
																		--	88535	2503	1451
																		--	88789	2516	1469
																		--	89026	2528	1484
																		--	89238	2538	1496
																		--	89429	2545	1505
																		--	89589	2549	1511
																		--	89723	2551	1515
																		--	89830	2552	1518
																		--	89910	2552	1519
																		--	89968	2553	1518
																		--	90006	2554	1515
																		--	90028	2556	1512
																		--	90041	2557	1508
																		--	90047	2558	1502
																		--	90049	2558	1496
																		--	90045	2558	1488
																		--	90034	2557	1478
																		--	90016	2557	1466
																		--	89990	2556	1454
																		--	89957	2555	1441
																		--	89919	2555	1430
																		--	89879	2555	1420
																		--	89841	2556	1411
																		--	89804	2558	1402
																		--	89764	2560	1394
																		--	89717	2561	1386
																		--	89659	2559	1380
																		--	89589	2555	1373
																		--	89505	2548	1365
																		--	89409	2540	1355
																		--	89297	2532	1344
																		--	89177	2523	1332
																		--	89050	2515	1322
																		--	88921	2507	1314
																		--	88805	2500	1307
																		--	88703	2494	1302
																		--	88619	2490	1298
																		--	88553	2489	1295
																		--	88500	2488	1295
																		--	88458	2489	1295
																		--	88421	2489	1296
																		--	88387	2489	1296
																		--	88355	2487	1295
																		--	88322	2485	1292
																		--	88287	2483	1288
																		--	88250	2481	1282
																		--	88215	2481	1275
																		--	88185	2483	1267
																		--	88166	2485	1258
																		--	88164	2489	1251
																		--	88174	2492	1246
																		--	88193	2493	1243
																		--	88215	2495	1241
																		--	88237	2496	1239
																		--	88256	2498	1236
																		--	88275	2500	1233
																		--	88298	2503	1228
																		--	88329	2507	1223
																		--	88371	2511	1218
																		--	88428	2515	1213
																		--	88499	2519	1209
																		--	88588	2523	1206
																		--	88699	2527	1206
																		--	88843	2531	1208
																		--	89029	2536	1212
																		--	89265	2543	1219
																		--	89571	2552	1231
																		--	89943	2564	1248
																		--	90402	2581	1271
																		--	90953	2602	1303
																		--	91589	2627	1342
																		--	92340	2656	1393
																		--	93169	2690	1453
																		--	94103	2728	1522
																		--	95109	2768	1599
																		--	96149	2813	1678
																		--	97230	2856	1756
																		--	98247	2898	1830
																		--	99205	2937	1897
																		--	100043	2969	1957
																		--	100729	2995	2005
																		--	101272	3015	2042
																		--	101649	3029	2068
																		--	101880	3037	2085
																		--	101982	3041	2095
																		--	101968	3041	2103
																		--	101868	3038	2109
																		--	101707	3032	2115
																		--	101500	3025	2121
																		--	101279	3018	2125
																		--	101051	3011	2127
																		--	100837	3006	2126
																		--	100650	3001	2120
																		--	100492	2997	2110
																		--	100382	2993	2097
																		--	100320	2991	2082
																		--	100315	2992	2068
																		--	100377	2996	2058
																		--	100511	3003	2057
																		--	100738	3014	2068
																		--	101069	3028	2097
																		--	101503	3047	2141
																		--	102070	3069	2202
																		--	102741	3096	2280
																		--	103531	3127	2372
																		--	104440	3163	2482
																		--	105446	3205	2606
																		--	106595	3251	2746
																		--	107845	3304	2902
																		--	109251	3362	3068
																		--	110796	3427	3251
																		--	112478	3499	3444
																		--	114349	3578	3654
																		--	116326	3668	3875
																		--	118494	3763	4107
																		--	120750	3865	4353
																		--	123099	3973	4598
																		--	125530	4081	4848
																		--	127910	4191	5088
																		--	130310	4297	5314
																		--	132586	4398	5526
																		--	134777	4493	5714
																		--	136867	4578	5886
																		--	138838	4659	6042
																		--	140778	4734	6191
																		--	142662	4808	6339
																		--	144610	4883	6496
																		--	146622	4962	6672
																		--	148787	5050	6872
																		--	151172	5148	7112
																		--	153787	5261	7388
																		--	156785	5387	7712
																		--	160063	5530	8084
																		--	163770	5689	8493
																		--	167819	5863	8953
																		--	172151	6056	9433
																		--	176853	6257	9945
																		--	181625	6475	10468
																		--	186617	6697	10987
																		--	191558	6921	11510
																		--	196401	7147	12005
																		--	201141	7360	12486
																		--	205525	7570	12933
																		--	209703	7765	13344
																		--	213470	7951	13725
																		--	216907	8126	14067
																		--	220071	8289	14393
																		--	223017	8448	14713
																		--	225985	8608	15055
																		--	229183	8781	15444
																		--	232982	8981	15916
																		--	237515	9226	16498
																		--	243164	9527	17187
																		--	249937	9883	18019
																		--	257526	10310	18926
																		--	266076	10766	19890
																		--	274553	11251	20860
																		--	282714	11726	21719
																		--	289909	12144	22452
																		--	295250	12497	22964
																		--	298650	12734	23217
																		--	299643	12846	23215
																		--	298062	12834	22943
																		--	294342	12688	22423
																		--	288552	12429	21725
																		--	281126	12088	20846
																		--	272886	11669	19888
																		--	263847	11225	18885
																		--	254963	10764	17871
																		--	246338	10313	16929
																		--	238264	9897	16042
																		--	231079	9511	15260
																		--	224565	9176	14569
																		--	218949	8879	13962
																		--	213956	8619	13436
																		--	209555	8388	12961
																		--	205592	8176	12537
																		--	201896	7982	12135
																		--	198477	7794	11758
																		--	195130	7617	11394
																		--	191962	7443	11036
																		--	188866	7272	10694
																		--	185855	7106	10352
																		--	182957	6937	10021
																		--	180062	6774	9688
																		--	177265	6609	9356
																		--	174426	6446	9025
																		--	171618	6284	8685
																		--	168801	6120	8353
																		--	165936	5961	8013
																		--	163117	5799	7680
																		--	160222	5642	7349
																		--	157391	5487	7019
																		--	154547	5338	6704
																		--	151739	5196	6391
																		--	149033	5059	6098
																		--	146354	4934	5817
																		--	143844	4817	5553
																		--	141411	4711	5312
																		--	139127	4614	5084
																		--	136979	4525	4879
																		--	134929	4445	4688
																		--	133037	4369	4514
																		--	131216	4300	4355
																		--	129531	4235	4209
																		--	127931	4174	4077
																		--	126422	4117	3952
																		--	125027	4061	3835
																		--	123697	4009	3721
																		--	122488	3960	3611
																		--	121348	3915	3506
																		--	120307	3873	3404
																		--	119356	3833	3310
																		--	118476	3797	3219
																		--	117693	3763	3133
																		--	116970	3734	3052
																		--	116334	3708	2974
																		--	115769	3685	2902
																		--	115274	3665	2834
																		--	114852	3647	2771
																		--	114486	3631	2713
																		--	114185	3619	2659
																		--	113937	3609	2613
																		--	113737	3603	2574
																		--	113579	3598	2545
																		--	113448	3594	2523
																		--	113333	3590	2508
																		--	113218	3584	2496
																		--	113095	3577	2487
																		--	112949	3568	2478
																		--	112775	3558	2467
																		--	112567	3548	2454
																		--	112317	3537	2437
																		--	112035	3527	2416
																		--	111706	3517	2390
																		--	111345	3505	2358
																		--	110949	3493	2324
																		--	110521	3479	2286
																		--	110087	3464	2248
																		--	109636	3448	2209
																		--	109201	3432	2169
																		--	108777	3416	2132
																		--	108375	3401	2096
																		--	108007	3387	2065
																		--	107664	3374	2039
																		--	107373	3363	2017
																		--	107132	3353	2002
																		--	106957	3344	1993
																		--	106864	3337	1988
																		--	106855	3335	1989
																		--	106948	3340	1992
																		--	107153	3350	1996
																		--	107467	3368	2000
																		--	107909	3391	2001
																		--	108458	3419	2000
																		--	109098	3451	1999
																		--	109828	3486	2002
																		--	110575	3523	2009
																		--	111344	3561	2022
																		--	112062	3596	2040
																		--	112685	3628	2058
																		--	113198	3654	2075
																		15	113541	3672	2087
																		15.0083	113713	3682	2092
																		15.0167	113703	3684	2087
																		15.025	113495	3677	2072
																		15.0333	113121	3663	2046
																		15.0417	112600	3641	2010
																		15.05	111943	3615	1962
																		15.0583	111225	3585	1904
																		15.0667	110443	3554	1836
																		15.075	109658	3522	1758
																		15.0833	108892	3490	1678
																		15.0917	108153	3458	1595
																		15.1	107489	3425	1515
																		15.1083	106882	3394	1440
																		15.1167	106363	3366	1371
																		15.125	105925	3340	1311
																		15.1333	105564	3319	1257
																		15.1417	105283	3302	1209
																		15.15	105063	3288	1167
																		15.1583	104902	3276	1131
																		15.1667	104790	3266	1103
																		15.175	104714	3257	1081
																		15.1833	104666	3250	1066
																		15.1917	104639	3246	1059
																		15.2	104621	3245	1057
																		15.2083	104609	3247	1056
																		15.2167	104597	3252	1057
																		15.225	104582	3259	1056
																		15.2333	104562	3267	1054
																		15.2417	104538	3275	1051
																		15.25	104507	3284	1049
																		15.2583	104471	3292	1047
																		15.2667	104430	3298	1045
																		15.275	104387	3303	1042
																		15.2833	104345	3307	1038
																		15.2917	104306	3311	1031
																		15.3	104274	3315	1024
																		15.3083	104250	3319	1016
																		15.3167	104238	3324	1007
																		15.325	104239	3329	998
																		15.3333	104255	3334	988
																		15.3417	104286	3338	979
																		15.35	104334	3342	970
																		15.3583	104392	3347	961
																		15.3667	104462	3352	954
																		15.375	104538	3356	945
																		15.3833	104620	3360	935
																		15.3917	104705	3361	922
																		15.4	104788	3360	907
																		15.4083	104870	3358	890
																		15.4167	104947	3354	873
																		15.425	105022	3350	860
																		15.4333	105094	3345	851
																		15.4417	105162	3340	846
																		15.45	105229	3334	844
																		15.4583	105290	3327	845
																		15.4667	105348	3319	845
																		15.475	105403	3311	845
																		15.4833	105459	3304	842
																		15.4917	105519	3297	838
																		15.5	105588	3291	835
																		15.5083	105671	3287	834
																		15.5167	105768	3285	836
																		15.525	105886	3286	842
																		15.5333	106031	3288	855
																		15.5417	106215	3293	872
																		15.55	106450	3300	896
																		15.5583	106741	3309	924
																		15.5667	107112	3321	959
																		15.575	107557	3337	1001
																		15.5833	108095	3356	1049
																		15.5917	108727	3379	1105
																		15.6	109435	3407	1167
																		15.6083	110241	3438	1235
																		15.6167	111079	3472	1309
																		15.625	111951	3508	1381
																		15.6333	112806	3542	1454
																		15.6417	113577	3574	1519
																		15.65	114262	3601	1574
																		15.6583	114788	3621	1616
																		15.6667	115152	3635	1643
																		15.675	115347	3641	1654
																		15.6833	115360	3639	1647
																		15.6917	115214	3629	1623
																		15.7	114931	3611	1586
																		15.7083	114517	3587	1535
																		15.7167	114032	3560	1475
																		15.725	113483	3530	1410
																		15.7333	112908	3501	1339
																		15.7417	112347	3474	1269
																		15.75	111796	3448	1201
																		15.7583	111301	3424	1136
																		15.7667	110852	3401	1074
																		15.775	110467	3381	1016
																		15.7833	110147	3363	963
																		15.7917	109884	3348	915
																		15.8	109681	3335	874
																		15.8083	109522	3325	842
																		15.8167	109406	3317	818
																		15.825	109325	3310	802
																		15.8333	109274	3305	791
																		15.8417	109254	3301	785
																		15.85	109261	3300	780
																		15.8583	109290	3301	778
																		15.8667	109343	3306	776
																		15.875	109422	3313	775
																		15.8833	109539	3322	774
																		15.8917	109697	3332	776
																		15.9	109896	3344	782
																		15.9083	110145	3357	792
																		15.9167	110419	3372	807
																		15.925	110718	3387	823
																		15.9333	111022	3402	840
																		15.9417	111307	3416	854
																		15.95	111570	3429	864
																		15.9583	111783	3440	870
																		15.9667	111944	3449	872
																		15.975	112045	3455	870
																		15.9833	112080	3459	863
																		15.9917	112057	3461	852
																		16	111987	3459	838
																		16.0083	111876	3455	821
																		16.0167	111744	3448	802
																		16.025	111599	3441	785
																		16.0333	111451	3433	770
																		16.0417	111316	3426	758
																		16.05	111193	3420	750
																		16.0583	111088	3415	743
																		16.0667	110999	3412	737
																		16.075	110924	3410	730
																		16.0833	110859	3411	722
																		16.0917	110805	3412	715
																		16.1	110767	3412	709
																		16.1083	110747	3413	705
																		16.1167	110745	3414	704
																		16.125	110761	3417	703
																		16.1333	110791	3421	702
																		16.1417	110832	3427	700
																		16.15	110882	3432	697
																		16.1583	110937	3436	696
																		16.1667	110997	3440	696
																		16.175	111059	3444	699
																		16.1833	111122	3449	703
																		16.1917	111186	3454	708
																		16.2	111243	3458	711
																		16.2083	111295	3460	713
																		16.2167	111341	3461	713
																		16.225	111381	3459	712
																		16.2333	111421	3457	710
																		16.2417	111468	3454	706
																		16.25	111527	3451	701
																		16.2583	111596	3450	694
																		16.2667	111678	3451	685
																		16.275	111766	3453	674
																		16.2833	111856	3457	664
																		16.2917	111949	3461	655
																		16.3	112039	3466	648
																		16.3083	112129	3469	644
																		16.3167	112213	3471	644
																		16.325	112290	3472	644
																		16.3333	112360	3471	645
																		16.3417	112421	3469	648
																		16.35	112476	3468	651
																		16.3583	112523	3469	654
																		16.3667	112564	3471	658
																		16.375	112598	3473	662
																		16.3833	112625	3476	665
																		16.3917	112649	3477	667
																		16.4	112673	3478	669
																		16.4083	112702	3479	672
																		16.4167	112737	3481	673
																		16.425	112781	3484	673
																		16.4333	112832	3489	671
																		16.4417	112888	3494	666
																		16.45	112952	3499	659
																		16.4583	113022	3506	652
																		16.4667	113102	3512	645
																		16.475	113192	3517	638
																		16.4833	113295	3520	633
																		16.4917	113411	3522	630
																		16.5	113537	3523	630
																		16.5083	113675	3526	629
																		16.5167	113814	3531	630
																		16.525	113955	3537	631
																		16.5333	114094	3544	633
																		16.5417	114228	3552	635
																		16.55	114363	3560	638
																		16.5583	114493	3567	641
																		16.5667	114628	3573	643
																		16.575	114762	3579	644
																		16.5833	114896	3584	644
																		16.5917	115032	3589	644
																		16.6	115165	3593	644
																		16.6083	115302	3598	645
																		16.6167	115438	3604	646
																		16.625	115578	3610	648
																		16.6333	115719	3616	650
																		16.6417	115853	3623	652
[truncated: 2,962 more rows]

## Sheet: dimercaprol
very fast					medium					anticoagulation					UV data
Time (min)	20uM	4uM	0.8uM	PBS	Time (min)	20uM	4uM	0.8uM	PBS	Time (min)	20uM	4uM	0.8uM	PBS	t	220nm	254nm	280nm
0.05514	0.09095	0.08871	0.01062	0.07387	0.05514	0.05763	0.05608	0.03242	0.08196	0.05514	0.60514	0.6225	0.5908	0.619	15	198878	6532	10554
0.16542	0.09113	0.08522	0.05405	0.05921	0.16542	0.06087	0.06097	0.06843	0.0688	0.16542	0.5945	0.6073	0.6175	0.6246	15.005	198848	6542	10543
0.27571	0.08862	0.05869	0.01977	0.08448	0.27571	0.07474	0.04749	0.04355	0.08172	0.27571	0.6195	0.6063	0.6046	0.6306	15.01	198785	6550	10528
0.38599	0.05095	0.0415	0.04163	0.07085	0.38599	0.04127	0.03669	0.1208	0.07235	0.38599	0.5759	0.5861	0.5779	0.5971	15.015	198689	6556	10508
0.49628	0.01631	-0.00627	-0.01178	0.0546	0.49628	0.02157	0.01493	0.06179	0.05798	0.49628	0.5751	0.572	0.5658	0.6159	15.02	198559	6560	10486
0.60656	-0.00976	-0.00972	0.01702	0.00733	0.60656	0.00956	-0.00131	0.02476	0.01629	0.60656	0.582	0.583	0.5922	0.57457	15.025	198401	6561	10460
0.71684	0.07583	0.08544	0.04507	0.02062	0.71684	0.06547	0.0586	0.05345	0.0251	0.71684	0.6088	0.60496	0.6219	0.57377	15.03	198216	6561	10429
0.82713	-0.00173	-0.01432	0.03146	-0.00474	0.82713	0.01905	0.00194	0.05051	0.0165	0.82713	0.5716	0.5737	0.5996	0.5995	15.035	198000	6559	10395
0.93741	-0.00281	-0.01429	-0.01059	-0.012	0.93741	0.01379	0.01072	0.0247	0.03328	0.93741	0.6059	0.604	0.6069	0.6036	15.04	197746	6555	10358
1.04769	0.03749	0.00936	0.05981	0.02959	1.04769	0.02956	0.01424	0.06153	0.03862	1.04769	0.5776	0.5753	0.5488	0.5774	15.045	197469	6549	10318
1.15798	0.03289	0.0308	0.03402	0.05703	1.15798	0.0253	0.0531	0.03123	0.05612	1.15798	0.5991	0.586	0.5793	0.6023	15.05	197171	6542	10275
1.26826	0.04462	0.05093	0.04763	0.04096	1.26826	0.03788	0.04141	0.04093	0.03919	1.26826	0.5873	0.5762	0.5693	0.5799	15.055	196846	6533	10228
1.37854	0.1101	0.02431	0.06089	0.05181	1.37854	0.05668	0.02627	0.04544	0.05093	1.37854	0.6324	0.6022	0.6081	0.6112	15.06	196486	6522	10179
1.48883	0.04484	0.0707	0.05833	0.06578	1.48883	0.03451	0.05375	0.05171	0.05463	1.48883	0.5856	0.6007	0.564	0.582	15.065	196107	6510	10127
1.59911	0.0125	0.05642	0.08772	0.04986	1.59911	0.04826	0.03584	0.07093	0.04616	1.59911	0.6029	0.6086	0.6203	0.6174	15.07	195714	6497	10071
1.70939	0.05255	0.06293	0.11	0.08315	1.70939	0.04181	0.05458	0.09604	0.05975	1.70939	0.5871	0.5915	0.5902	0.5929	15.075	195297	6483	10011
1.81967	0.09072	0.07402	-0.01158	0.07417	1.81967	0.06281	0.06998	0.04535	0.06658	1.81967	0.6081	0.6203	0.5994	0.6256	15.08	194848	6468	9950
1.92996	0.03686	0.07374	0.04727	0.06911	1.92996	0.04265	0.05954	0.03722	0.04418	1.92996	0.5905	0.5989	0.60494	0.5916	15.085	194386	6451	9888
2.04024	0.08151	0.0802	0.04248	0.06188	2.04024	0.0879	0.06423	0.05055	0.05655	2.04024	0.6102	0.6021	0.6069	0.6217	15.09	193919	6433	9822
2.15053	-0.00907	-0.0133	0.01211	0.04307	2.15053	0.02629	0.00611	0.03812	0.04951	2.15053	0.5962	0.5853	0.5641	0.5951	15.095	193432	6415	9754
2.26081	-0.00223	-0.00166	0.00931	0.0008565	2.26081	0.02949	0.02178	0.02886	0.02032	2.26081	0.6079	0.591	0.6175	0.6171	15.1	192914	6395	9685
2.37109	-0.01392	0.05371	0.05155	0.04552	2.37109	0.01661	0.04918	0.05736	0.05391	2.37109	0.5963	0.5804	0.5795	0.6007	15.105	192385	6373	9615
2.48137	-0.00838	0.03263	0.02792	0.01982	2.48137	0.01151	0.02842	0.03517	0.03655	2.48137	0.5735	0.5896	0.5891	0.6057	15.11	191858	6351	9541
2.59166	0.00723	-0.01299	0.00608	-0.01746	2.59166	0.02646	0.0294	0.04849	0.01515	2.59166	0.5855	0.5707	0.5826	0.5982	15.115	191322	6328	9464
2.70194	0.03213	0.0758	0.07436	0.01496	2.70194	0.03231	0.05648	0.07183	0.0343	2.70194	0.577	0.583	0.5772	0.5742	15.12	190764	6305	9387
2.81223	0.0525	0.08252	-0.01132	-0.01298	2.81223	0.04513	0.05657	0.03237	0.03511	2.81223	0.6068	0.5938	0.6146	0.612	15.125	190202	6280	9309
2.92251	0.03457	0.01886	-0.01314	-0.00769	2.92251	0.02832	0.03643	0.01628	0.0306	2.92251	0.5902	0.5801	0.5805	0.5728	15.13	189646	6254	9229
3.03279	0.1035	0.04736	-0.01206	0.03724	3.03279	0.1056	0.04867	0.03695	0.05169	3.03279	0.6208	0.5931	0.5911	0.6125	15.135	189084	6228	9146
3.14308	0.05623	0.08394	0.0347	0.06064	3.14308	0.04821	0.05663	0.04144	0.04751	3.14308	0.587	0.5949	0.60661	0.5931	15.14	188499	6202	9065
3.25336	0.01244	0.08598	-0.01347	0.089	3.25336	0.062	0.06033	0.0489	0.1058	3.25336	0.6217	0.6071	0.6013	0.6291	15.145	187911	6175	8985
3.36364	0.1106	0.11	0.06998	0.07023	3.36364	0.07526	0.09571	0.0598	0.06054	3.36364	0.6032	0.6011	0.5713	0.5957	15.15	187330	6147	8903
3.47392	0.03533	-0.01325	0.07879	0.02602	3.47392	0.05717	0.04225	0.1039	0.06254	3.47392	0.6398	0.6089	0.6288	0.6334	15.155	186743	6120	8821
3.58421	0.07556	0.07326	0.03868	0.05997	3.58421	0.06086	0.1031	0.04463	0.06002	3.58421	0.6069	0.5931	0.5878	0.5899	15.16	186132	6092	8741
3.69449	0.09042	0.04714	0.02796	0.0535	3.69449	0.08	0.04919	0.04632	0.05785	3.69449	0.6387	0.6286	0.6239	0.6338	15.165	185522	6063	8661
3.80477	0.07428	0.05603	0.05623	0.0719	3.80477	0.06715	0.04124	0.05955	0.05757	3.80477	0.5959	0.5947	0.5865	0.5945	15.17	184925	6033	8580
3.91506	0.07745	0.01004	0.01323	0.06219	3.91506	0.06209	0.05262	0.03794	0.05667	3.91506	0.6111	0.5812	0.5963	0.5977	15.175	184330	6004	8498
4.02534	0.01641	-0.01398	0.0506	0.02558	4.02534	0.02826	0.01695	0.07296	0.03789	4.02534	0.6036	0.5467	0.5656	0.5557	15.18	183719	5975	8418
4.13563	0.03268	-0.01461	0.04731	0.0433	4.13563	0.04038	0.0093	0.04675	0.04693	4.13563	0.605	0.6024	0.6185	0.60525	15.185	183115	5945	8338
4.24591	0.04582	-0.01272	0.0881	0.02638	4.24591	0.05838	0.00378	0.0703	0.04395	4.24591	0.6134	0.5719	0.5924	0.5966	15.19	182528	5915	8256
4.35619	0.02846	0.00767	0.04109	-0.00122	4.35619	0.03335	0.02014	0.04107	0.02385	4.35619	0.5922	0.5997	0.5943	0.6203	15.195	181946	5886	8173
4.46648	0.05478	0.02293	0.07572	0.04758	4.46648	0.03756	0.02889	0.06642	0.04782	4.46648	0.6127	0.587	0.5957	0.6205	15.2	181353	5857	8092
4.57676	0.02724	-0.0115	0.0155	0.02632	4.57676	0.03136	0.04488	0.08909	0.0285	4.57676	0.5751	0.5489	0.5376	0.5617	15.205	180767	5827	8012
4.68704	0.08918	0.02316	-0.01462	0.01802	4.68704	0.0622	0.03623	0.03959	0.03825	4.68704	0.6045	0.5838	0.5898	0.5873	15.21	180197	5798	7932
4.79732	0.07596	0.08321	0.04812	0.06916	4.79732	0.06049	0.0758	0.04844	0.05186	4.79732	0.5873	0.5871	0.5768	0.5913	15.215	179630	5768	7851
4.90761	-0.00665	0.06976	0.02798	0.0881	4.90761	0.0378	0.05441	0.03809	0.05635	4.90761	0.6043	0.59	0.5814	0.6064	15.22	179050	5739	7772
5.01789	0.09879	0.07864	0.03654	0.0906	5.01789	0.07024	0.09358	0.05019	0.06947	5.01789	0.6065	0.5949	0.5698	0.5895	15.225	178474	5708	7696
5.12817	0.06446	-0.01408	0.05336	0.01971	5.12817	0.06921	0.02602	0.05012	0.04572	5.12817	0.6204	0.5826	0.5806	0.6093	15.23	177915	5678	7618
5.23846	0.01971	0.0681	0.08141	0.01463	5.23846	0.05517	0.06016	0.06946	0.08543	5.23846	0.5941	0.5925	0.5941	0.6215	15.235	177360	5648	7541
5.34874	0.05067	0.06852	-0.01638	0.09345	5.34874	0.05491	0.05053	0.02933	0.07112	5.34874	0.6206	0.5985	0.5849	0.6139	15.24	176793	5618	7466
5.45902	0.0596	0.06671	0.08132	0.05867	5.45902	0.0675	0.05162	0.04548	0.05159	5.45902	0.6058	0.6239	0.60826	0.5868	15.245	176234	5588	7393
5.56931	0.05833	0.06162	0.07055	-0.0198	5.56931	0.0508	0.04785	0.0569	0.02909	5.56931	0.5907	0.5954	0.601	0.6027	15.25	175696	5558	7319
5.67959	0.03233	0.05304	0.01185	0.02233	5.67959	0.0328	0.03766	0.02826	0.0317	5.67959	0.6102	0.5896	0.567	0.5801	15.255	175169	5530	7246
5.78988	-0.00199	-0.01563	0.04557	0.0412	5.78988	0.03076	0.00755	0.04832	0.06006	5.78988	0.6077	0.6035	0.6138	0.617	15.26	174637	5503	7176
5.90016	-0.0083	0.08062	0.05917	0.04689	5.90016	0.01134	0.05715	0.04797	0.04916	5.90016	0.5749	0.5871	0.565	0.5811	15.265	174115	5476	7106
6.01044	-0.0096	0.03181	0.01221	-0.01948	6.01044	0.00639	0.03892	0.04678	0.04158	6.01044	0.5761	0.5863	0.5698	0.61	15.27	173613	5450	7037
6.12073	0.00488	0.03209	-0.01526	-0.00465	6.12073	0.02281	0.02743	0.01331	0.03432	6.12073	0.5898	0.5755	0.5624	0.6002	15.275	173118	5425	6967
6.23101	-0.00743	0.1001	0.06745	0.01195	6.23101	0.01393	0.06419	0.05885	0.0335	6.23101	0.5837	0.5791	0.5754	0.5756	15.28	172616	5400	6900
6.34129	0.02585	0.02718	0.043	0.05507	6.34129	0.02889	0.02192	0.0705	0.05185	6.34129	0.6059	0.6021	0.6071	0.6081	15.285	172121	5375	6834
6.45158	0.03347	0.06565	0.03517	-0.00498	6.45158	0.03719	0.03701	0.05211	0.02125	6.45158	0.5999	0.583	0.5916	0.5769	15.29	171644	5350	6767
6.56186	0.06298	0.07308	0.06762	0.08938	6.56186	0.0578	0.05154	0.06377	0.06701	6.56186	0.5954	0.5968	0.5909	0.6076	15.295	171171	5326	6701
6.67214	0.0544	0.09547	0.08563	0.07847	6.67214	0.0407	0.06108	0.06134	0.05321	6.67214	0.5819	0.6064	0.57013	0.6005	15.3	170691	5302	6638
6.78242	-0.00212	0.05625	0.01192	-0.0157	6.78242	0.03954	0.06435	0.05673	0.04283	6.78242	0.5931	0.611	0.6155	0.6053	15.305	170221	5276	6577
6.89271	0.05641	0.08002	0.08373	0.07258	6.89271	0.05047	0.06316	0.07135	0.06225	6.89271	0.5947	0.613	0.5966	0.5912	15.31	169775	5251	6517
7.00299	0.0382	0.06233	0.06967	-0.01055	7.00299	0.05345	0.05454	0.05781	0.03192	7.00299	0.6163	0.6007	0.6166	0.6141	15.315	169344	5227	6458
7.11327	0.03829	0.04396	0.05255	0.08113	7.11327	0.0557	0.07882	0.05285	0.07594	7.11327	0.6121	0.6009	0.582	0.622	15.32	168918	5203	6403
7.22356	0.09799	0.06741	0.02235	0.03132	7.22356	0.07392	0.06766	0.04032	0.05535	7.22356	0.627	0.627	0.6033	0.6379	15.325	168515	5178	6350
7.33384	0.05859	0.0545	0.07531	-0.01004	7.33384	0.04791	0.05494	0.05839	0.04743	7.33384	0.5883	0.5969	0.5882	0.6096	15.33	168145	5155	6299
7.44412	0.09287	0.0037	0.00122	0.0426	7.44412	0.07585	0.03959	0.0359	0.05426	7.44412	0.6391	0.5694	0.5821	0.6046	15.335	167806	5132	6251
7.55441	0.02413	0.01844	0.01549	0.03593	7.55441	0.02883	-0.00961	0.04951	0.06138	7.55441	0.5868	0.5581	0.5678	0.5891	15.34	167488	5111	6207
7.66469	0.04456	-0.01151	0.02527	0.0743	7.66469	0.04408	0.0086	0.03537	0.06475	7.66469	0.6348	0.5964	0.5936	0.6243	15.345	167205	5091	6169
7.77498	-0.00161	-0.01379	0.06631	0.04589	7.77498	-0.00669	0.01716	0.06152	0.05179	7.77498	0.5718	0.5738	0.5778	0.6302	15.35	166967	5072	6134
7.88526	-0.0033	0.00734	-0.01133	-0.0003111	7.88526	-0.00285	0.02748	0.02489	0.03083	7.88526	0.5843	0.5927	0.5799	0.6339	15.355	166774	5055	6103
7.99554	0.03518	0.00925	-0.01177	0.04728	7.99554	0.02974	0.03742	0.03739	0.05256	7.99554	0.6293	0.6158	0.5844	0.6273	15.36	166621	5040	6079
8.10582	0.05637	-0.0124	0.00713	0.02931	8.10582	0.04508	0.00463	0.08026	0.03976	8.10582	0.5692	0.566	0.5459	0.5705	15.365	166514	5026	6061
8.21611	0.07722	0.0197	-0.00968	-0.00679	8.21611	0.05134	0.05719	0.02439	0.04114	8.21611	0.5958	0.5953	0.5719	0.5815	15.37	166459	5013	6049
8.32639	0.08625	0.051	0.01924	0.08072	8.32639	0.05333	0.0566	0.03338	0.05652	8.32639	0.583	0.6047	0.575	0.5896	15.375	166459	5003	6044
8.43667	0.07767	0.07751	-0.00881	0.03899	8.43667	0.05786	0.0625	0.02607	0.05014	8.43667	0.601	0.6127	0.5986	0.6107	15.38	166514	4996	6045
8.54696	0.09245	0.07357	0.04533	0.09778	8.54696	0.07402	0.101	0.05667	0.06755	8.54696	0.6256	0.6011	0.5669	0.5894	15.385	166622	4990	6053
8.65724	0.0682	0.03453	0.07781	0.08454	8.65724	0.06128	0.06719	0.06601	0.07947	8.65724	0.609	0.6055	0.5727	0.5862	15.39	166786	4987	6069
8.76752	0.07787	0.09273	0.08432	0.09545	8.76752	0.06113	0.06985	0.07088	0.07622	8.76752	0.6068	0.6086	0.5955	0.6125	15.395	167016	4988	6093
8.87781	0.06979	0.09696	0.1055	-0.00219	8.87781	0.05918	0.0767	0.06893	0.05129	8.87781	0.6064	0.6103	0.588	0.5938	15.4	167316	4991	6123
8.98809	0.07752	0.1086	0.1016	0.06594	8.98809	0.04885	0.07647	0.07027	0.05487	8.98809	0.6034	0.6039	0.57132	0.6074	15.405	167672	4998	6160
9.09838	0.07632	0.09194	0.05279	0.06308	9.09838	0.09397	0.06627	0.04266	0.06318	9.09838	0.612	0.6031	0.5932	0.6294	15.41	168081	5007	6207
9.20866	0.05674	0.04108	-0.01167	-0.00732	9.20866	0.04072	0.03408	0.00644	0.02309	9.20866	0.6085	0.5858	0.5772	0.5795	15.415	168553	5020	6261
9.31894	0.05931	0.05723	0.1235	0.07642	9.31894	0.04507	0.03567	0.1103	0.07107	9.31894	0.6028	0.6149	0.5728	0.6026	15.42	169101	5036	6322
9.42923	0.01294	0.07436	-0.00278	0.00604	9.42923	0.02408	0.0393	0.02379	0.03233	9.42923	0.6085	0.5722	0.5658	0.5898	15.425	169697	5057	6389
9.53951	0.0188	0.07005	0.02921	-0.01095	9.53951	0.02405	0.0416	0.03429	0.03194	9.53951	0.5899	0.5929	0.5911	0.6003	15.43	170327	5080	6465
9.64979	-0.00839	0.03415	0.04518	0.02692	9.64979	0.0184	0.03901	0.04677	0.0507	9.64979	0.5991	0.5949	0.6061	0.6158	15.435	171005	5106	6549
9.76008	0.0003398	0.07241	0.0424	0.05203	9.76008	0.01637	0.04589	0.04614	0.06667	9.76008	0.5868	0.5864	0.5848	0.6173	15.44	171747	5135	6637
9.87036	0.04116	0.03097	-0.00665	0.01808	9.87036	0.03502	0.07927	0.02805	0.0435	9.87036	0.6042	0.6012	0.6177	0.5982	15.445	172519	5169	6729
9.98064	0.0186	-0.01314	-0.00525	0.027	9.98064	0.0275	0.01543	0.03148	0.04329	9.98064	0.604	0.5778	0.5847	0.5858	15.45	173302	5207	6828
10.0909	0.09467	0.08619	0.03514	0.0557	10.0909	0.07016	0.05484	0.04653	0.04941	10.0909	0.6114	0.6014	0.6005	0.6277	15.455	174112	5246	6933
10.2012	0.07734	0.06757	0.07258	0.07925	10.2012	0.06279	0.05635	0.05561	0.0633	10.2012	0.6009	0.60437	0.57146	0.6003	15.46	174968	5289	7038
10.3115	0.08992	0.1004	0.05746	0.01069	10.3115	0.06251	0.07687	0.0611	0.06975	10.3115	0.6184	0.6147	0.5999	0.598	15.465	175837	5336	7144
10.4218	0.08405	0.09984	0.09275	0.05753	10.4218	0.06161	0.07524	0.0631	0.048	10.4218	0.5963	0.6236	0.59	0.5971	15.47	176699	5384	7255
10.5321	0.09395	0.06094	0.04843	0.05334	10.5321	0.1025	0.06766	0.05116	0.0573	10.5321	0.6428	0.6169	0.6077	0.6121	15.475	177573	5433	7368
10.6423	0.06063	0.1008	0.05227	0.03636	10.6423	0.04712	0.06446	0.04827	0.04326	10.6423	0.6131	0.60403	0.588	0.6026	15.48	178480	5484	7479
10.7526	0.07677	0.05707	0.01711	0.06514	10.7526	0.06333	0.05526	0.06188	0.06042	10.7526	0.6297	0.6211	0.6091	0.6144	15.485	179387	5538	7590
10.8629	0.09848	0.0668	0.0222	0.06855	10.8629	0.06425	0.06647	0.03341	0.05476	10.8629	0.6256	0.6047	0.5896	0.6059	15.49	180272	5591	7702
10.9732	0.0787	-0.01195	0.01109	-0.0108	10.9732	0.04942	0.02542	0.0185	0.04334	10.9732	0.5931	0.5768	0.5724	0.5808	15.495	181153	5644	7815
11.0835	0.06057	-0.01459	0.01763	0.04306	11.0835	0.04144	-0.00217	0.03311	0.05003	11.0835	0.6131	0.5846	0.559	0.5911	15.5	182054	5697	7924
11.1938	0.03557	0.00447	0.06452	0.05654	11.1938	0.03093	0.02949	0.07098	0.05827	11.1938	0.6254	0.6064	0.6226	0.6117	15.505	182941	5752	8032
11.304	0.01362	0.0044	0.0056	0.04294	11.304	0.05018	0.05382	0.02364	0.04183	11.304	0.5935	0.6181	0.5751	0.6372	15.51	183796	5807	8140
11.4143	0.06462	-0.01305	0.03548	0.05049	11.4143	0.04385	0.01491	0.04933	0.03468	11.4143	0.6018	0.5914	0.6297	0.60492	15.515	184634	5861	8249
11.5246	0.02126	0.02349	0.03275	0.04215	11.5246	0.01228	0.04585	0.05396	0.06019	11.5246	0.6153	0.6124	0.60524	0.6253	15.52	185478	5915	8354
11.6349	0.01052	-0.01452	0.01786	0.05914	11.6349	0.01227	0.0008913	0.03687	0.04169	11.6349	0.5744	0.5798	0.5478	0.5816	15.525	186301	5972	8457
11.7452	0.03445	-0.01263	0.03468	0.08139	11.7452	0.02835	0.02518	0.05797	0.04925	11.7452	0.5869	0.5834	0.559	0.5707	15.53	187085	6027	8559
11.8555	0.1042	0.06137	0.0668	0.08162	11.8555	0.06486	0.05077	0.04611	0.05466	11.8555	0.6158	0.5924	0.5805	0.5889	15.535	187845	6081	8660
11.9657	0.1093	0.0242	0.02975	0.05762	11.9657	0.0695	0.03903	0.0464	0.04924	11.9657	0.6119	0.5936	0.5854	0.5926	15.54	188602	6134	8757
12.076	0.08324	0.0929	0.0437	0.06967	12.076	0.0551	0.07236	0.04648	0.0594	12.076	0.6234	0.602	0.57151	0.6011	15.545	189331	6188	8848
12.1863	0.1093	0.1053	0.03977	0.08097	12.1863	0.08445	0.07742	0.0507	0.05756	12.1863	0.57001	0.6133	0.6047	0.5946	15.55	190014	6240	8938
12.2966	0.09153	0.08686	0.115	0.09036	12.2966	0.0641	0.06413	0.07176	0.0737	12.2966	0.6171	0.5971	0.5953	0.6024	15.555	190661	6291	9025
12.4069	0.05685	0.1151	0.09566	0.08179	12.4069	0.04277	0.09328	0.06871	0.05089	12.4069	0.6035	0.6209	0.601	0.5934	15.56	191292	6340	9107
12.5172	0.07411	0.1038	0.07691	0.101	12.5172	0.04225	0.06692	0.05185	0.07669	12.5172	0.6135	0.60455	0.57481	0.6116	15.565	191888	6390	9183
12.6274	0.1121	0.1274	0.03936	0.09266	12.6274	0.0653	0.08513	0.05298	0.06788	12.6274	0.6083	0.6239	0.5975	0.60514	15.57	192435	6438	9256
12.7377	0.03436	0.06401	-0.01527	-0.00462	12.7377	0.03072	0.03241	0.00266	0.01458	12.7377	0.6139	0.5856	0.5735	0.5729	15.575	192945	6484	9326
12.848	0.03586	0.04514	0.02994	0.03422	12.848	0.03044	0.03259	0.0502	0.03764	12.848	0.5953	0.5955	0.6164	0.6042	15.58	193432	6528	9390
12.9583	0.01039	0.1038	0.08424	0.01513	12.9583	0.01798	0.0573	0.05509	0.02475	12.9583	0.5945	0.6071	0.5847	0.5779	15.585	193883	6571	9448
13.0686	0.03164	0.05659	-0.00359	0.02647	13.0686	0.04253	0.03355	0.03103	0.03308	13.0686	0.6013	0.584	0.5688	0.5933	15.59	194285	6613	9503
13.1789	0.00836	0.07048	0.06185	0.02418	13.1789	0.01975	0.03975	0.0829	0.02502	13.1789	0.5802	0.601	0.5893	0.6014	15.595	194648	6651	9555
13.2891	0.03275	0.05294	0.04703	-0.01091	13.2891	0.02982	0.04472	0.03578	0.01337	13.2891	0.6467	0.5928	0.5898	0.5777	15.6	194980	6686	9601
13.3994	0.04701	0.07603	0.01581	0.02336	13.3994	0.03099	0.07798	0.02832	0.0274	13.3994	0.6074	0.6115	0.6289	0.593	15.605	195275	6720	9642
13.5097	0.03887	0.06202	0.02401	0.0363	13.5097	0.03291	0.04592	0.04244	0.0696	13.5097	0.6186	0.6135	0.5888	0.6005	15.61	195525	6751	9679
13.62	0.05919	0.09684	0.0509	0.04567	13.62	0.04645	0.065	0.047	0.04689	13.62	0.6119	0.601	0.6063	0.6337	15.615	195735	6779	9712
13.7303	0.05365	0.10702	0.1101	0.08511	13.7303	0.04389	0.0764	0.05487	0.0569	13.7303	0.6123	0.6099	0.57598	0.6103	15.62	195910	6805	9739
13.8406	0.09577	0.09038	0.1264	0.01726	13.8406	0.0597	0.05969	0.09006	0.1185	13.8406	0.6025	0.60542	0.5996	0.6386	15.625	196049	6829	9761
13.9508	0.06516	0.1033	0.1114	0.1042	13.9508	0.04163	0.07346	0.06642	0.07314	13.9508	0.6211	0.6045	0.60328	0.6451	15.63	196144	6851	9777
14.0611	0.06362	0.09338	0.08112	0.09328	14.0611	0.05236	0.09755	0.0633	0.07836	14.0611	0.6056	0.60543	0.60494	0.6012	15.635	196198	6870	9789
14.1714	0.08965	0.0938	0.06163	0.0828	14.1714	0.05095	0.0539	0.05253	0.05386	14.1714	0.5775	0.5958	0.6051	0.6234	15.64	196211	6887	9795
14.2817	0.08015	0.07548	0.02357	0.06878	14.2817	0.0668	0.06851	0.05071	0.08569	14.2817	0.6249	0.6139	0.60413	0.6384	15.645	196185	6902	9796
14.392	0.06496	0.05645	0.0874	0.1052	14.392	0.04517	0.04832	0.06871	0.06664	14.392	0.5961	0.6022	0.6095	0.6294	15.65	196119	6915	9791
14.5023	0.07318	0.0021	0.0395	0.00627	14.5023	0.06018	0.038	0.04508	0.03569	14.5023	0.6169	0.5788	0.5836	0.5954	15.655	196008	6925	9780
14.6125	0.04386	-0.01182	0.00577	0.0688	14.6125	0.03141	0.02345	0.0393	0.04619	14.6125	0.5908	0.5634	0.5505	0.5922	15.66	195851	6933	9765
14.7228	0.02228	0.04046	0.04316	0.00979	14.7228	0.03807	0.04489	0.07584	0.07089	14.7228	0.6192	0.6007	0.60706	0.60467	15.665	195656	6938	9745
14.8331	0.0151	0.07276	0.06875	0.05628	14.8331	0.0253	0.05634	0.1315	0.05195	14.8331	0.5938	0.6176	0.5699	0.60657	15.67	195429	6942	9719
14.9434	0.0453	-0.00899	0.02191	0.03844	14.9434	0.03972	0.03244	0.04379	0.04864	14.9434	0.5883	0.6137	0.5633	0.60756	15.675	195162	6943	9688
15.0537	0.01791	0.01512	0.03942	0.05733	15.0537	0.02332	0.04416	0.05838	0.03962	15.0537	0.5956	0.6154	0.5742	0.60453	15.68	194850	6941	9653
15.164	0.01098	-0.01244	0.00616	0.04964	15.164	0.01863	0.0048	0.02307	0.04571	15.164	0.5702	0.5754	0.5386	0.5607	15.685	194507	6938	9615
15.2742	0.09185	-0.0144	-0.01194	0.04574	15.2742	0.06165	0.006	0.00847	0.04077	15.2742	0.5775	0.562	0.5663	0.5743	15.69	194136	6931	9571
15.3845	0.07058	0.03491	-0.00926	0.07293	15.3845	0.05095	0.05598	0.02868	0.0527	15.3845	0.581	0.6089	0.573	0.597	15.695	193730	6923	9523
15.4948	0.1013	0.04955	0.03251	0.08498	15.4948	0.07268	0.03951	0.03758	0.05494	15.4948	0.6105	0.581	0.5955	0.5973	15.7	193278	6913	9472
15.6051	0.08632	0.08367	0.04006	0.0931	15.6051	0.05099	0.06524	0.03306	0.06044	15.6051	0.6033	0.6019	0.5698	0.5875	15.705	192798	6900	9420
15.7154	0.1089	0.111	0.03911	0.04092	15.7154	0.0623	0.07033	0.03791	0.03826	15.7154	0.619	0.6034	0.5845	0.6008	15.71	192301	6884	9363
15.8257	0.1033	0.09383	0.07153	0.05813	15.8257	0.06237	0.0848	0.05319	0.05462	15.8257	0.6246	0.6023	0.5908	0.5962	15.715	191774	6867	9302
15.9359	0.08205	0.1009	0.1002	0.07216	15.9359	0.05905	0.07587	0.07614	0.04962	15.9359	0.6163	0.6046	0.6038	0.6155	15.72	191206	6847	9240
16.0462	0.08267	0.1066	0.06096	0.06966	16.0462	0.04991	0.06632	0.04304	0.06645	16.0462	0.6002	0.6076	0.57405	0.6045	15.725	190618	6824	9176
16.1565	0.09017	0.115	0.04699	0.1079	16.1565	0.06699	0.08286	0.03878	0.07591	16.1565	0.5941	0.6233	0.6065	0.6366	15.73	190025	6799	9108
16.2668	-0.00277	0.04814	0.0532	0.0157	16.2668	0.01766	0.03933	0.03594	0.1165	16.2668	0.5962	0.6053	0.5887	0.57022	15.735	189413	6773	9036
16.3771	0.07947	0.04629	-0.0091	0.04088	16.3771	0.0622	0.03212	0.01374	0.02924	16.3771	0.6142	0.6089	0.60419	0.6144	15.74	188768	6746	8963
16.4874	0.001	0.05284	0.07528	0.01092	16.4874	0.01345	0.03124	0.05929	0.01654	16.4874	0.598	0.5936	0.5708	0.5721	15.745	188112	6716	8889
16.5976	-0.00558	0.0554	-0.00397	-0.01078	16.5976	0.01081	0.0391	0.02	0.0026	16.5976	0.5803	0.5963	0.6002	0.6099	15.75	187460	6686	8810
16.7079	-0.01102	0.03515	0.03714	0.03003	16.7079	0.00661	0.04736	0.05713	0.05933	16.7079	0.5817	0.5751	0.6183	0.6296	15.755	186797	6655	8729
16.8182	-0.00635	0.08396	-0.00784	-0.01037	16.8182	0.01174	0.0496	0.01298	0.05018	16.8182	0.608	0.5941	0.5686	0.5662	15.76	186106	6624	8647
16.9285	0.073	0.03603	0.03885	0.07863	16.9285	0.04876	0.03057	0.03214	0.05078	16.9285	0.6039	0.5958	0.60674	0.6268	15.765	185410	6590	8564
17.0388	0.03403	0.0382	0.01504	0.03777	17.0388	0.0283	0.03235	0.02593	0.04633	17.0388	0.602	0.6092	0.5903	0.5969	15.77	184722	6556	8477
17.1491	0.0894	0.01923	0.05671	0.1025	17.1491	0.05705	0.0216	0.04343	0.0822	17.1491	0.6001	0.5995	0.6159	0.60522	15.775	184025	6521	8388
17.2593	0.08994	0.09661	0.03187	-0.00907	17.2593	0.06264	0.07055	0.04864	0.03568	17.2593	0.6161	0.60915	0.57699	0.6061	15.78	183302	6486	8299
17.3696	0.1066	0.10484	0.06502	0.1028	17.3696	0.08178	0.1506	0.06101	0.06532	17.3696	0.6305	0.6306	0.5992	0.603	15.785	182574	6448	8210
17.4799	0.09919	0.1004	0.09633	0.05413	17.4799	0.05667	0.08971	0.06529	0.05157	17.4799	0.612	0.6299	0.6104	0.5997	15.79	181856	6410	8117
17.5902	0.08942	0.09634	0.06827	0.1277	17.5902	0.06829	0.07948	0.05249	0.09429	17.5902	0.635	0.6204	0.6133	0.60395	15.795	181130	6372	8022
17.7005	0.09525	0.08455	0.04838	0.09752	17.7005	0.06141	0.07296	0.04494	0.06149	17.7005	0.6195	0.6248	0.5942	0.6134	15.8	180376	6333	7929
17.8108	0.0632	0.06104	0.01755	0.09476	17.8108	0.05277	0.0458	0.02666	0.0685	17.8108	0.6377	0.60325	0.622	0.6361	15.805	179622	6293	7836
17.921	0.09593	0.05671	0.08098	0.02182	17.921	0.06917	0.05607	0.07153	0.05221	17.921	0.60571	0.6225	0.60327	0.609	15.81	178884	6253	7742
18.0313	0.07217	0.01242	0.03352	0.05563	18.0313	0.05851	0.02671	0.03954	0.05591	18.0313	0.5983	0.5826	0.5853	0.6175	15.815	178146	6214	7647
18.1416	-0.01089	-0.00846	-0.00739	0.05816	18.1416	0.02845	0.02202	0.03677	0.0579	18.1416	0.6265	0.5883	0.5766	0.6202	15.82	177388	6174	7554
18.2519	0.03129	0.02581	0.0458	-0.00879	18.2519	0.03405	0.02773	0.07033	0.02644	18.2519	0.6246	0.6306	0.5951	0.57166	15.825	176637	6133	7463
18.3622	-0.00286	0.00152	0.05361	0.02885	18.3622	-0.0089	0.02283	0.06618	0.082	18.3622	0.6175	0.6261	0.6232	0.60711	15.83	175908	6091	7370
18.4725	-0.00158	0.02007	0.05134	0.05482	18.4725	0.04052	0.04027	0.08399	0.1049	18.4725	0.6097	0.6032	0.60314	0.60718	15.835	175187	6050	7277
18.5827	-0.01514	-0.00641	0.04091	0.0568	18.5827	0.00556	0.02138	0.1705	0.2039	18.5827	0.6172	0.608	0.60342	0.57311	15.84	174454	6008	7188
18.693	0.06375	-0.01212	-0.01647	0.07966	18.693	0.04819	0.1283	0.4185	0.3513	18.693	0.6288	0.5924	0.5704	0.5842	15.845	173732	5965	7100
18.8033	0.08391	-0.01918	0.2458	0.8144	18.8033	0.08752	0.339	0.76	0.5734	18.8033	0.5967	0.5806	0.5619	0.5589	15.85	173035	5922	7011
18.9136	0.07002	0.04811	0.237	0.37632	18.9136	0.1184	0.3663	0.9868	0.8326	18.9136	0.6242	0.6075	0.5449	0.555	15.855	172347	5880	6922
19.0239	0.09618	0.0781	0.4468	2.0904	19.0239	0.1713	0.5537	0.9948	1.052	19.0239	0.6158	0.5891	0.5706	0.5623	15.86	171648	5837	6837
19.1342	0.1114	0.08749	0.924	1.7864	19.1342	0.1678	0.632	0.9575	1.144	19.1342	0.6401	0.6019	0.5619	0.5486	15.865	170961	5794	6753
19.2444	0.111	0.1044	1.4328	2.5464	19.2444	0.188	0.714	1.18	1.398	19.2444	0.6287	0.5894	0.5462	0.5638	15.87	170300	5752	6668
19.3547	0.1206	0.1093	1.0964	2.7912	19.3547	0.1927	0.6654	1.095	1.134	19.3547	0.6388	0.601	0.5558	0.548	15.875	169648	5711	6584
19.465	0.1002	0.1191	1.3708	2.4808	19.465	0.2185	0.7436	1.025	1.062	19.465	0.6365	0.5917	0.5969	0.5609	15.88	168988	5670	6502
19.5753	0.08496	0.1039	1.3552	2.5456	19.5753	0.1846	0.648	1.087	1.304	19.5753	0.57486	0.57203	0.57185	0.5563	15.885	168340	5629	6422
19.6856	0.1312	0.1077	0.9868	2.1432	19.6856	0.1675	0.5753	1.11	1.15	19.6856	0.6263	0.6127	0.6093	0.5938	15.89	167714	5589	6342
19.7959	0.06874	0.06614	0.5704	0.956	19.7959	0.1247	0.5501	1.162	1.294	19.7959	0.6158	0.6019	0.5706	0.5354	15.895	167097	5550	6261
19.9061	0.01391	0.0728	0.17332	0.8848	19.9061	0.1238	0.5951	0.8831	1.231	19.9061	0.6279	0.6099	0.60623	0.5616	15.9	166470	5511	6183
20.0164	0.02646	0.1139	0.08012	2.6408	20.0164	0.06599	0.3924	0.8678	1.237	20.0164	0.6467	0.6033	0.5701	0.5094	15.905	165853	5471	6107
20.1267	-0.00365	0.06803	0.4212	2.4728	20.1267	0.03367	0.3373	0.8715	1.34	20.1267	0.607	0.6059	0.6026	0.5349	15.91	165259	5431	6029
20.237	0.013	0.04107	0.06836	4.2016	20.237	0.07501	0.291	0.8344	1.377	20.237	0.57491	0.6234	0.6244	0.57	15.915	164673	5392	5951
20.3473	0.0113	0.02868	0.4188	2.1032	20.3473	0.03245	0.1978	0.661	1.091	20.3473	0.60583	0.6129	0.5788	0.5266	15.92	164080	5353	5876
20.4576	0.06549	0.00197	-0.01802	0.08064	20.4576	0.08995	0.2442	0.7133	0.5405	20.4576	0.57712	0.6246	0.60973	0.5978	15.925	163501	5312	5802
20.5678	0.06424	0.07897	-0.01173	-0.0122	20.5678	0.04174	0.1601	0.4786	0.5806	20.5678	0.6234	0.6276	0.6042	0.6223	15.93	162947	5273	5728
20.6781	0.06323	0.1192	0.07676	0.08753	20.6781	0.05078	0.1224	0.4135	0.3701	20.6781	0.6372	0.60695	0.60564	0.6391	15.935	162408	5235	5654
20.7884	0.07809	0.1187	-0.01214	0.08616	20.7884	0.06133	0.147	0.2365	0.2294	20.7884	0.6464	0.57584	0.57568	0.6128	15.94	161869	5198	5582
20.8987	0.1198	0.09557	0.09161	0.113	20.8987	0.08706	0.1289	0.3432	0.2296	20.8987	0.6289	0.6313	0.60508	0.6392	15.945	161345	5161	5512
21.009	0.1292	0.08233	0.1192	0.1001	21.009	0.07564	0.08833	0.2236	0.1887	21.009	0.6351	0.60408	0.6032	0.6142	15.95	160842	5124	5443
21.1193	0.07786	0.0871	0.03401	0.08515	21.1193	0.06497	0.1481	0.2301	0.215	21.1193	0.6492	0.60361	0.60312	0.60588	15.955	160349	5090	5374
21.2295	0.1074	0.09663	0.06115	0.07664	21.2295	0.07519	0.09939	0.1819	0.185	21.2295	0.60529	0.60354	0.627	0.6316	15.96	159851	5056	5307
21.3398	0.08407	0.0724	0.07069	0.06542	21.3398	0.07008	0.07443	0.1531	0.1641	21.3398	0.636	0.615	0.60577	0.60778	15.965	159361	5023	5242
21.4501	0.1042	0.06621	0.07865	0.1184	21.4501	0.07469	0.06119	0.145	0.1847	21.4501	0.6319	0.6189	0.60382	0.60484	15.97	158886	4990	5177
21.5604	0.04853	0.01196	0.03623	0.05229	21.5604	0.04588	0.02356	0.1267	0.1475	21.5604	0.607	0.6078	0.6029	0.6292	15.975	158415	4959	5112
21.6707	0.05284	-0.01059	0.00606	0.049	21.6707	0.08135	0.01482	0.08434	0.1052	21.6707	0.6064	0.608	0.5585	0.6277	15.98	157935	4929	5048
21.781	0.03549	-0.00312	0.01691	0.03875	21.781	0.1171	0.01468	0.03793	0.04268	21.781	0.6159	0.6053	0.6076	0.57342	15.985	157461	4897	4986
21.8912	0.06795	-0.0007396	0.04759	0.05275	21.8912	0.05896	0.02163	0.0418	0.0467	21.8912	0.6288	0.616	0.5993	0.60583	15.99	157005	4867	4923
22.0015	0.02429	0.02701	0.05177	0.03447	22.0015	0.02794	0.03635	0.05232	0.03358	22.0015	0.6028	0.621	0.6121	0.60573	15.995	156555	4836	4859
22.1118	-0.01237	-0.00897	0.04753	0.01477	22.1118	0.02302	0.01901	0.09437	0.02151	22.1118	0.5961	0.6043	0.616	0.57676	16	156101	4806	4798
22.2221	-0.00257	-0.01376	-0.01429	0.0498	22.2221	0.00403	0.00752	0.03049	0.06721	22.2221	0.5885	0.5817	0.5559	0.6073	16.005	155657	4776	4738
22.3324	0.06474	0.01525	0.03413	0.07536	22.3324	0.04573	0.1347	0.04849	0.05483	22.3324	0.5829	0.584	0.571	0.5911	16.01	155232	4745	4677
22.4427	0.1143	0.07471	0.046	0.09922	22.4427	0.08314	0.04487	0.04057	0.08228	22.4427	0.6356	0.6022	0.5757	0.6163	16.015	154816	4715	4617
22.5529	0.05887	0.06243	0.06315	0.0685	22.5529	0.03494	0.04136	0.05456	0.05369	22.5529	0.597	0.6	0.6105	0.609	16.02	154399	4685	4559
22.6632	0.09883	0.07991	0.03686	0.08418	22.6632	0.05939	0.06468	0.03175	0.06433	22.6632	0.6222	0.6232	0.5737	0.6031	16.025	153992	4655	4502
22.7735	0.09741	0.08692	0.05607	0.05892	22.7735	0.06283	0.05914	0.03916	0.05309	22.7735	0.6175	0.6211	0.5919	0.6153	16.03	153606	4625	4446
22.8838	0.09717	0.1072	0.09377	0.09289	22.8838	0.06419	0.07206	0.05869	0.06658	22.8838	0.6229	0.6172	0.6022	0.6008	16.035	153231	4596	4390
22.9941	0.105	0.1015	0.1117	0.07719	22.9941	0.06749	0.07105	0.09648	0.06342	22.9941	0.6039	0.6136	0.6289	0.6179	16.04	152857	4568	4336
23.1044	0.085	0.1095	0.1081	0.06688	23.1044	0.05014	0.0584	0.06611	0.05462	23.1044	0.6202	0.57626	0.57321	0.6029	16.045	152495	4540	4284
23.2146	0.08894	0.07424	0.08752	0.09693	23.2146	0.05438	0.04184	0.06236	0.06891	23.2146	0.5972	0.6087	0.60761	0.60544	16.05	152150	4513	4231
23.3249	0.05013	0.0381	0.03111	0.01765	23.3249	0.05792	0.03408	0.03681	0.0442	23.3249	0.57747	0.6089	0.6088	0.5803	16.055	151814	4487	4178
23.4352	0.1016	0.00622	-0.01325	0.0347	23.4352	0.05836	0.02068	0.03018	0.03805	23.4352	0.6036	0.60383	0.60928	0.6113	16.06	151477	4462	4127
23.5455	0.00128	0.03933	0.03903	0.04252	23.5455	0.01461	0.01327	0.04238	0.04567	23.5455	0.6191	0.6238	0.5914	0.5888	16.065	151148	4437	4077
23.6558	-0.01018	0.05326	0.07709	0.02452	23.6558	0.01413	0.03385	0.05809	0.04108	23.6558	0.6084	0.57094	0.60572	0.6099	16.07	150833	4413	4027
23.7661	0.01256	0.106	0.07375	0.04476	23.7661	0.02301	0.06057	0.04748	0.03263	23.7661	0.6042	0.60373	0.60487	0.5922	16.075	150525	4391	3978
23.8763	0.04448	0.06152	0.06489	-0.00218	23.8763	0.07772	0.04809	0.05395	0.02338	23.8763	0.56688	0.6016	0.6059	0.578	16.08	150215	4368	3931
23.9866	0.05106	0.07054	0.03027	0.05356	23.9866	0.04824	0.06323	0.05214	0.04638	23.9866	0.6241	0.60616	0.57108	0.6058	16.085	149913	4346	3886
24.0969	0.03485	0.06312	0.00153	-0.00782	24.0969	0.05776	0.02726	0.01696	0.01953	24.0969	0.6292	0.6168	0.5978	0.5902	16.09	149626	4325	3842
24.2072	0.06474	0.10481	0.08822	0.06687	24.2072	0.04599	0.08771	0.06435	0.07415	24.2072	0.6088	0.5762	0.60768	0.60416	16.095	149351	4305	3799
24.3175	0.1042	0.1001	0.08137	0.06349	24.3175	0.06109	0.0477	0.05109	0.05182	24.3175	0.6129	0.60896	0.57075	0.6009	16.1	149077	4285	3758
24.4278	0.06027	0.1248	0.08472	0.1075	24.4278	0.04867	0.08423	0.06502	0.08077	24.4278	0.6105	0.6285	0.6179	0.6015	16.105	148815	4265	3718
24.538	0.05766	0.08484	0.09173	0.08803	24.538	0.05603	0.04921	0.06444	0.08011	24.538	0.6196	0.60346	0.5857	0.6171	16.11	148568	4246	3680
24.6483	0.1385	0.07844	0.08435	0.06336	24.6483	0.08262	0.06059	0.06237	0.04685	24.6483	0.56661	0.6218	0.6212	0.60425	16.115	148331	4228	3641
24.7586	0.1015	0.1028	0.06589	0.08349	24.7586	0.07172	0.07454	0.0461	0.0954	24.7586	0.6335	0.6263	0.6004	0.6219	16.12	148097	4210	3605
24.8689	0.07195	0.08913	0.09531	0.07216	24.8689	0.05129	0.06794	0.07418	0.07531	24.8689	0.6057	0.60332	0.6298	0.6359	16.125	147871	4193	3570
24.9792	0.08259	0.1045	0.05943	0.06292	24.9792	0.05927	0.06514	0.05025	0.1006	24.9792	0.6237	0.6239	0.6057	0.6358	16.13	147658	4176	3536
25.0895	0.07359	0.03394	0.0006656	0.04736	25.0895	0.05647	0.03101	0.03082	0.05669	25.0895	0.6011	0.5915	0.5752	0.6126	16.135	147451	4160	3503
25.1997	0.00592	0.09606	0.00968	0.05277	25.1997	0.01879	0.07437	0.04908	0.04274	25.1997	0.5881	0.60727	0.5688	0.5974	16.14	147245	4145	3472
25.31	0.02426	0.03623	-0.01122	0.03137	25.31	0.02841	0.04637	0.02505	0.03242	25.31	0.6123	0.6199	0.5984	0.58023	16.145	147047	4128	3443
25.4203	0.1134	0.05064	0.02769	0.03927	25.4203	0.07608	0.1011	0.03719	0.02633	25.4203	0.603	0.6193	0.5854	0.60735	16.15	146860	4113	3414
25.5306	0.05339	0.04042	-0.0041	0.05732	25.5306	0.04935	0.03697	0.02799	0.04025	25.5306	0.591	0.6248	0.5817	0.60808	16.155	146683	4097	3386
25.6409	0.01575	-0.01358	-0.00564	0.02582	25.6409	0.02622	0.02276	0.01221	0.02265	25.6409	0.5928	0.6281	0.6108	0.58013	16.16	146510	4083	3360
25.7512	-0.00475	-0.01126	0.03004	0.0473	25.7512	0.00746	0.00706	0.06382	0.04323	25.7512	0.5752	0.5778	0.5604	0.5797	16.165	146346	4068	3335
25.8614	0.07332	-0.01183	-0.01125	0.052	25.8614	0.04562	-0.01248	0.03721	0.0425	25.8614	0.5783	0.5694	0.5559	0.5846	16.17	146195	4053	3311
25.9717	0.08977	0.07363	0.04249	0.05294	25.9717	0.06432	0.0455	0.0326	0.04571	25.9717	0.6382	0.6089	0.581	0.6025	16.175	146054	4040	3286
26.082	0.07526	0.1001	0.06717	0.08702	26.082	0.05081	0.05583	0.04319	0.06515	26.082	0.5988	0.6139	0.625	0.6159	16.18	145918	4027	3263
26.1923	0.1003	0.09941	0.06409	0.08846	26.1923	0.07392	0.06132	0.04871	0.07806	26.1923	0.6164	0.6163	0.5814	0.5973	16.185	145790	4015	3240
26.3026	0.0967	0.08986	0.07723	0.07987	26.3026	0.06094	0.06029	0.06318	0.06956	26.3026	0.6367	0.6182	0.5762	0.6184	16.19	145669	4004	3216
26.4129	0.099	0.09757	0.1018	0.06479	26.4129	0.0694	0.05371	0.06659	0.05595	26.4129	0.6488	0.6139	0.6046	0.6082	16.195	145552	3993	3193
26.5231	0.09771	0.107	0.08348	0.07231	26.5231	0.06431	0.0684	0.07469	0.03984	26.5231	0.6031	0.60389	0.6166	0.594	16.2	145436	3983	3171
26.6334	0.08432	0.09606	0.07462	0.0708	26.6334	0.05749	0.0581	0.05652	0.04602	26.6334	0.6244	0.60876	0.57128	0.6053	16.205	145323	3973	3150
26.7437	0.1028	0.1238	0.08004	0.06326	26.7437	0.05903	0.06093	0.05875	0.04621	26.7437	0.6138	0.58519	0.60863	0.60472	16.21	145215	3963	3130
26.854	0.04623	0.00186	0.02688	0.01786	26.854	0.05591	0.01475	0.03624	0.02859	26.854	0.56948	0.6024	0.6048	0.5919	16.215	145110	3953	3111
26.9643	0.06747	0.03695	0.05672	-0.01039	26.9643	0.09054	0.02964	0.07513	0.00865	26.9643	0.57741	0.60371	0.57005	0.5897	16.22	145006	3943	3093
27.0746	0.00494	-0.01613	0.06609	0.01953	27.0746	0.01572	0.01716	0.03777	0.024	27.0746	0.6287	0.5829	0.587	0.5764	16.225	144905	3933	3075
27.1848	-0.00221	0.05594	0.02451	0.02888	27.1848	0.00164	0.03918	0.02788	0.04752	27.1848	0.5995	0.60453	0.60517	0.6027	16.23	144810	3923	3058
27.2951	-0.00763	0.06918	0.01084	0.03344	27.2951	0.00825	0.03762	0.04747	0.03737	27.2951	0.6151	0.60375	0.60709	0.6048	16.235	144719	3914	3041
27.4054	0.01858	0.04334	0.06818	0.05725	27.4054	0.0231	0.03926	0.04827	0.05967	27.4054	0.6241	0.5938	0.6054	0.6092	16.24	144629	3905	3023
27.5157	0.06996	0.03589	0.07264	0.0074	27.5157	0.1134	0.0294	0.07433	0.02851	27.5157	0.58577	0.60449	0.57102	0.5987	16.245	144543	3897	3006
27.626	0.01012	0.05337	0.02729	0.005	27.626	0.0728	0.03779	0.0314	0.02301	27.626	0.6049	0.5992	0.6074	0.5923	16.25	144462	3889	2987
27.7363	0.09462	0.1182	0.06728	0.08154	27.7363	0.06057	0.06781	0.05451	0.06357	27.7363	0.613	0.5809	0.60762	0.60472	16.255	144384	3881	2967
27.8465	0.06697	0.1034	0.06997	0.08795	27.8465	0.04323	0.06481	0.05196	0.07718	27.8465	0.6141	0.60794	0.57213	0.6213	16.26	144306	3874	2947
27.9568	0.08527	0.09712	0.1039	0.09111	27.9568	0.06523	0.06358	0.08125	0.07761	27.9568	0.6281	0.60613	0.6167	0.6159	16.265	144231	3868	2928
28.0671	0.06537	0.1165	0.1176	0.08372	28.0671	0.05895	0.07294	0.1055	0.08501	28.0671	0.6282	0.6071	0.604	0.6251	16.27	144159	3860	2907
28.1774	0.1264	0.09138	0.05392	0.01535	28.1774	0.1249	0.07266	0.05436	0.02649	28.1774	0.58063	0.60447	0.6089	0.6037	16.275	144088	3853	2887
28.2877	0.05994	0.1081	0.05386	0.05986	28.2877	0.04355	0.07702	0.04925	0.09361	28.2877	0.6328	0.60397	0.5978	0.6172	16.28	144017	3846	2868
28.398	0.07977	0.06568	0.06107	0.06124	28.398	0.05311	0.05341	0.06028	0.05923	28.398	0.6018	0.6157	0.60404	0.6187	16.285	143946	3838	2849
28.5082	0.08257	0.08086	0.08912	0.04768	28.5082	0.05561	0.06319	0.07194	0.06325	28.5082	0.626	0.6284	0.6255	0.6169	16.29	143877	3830	2830
28.6185	0.04439	-0.0107	0.05055	0.05126	28.6185	0.04115	0.00774	0.07529	0.04213	28.6185	0.6011	0.5995	0.5893	0.6051	16.295	143807	3821	2811
28.7288	0.0249	0.00153	-0.0163	0.04946	28.7288	0.0322	0.04774	0.02551	0.05009	28.7288	0.585	0.5849	0.5732	0.5924	16.3	143734	3814	2792
28.8391	0.01764	0.05254	0.02365	-0.0002199	28.8391	0.0379	0.06705	0.03483	0.02828	28.8391	0.6056	0.60536	0.6224	0.58259	16.305	143660	3806	2774
28.9494	-0.00687	-0.01333	0.03765	0.04041	28.9494	0.04035	0.02346	0.04977	0.03066	28.9494	0.6063	0.6125	0.5939	0.60801	16.31	143586	3798	2756
29.0597	-0.00333	0.00757	0.06518	0.04794	29.0597	-0.01324	0.02453	0.06289	0.031	29.0597	0.5882	0.6162	0.5906	0.56888	16.315	143510	3791	2738
29.1699	-0.00155	0.02809	0.03641	-0.01012	29.1699	0.03003	0.02439	0.03154	0.01566	29.1699	0.5953	0.6241	0.6157	0.58026	16.32	143429	3784	2720
29.2802	0.03686	-0.01314	0.02005	0.04789	29.2802	0.02724	0.00112	0.04522	0.03724	29.2802	0.5813	0.60539	0.5505	0.5869	16.325	143348	3778	2703
29.3905	0.07794	0.05464	0.02413	0.05885	29.3905	0.04785	0.03448	0.01992	0.07806	29.3905	0.585	0.5875	0.5689	0.5788	16.33	143268	3771	2687
29.5008	0.08734	0.05764	0.0701	0.01175	29.5008	0.04988	0.03855	0.0522	0.08954	29.5008	0.5934	0.6021	0.5969	0.6131	16.335	143189	3765	2670
29.6111	0.07185	0.1034	0.06232	0.09068	29.6111	0.04479	0.05438	0.04316	0.06796	29.6111	0.6154	0.6024	0.6152	0.6055	16.34	143108	3759	2653
29.7214	0.1103	0.1003	0.03472	0.09248	29.7214	0.06666	0.05083	0.03252	0.06726	29.7214	0.6275	0.6036	0.5821	0.597	16.345	143030	3752	2637
29.8316	0.0949	0.1139	0.04011	0.09207	29.8316	0.05686	0.06996	0.03994	0.06466	29.8316	0.60544	0.6311	0.5866	0.6088	16.35	142956	3746	2619
29.9419	0.06557	0.08711	0.09609	0.06153	29.9419	0.07718	0.05058	0.07857	0.06587	29.9419	0.6119	0.6214	0.5787	0.5849	16.355	142885	3739	2602
30.0522	0.0296	0.1283	0.09607	0.08556	30.0522	0.04828	0.09023	0.08243	0.06518	30.0522	0.5951	0.6244	0.6144	0.6047	16.36	142815	3731	2584
30.1625	0.1123	0.1136	0.07316	0.07572	30.1625	0.07803	0.06529	0.05535	0.05956	30.1625	0.6192	0.60929	0.5724	0.6078	16.365	142747	3724	2566
30.2728	0.08082	0.12	0.06916	0.06579	30.2728	0.05112	0.06405	0.06263	0.05512	30.2728	0.6045	0.58316	0.60835	0.6341	16.37	142681	3716	2549
30.3831	0.04908	0.03682	0.02822	0.02627	30.3831	0.03591	0.03474	0.04014	0.03787	30.3831	0.605	0.6077	0.6194	0.6071	16.375	142613	3708	2530
30.4933	-0.00712	0.06871	0.06954	0.0422	30.4933	0.02188	0.04439	0.08151	0.05378	30.4933	0.6137	0.60499	0.57077	0.6135	16.38	142542	3701	2513
30.6036	0.03741	0.05694	0.06041	0.03672	30.6036	0.03253	0.05035	0.04809	0.04703	30.6036	0.6037	0.5858	0.5957	0.5901	16.385	142469	3694	2495
30.7139	-0.00203	0.1143	0.04286	-0.00127	30.7139	0.00309	0.06637	0.03432	0.02467	30.7139	0.6117	0.60402	0.6055	0.5996	16.39	142397	3687	2477
30.8242	-0.01318	0.04774	0.04979	0.06007	30.8242	0.00674	0.03536	0.03592	0.06112	30.8242	0.6014	0.609	0.60601	0.6354	16.395	142323	3681	2459
30.9345	0.02931	0.02752	0.01254	0.0037	30.9345	0.02542	0.04127	0.0271	0.01455	30.9345	0.6008	0.5847	0.5963	0.5776	16.4	142247	3675	2441
31.0448	0.02083	0.00727	0.06144	0.0286	31.0448	0.02738	0.02771	0.08955	0.05912	31.0448	0.5982	0.6039	0.60878	0.6326	16.405	142171	3669	2424
31.155	0.04471	0.01889	0.02685	0.01183	31.155	0.0327	0.01554	0.03695	0.0299	31.155	0.6056	0.6006	0.6211	0.5909	16.41	142099	3663	2405
31.2653	0.09414	0.0978	0.04799	0.08897	31.2653	0.06685	0.05496	0.0567	0.0715	31.2653	0.5976	0.58476	0.60734	0.627	16.415	142032	3657	2387
31.3756	0.06868	0.10354	0.04553	0.07543	31.3756	0.04097	0.06811	0.05444	0.06924	31.3756	0.5987	0.60966	0.57321	0.6089	16.42	141968	3651	2370
31.4859	0.08247	0.08474	0.09866	0.07462	31.4859	0.06647	0.06055	0.0807	0.0583	31.4859	0.612	0.6256	0.6241	0.5984	16.425	141907	3644	2355
31.5962	0.08884	0.1155	0.1008	0.05809	31.5962	0.05714	0.07211	0.07082	0.06621	31.5962	0.5953	0.6135	0.6212	0.5999	16.43	141851	3638	2340
31.7065	0.1115	0.06832	0.03915	0.05141	31.7065	0.0786	0.06093	0.05053	0.05406	31.7065	0.60559	0.5738	0.601	0.6206	16.435	141798	3632	2326
31.8167	0.08734	0.1015	0.01859	0.056	31.8167	0.0616	0.06211	0.02911	0.07583	31.8167	0.624	0.6244	0.5978	0.6139	16.44	141747	3626	2313
31.927	0.06775	0.09185	0.08725	0.06816	31.927	0.05444	0.06484	0.07224	0.05577	31.927	0.6149	0.6274	0.60439	0.6108	16.445	141699	3620	2300
32.0373	0.1194	0.02275	0.02991	0.06095	32.0373	0.08905	0.03263	0.03991	0.069	32.0373	0.626	0.5987	0.6085	0.6168	16.45	141654	3615	2288
32.1476	0.07933	0.04108	0.01873	0.04063	32.1476	0.05997	0.04032	0.07805	0.03432	32.1476	0.5806	0.6035	0.5712	0.6007	16.455	141613	3609	2276
32.2579	0.04595	-0.01378	-0.01164	0.03615	32.2579	0.04594	0.01358	0.03076	0.07002	32.2579	0.6008	0.579	0.5488	0.6093	16.46	141574	3604	2265
32.3682	0.0057	0.01007	0.02232	0.03917	32.3682	0.02331	0.03079	0.02628	0.03345	32.3682	0.5977	0.6251	0.6267	0.57501	16.465	141538	3598	2253
32.4784	0.06964	0.00235	0.08757	0.00438	32.4784	0.05194	0.02448	0.05015	0.01529	32.4784	0.6163	0.63	0.6086	0.60872	16.47	141507	3593	2242
32.5887	0.05223	0.04097	-0.00764	0.02532	32.5887	0.0343	0.03874	0.03263	0.02639	32.5887	0.5884	0.60384	0.5961	0.60741	16.475	141480	3587	2230
32.699	0.00349	0.01186	0.02461	0.02089	32.699	0.0153	0.02086	0.02507	0.02099	32.699	0.5776	0.6235	0.6106	0.58321	16.48	141456	3582	2219
32.8093	0.01674	-0.01242	0.00208	0.03658	32.8093	0.02068	0.02105	0.03892	0.05054	32.8093	0.5743	0.585	0.5603	0.5786	16.485	141437	3576	2209
32.9196	0.06371	0.03405	0.01816	0.05074	32.9196	0.03979	0.03081	0.06147	0.04834	32.9196	0.5661	0.5953	0.5583	0.6276	16.49	141422	3571	2201
33.0299	0.08501	0.06718	0.07501	0.09135	33.0299	0.0442	0.04587	0.05934	0.08874	33.0299	0.6054	0.5997	0.5969	0.5869	16.495	141412	3566	2192
33.1401	0.07246	0.08665	0.06261	0.05244	33.1401	0.04534	0.06875	0.05419	0.05432	33.1401	0.5996	0.5997	0.6076	0.5944	16.5	141405	3560	2185
33.2504	0.08272	0.1057	0.03888	0.04838	33.2504	0.04808	0.06325	0.05266	0.04119	33.2504	0.6183	0.6208	0.5778	0.5906	16.505	141401	3556	2178
33.3607	0.0419	0.08645	0.05469	0.06982	33.3607	0.0332	0.05259	0.06072	0.05849	33.3607	0.6169	0.6271	0.5808	0.6106	16.51	141397	3551	2172
33.471	0.1128	0.09013	0.08802	0.05871	33.471	0.07406	0.05758	0.06336	0.04487	33.471	0.6166	0.6174	0.5992	0.597	16.515	141393	3546	2166
33.5813	0.0855	0.1031	0.0992	0.09946	33.5813	0.06674	0.07555	0.07291	0.06771	33.5813	0.608	0.6277	0.6067	0.6008	16.52	141389	3542	2161
33.6916	0.06812	0.1276	0.1004	0.08525	33.6916	0.05043	0.06827	0.07186	0.06753	33.6916	0.6113	0.57427	0.57265	0.6101	16.525	141384	3537	2155
33.8018	0.08111	0.1072	0.08254	0.03628	33.8018	0.05729	0.06552	0.06618	0.05344	33.8018	0.5949	0.57908	0.60799	0.6293	16.53	141379	3532	2149
33.9121	0.06665	0.07759	0.00579	-0.00184	33.9121	0.04297	0.03914	0.03128	0.0321	33.9121	0.6137	0.6088	0.6284	0.5875	16.535	141375	3528	2143
34.0224	0.07035	0.1035	0.06362	0.00689	34.0224	0.04465	0.05925	0.1253	0.03574	34.0224	0.6475	0.60389	0.57148	0.5951	16.54	141371	3523	2136
34.1327	0.00662	0.06587	0.01692	0.03646	34.1327	0.01203	0.04714	0.02802	0.03721	34.1327	0.5955	0.5966	0.5896	0.6005	16.545	141370	3519	2129
34.243	-0.00667	0.08426	0.03699	0.03677	34.243	0.00931	0.05182	0.03541	0.05228	34.243	0.5989	0.6165	0.60561	0.6192	16.55	141371	3516	2122
34.3533	-0.00266	0.05425	0.02945	0.00553	34.3533	-0.00419	0.04113	0.03333	0.01808	34.3533	0.6081	0.6105	0.60404	0.5814	16.555	141376	3513	2114
34.4635	0.04657	0.03451	0.06277	0.04368	34.4635	0.03178	0.03549	0.04253	0.05	34.4635	0.6153	0.5898	0.611	0.5818	16.56	141385	3511	2107
34.5738	0.08063	0.10321	0.01843	0.0529	34.5738	0.03773	0.1284	0.06632	0.05568	34.5738	0.6058	0.60586	0.60601	0.6166	16.565	141394	3509	2101
34.6841	0.06914	0.06788	0.048	0.0234	34.6841	0.04633	0.03436	0.07295	0.03383	34.6841	0.6233	0.6031	0.60406	0.5834	16.57	141401	3508	2094
34.7944	0.07664	0.1273	0.08647	0.09662	34.7944	0.08034	0.0762	0.0612	0.07892	34.7944	0.6079	0.57719	0.60614	0.627	16.575	141403	3506	2088
34.9047	0.08608	0.10291	0.1205	0.09803	34.9047	0.05359	0.07001	0.08088	0.08518	34.9047	0.6191	0.57382	0.57033	0.6356	16.58	141399	3504	2082
35.015	0.05386	0.1009	0.08607	0.07958	35.015	0.05978	0.07316	0.06899	0.07238	35.015	0.6026	0.60687	0.6032	0.6079	16.585	141391	3502	2076
35.1252	0.07394	0.07979	0.08425	0.0682	35.1252	0.06045	0.04814	0.0619	0.0721	35.1252	0.6162	0.5978	0.6106	0.6218	16.59	141379	3500	2070
35.2355	0.1063	0.1152	0.04569	0.04598	35.2355	0.0774	0.08059	0.06941	0.05611	35.2355	0.6468	0.6269	0.6088	0.6213	16.595	141364	3497	2064
35.3458	0.08916	0.1087	0.02742	0.07165	35.3458	0.06944	0.06918	0.0489	0.06512	35.3458	0.6449	0.6244	0.5935	0.6201	16.6	141344	3494	2058
35.4561	0.07558	0.04549	0.06027	0.05746	35.4561	0.06056	0.04633	0.05991	0.06394	35.4561	0.6092	0.6059	0.60325	0.60769	16.605	141324	3491	2052
35.5664	0.07923	0.05313	0.06294	0.07973	35.5664	0.05088	0.05809	0.06514	0.08628	35.5664	0.6003	0.6319	0.6244	0.6359	16.61	141305	3487	2045
35.6767	0.06576	0.08343	0.01685	0.05312	35.6767	0.06385	0.05661	0.07654	0.04792	35.6767	0.6009	0.5966	0.5803	0.5788	16.615	141288	3484	2037
35.7869	0.01062	-0.0005076	0.01367	0.0568	35.7869	0.02055	0.02254	0.05201	0.09599	35.7869	0.5807	0.5783	0.5583	0.6196	16.62	141273	3482	2029
35.8972	0.00155	0.00853	0.01504	-0.00319	35.8972	0.01524	0.02333	0.03752	0.01211	35.8972	0.599	0.6199	0.60726	0.58122	16.625	141259	3480	2020
36.0075	0.03292	0.0253	0.0171	0.00689	36.0075	0.05495	0.03887	0.04124	0.03147	36.0075	0.6381	0.60326	0.594	0.5704	16.63	141244	3479	2010
36.1178	0.03558	0.02164	0.02267	0.03576	36.1178	0.08072	0.02776	0.05224	0.03076	36.1178	0.57894	0.6276	0.60348	0.5708	16.635	141227	3478	2000
36.2281	-0.00502	-0.01252	0.04971	-0.00701	36.2281	0.00913	0.00511	0.04832	0.01733	36.2281	0.59	0.6063	0.57073	0.57776	16.64	141207	3478	1989
36.3384	0.02262	-0.01178	-0.00782	0.06377	36.3384	0.02475	0.0074	0.04074	0.06244	36.3384	0.5693	0.5647	0.5412	0.5786	16.645	141185	3477	1977
36.4486	0.05886	0.09276	-0.00593	0.05808	36.4486	0.03788	0.05528	0.1153	0.0442	36.4486	0.5649	0.5881	0.5563	0.5838	16.65	141160	3476	1965
36.5589	0.09731	0.05086	0.06315	0.0639	36.5589	0.06718	0.05677	0.04677	0.05185	36.5589	0.616	0.6018	0.5976	0.5918	16.655	141131	3474	1952
36.6692	0.09372	0.07608	0.06221	0.07438	36.6692	0.0565	0.05253	0.04524	0.1039	36.6692	0.6059	0.5952	0.5928	0.5995	16.66	141098	3472	1939
36.7795	0.09605	0.06886	0.08291	0.07141	36.7795	0.06113	0.0487	0.08134	0.0689	36.7795	0.6046	0.6233	0.5775	0.5974	16.665	141064	3470	1927
36.8898	0.09116	0.1052	0.05368	0.05372	36.8898	0.05959	0.07136	0.05564	0.04792	36.8898	0.6219	0.6239	0.5731	0.5873	16.67	141031	3467	1915
37.0001	0.09958	0.1083	0.07386	0.08439	37.0001	0.06494	0.0737	0.07479	0.06271	37.0001	0.5894	0.5978	0.5911	0.5996	16.675	141000	3465	1902
37.1103	0.105	0.1076	0.08443	0.07543	37.1103	0.0598	0.06177	0.06648	0.05155	37.1103	0.5779	0.615	0.5901	0.5997	16.68	140970	3462	1890
37.2206	0.06774	0.08255	0.06936	0.1026	37.2206	0.04995	0.07003	0.04976	0.08465	37.2206	0.5922	0.57392	0.60959	0.6139	16.685	140941	3458	1879
37.3309	0.07544	0.1208	0.06757	0.09367	37.3309	0.04936	0.07633	0.07413	0.07507	37.3309	0.5893	0.57876	0.60673	0.6185	16.69	140913	3455	1867
37.4412	0.05367	-0.01144	0.02399	0.01095	37.4412	0.02673	0.00898	0.0764	0.03103	37.4412	0.6093	0.6008	0.60432	0.5834	16.695	140885	3452	1856
37.5515	0.04694	0.06288	0.0013	0.03152	37.5515	0.03249	0.04353	0.03435	0.03915	37.5515	0.6046	0.617	0.60555	0.5962	16.7	140856	3450	1845
37.6618	0.02709	0.01036	0.08886	0.02943	37.6618	0.01477	0.01937	0.07663	0.01646	37.6618	0.6123	0.6027	0.618	0.581	16.705	140827	3448	1834
37.772	-0.00157	-0.01396	0.02532	-0.00663	37.772	0.02313	-0.0187	0.02972	0.00885	37.772	0.5879	0.598	0.6242	0.5816	16.71	140799	3445	1823
37.8823	-0.00292	0.04736	0.02217	0.01639	37.8823	0.01599	0.03643	0.03575	0.01924	37.8823	0.5998	0.5905	0.6269	0.5902	16.715	140772	3443	1812
37.9926	0.0296	0.09825	0.05931	0.0161	37.9926	0.04643	0.05383	0.03871	0.0224	37.9926	0.6015	0.5804	0.612	0.5823	16.72	140745	3442	1802
38.1029	0.04047	-0.00278	0.0755	0.04501	38.1029	0.03061	0.02534	0.1095	0.05368	38.1029	0.6023	0.6106	0.60729	0.6079	16.725	140720	3440	1793
38.2132	0.04579	0.1039	0.00864	0.0473	38.2132	0.02834	0.06403	0.03987	0.05035	38.2132	0.6121	0.6089	0.60514	0.6017	16.73	140698	3439	1784
38.3235	0.08442	0.1265	0.07831	0.08756	38.3235	0.05192	0.07361	0.05594	0.07304	38.3235	0.5841	0.5764	0.60697	0.6214	16.735	140678	3438	1776
38.4337	0.08137	0.1083	0.08066	0.08112	38.4337	0.04931	0.07127	0.05625	0.06642	38.4337	0.5956	0.57249	0.60917	0.6225	16.74	140661	3436	1769
38.544	0.08921	0.1264	0.06329	0.1333	38.544	0.05408	0.07625	0.04886	0.09769	38.544	0.5866	0.6153	0.6218	0.6097	16.745	140645	3435	1762
38.6543	0.051	0.1169	0.06231	0.09389	38.6543	0.03931	0.07488	0.06359	0.08113	38.6543	0.5908	0.619	0.5963	0.6291	16.75	140632	3433	1755
38.7646	0.1053	0.08984	0.02755	0.05113	38.7646	0.07202	0.05964	0.04321	0.08511	38.7646	0.6279	0.60433	0.5899	0.617	16.755	140621	3432	1749
															16.76	140611	3431	1743
															16.765	140603	3430	1738
															16.77	140599	3429	1733
															16.775	140597	3428	1729
															16.78	140599	3428	1726
															16.785	140604	3427	1723
															16.79	140614	3428	1721
															16.795	140629	3429	1721
															16.8	140651	3430	1720
															16.805	140678	3432	1720
															16.81	140713	3434	1720
															16.815	140755	3435	1721
															16.82	140807	3437	1721
															16.825	140864	3439	1722
															16.83	140922	3441	1722
--	--	--	--	--	--	--	--	--	--	--	--	--	--	--	16.835	140980	3443	1723
--	--	--	--	--	--	--	--	--	--	--	--	--	--	--	16.84	141040	3445	1724
--	--	--	--	--	--	--	--	--	--	--	--	--	--	--	16.845	141101	3447	1726
--	--	--	--	--	--	--	--	--	--	--	--	--	--	--	16.85	141161	3450	1728
--	--	--	--	--	--	--	--	--	--	--	--	--	--	--	16.855	141222	3453	1732
--	--	--	--	--	--	--	--	--	--	--	--	--	--	--	16.86	141286	3456	1736
--	--	--	--	--	--	--	--	--	--	--	--	--	--	--	16.865	141352	3459	1740
--	--	--	--	--	--	--	--	--	--	--	--	--	--	--	16.87	141420	3463	1744
--	--	--	--	--	--	--	--	--	--	--	--	--	--	--	16.875	141492	3467	1748
--	--	--	--	--	--	--	--	--	--	--	--	--	--	--	16.88	141573	3471	1752
--	--	--	--	--	--	--	--	--	--	--	--	--	--	--	16.885	141666	3475	1756
--	--	--	--	--	--	--	--	--	--	--	--	--	--	--	16.89	141763	3480	1761
--	--	--	--	--	--	--	--	--	--	--	--	--	--	--	16.895	141859	3484	1765
--	--	--	--	--	--	--	--	--	--	--	--	--	--	--	16.9	141948	3488	1769
--	--	--	--	--	--	--	--	--	--	--	--	--	--	--	16.905	142027	3493	1773
--	--	--	--	--	--	--	--	--	--	--	--	--	--	--	16.91	142098	3497	1777
--	--	--	--	--	--	--	--	--	--	--	--	--	--	--	16.915	142162	3501	1781
--	--	--	--	--	--	--	--	--	--	--	--	--	--	--	16.92	142224	3505	1784
--	--	--	--	--	--	--	--	--	--	--	--	--	--	--	16.925	142283	3509	1786
--	--	--	--	--	--	--	--	--	--	--	--	--	--	--	16.93	142339	3513	1788
--	--	--	--	--	--	--	--	--	--	--	--	--	--	--	16.935	142395	3516	1789
--	--	--	--	--	--	--	--	--	--	--	--	--	--	--	16.94	142453	3520	1789
--	--	--	--	--	--	--	--	--	--	--	--	--	--	--	16.945	142511	3523	1789
--	--	--	--	--	--	--	--	--	--	--	--	--	--	--	16.95	142568	3526	1790
--	--	--	--	--	--	--	--	--	--	--	--	--	--	--	16.955	142626	3529	1791
--	--	--	--	--	--	--	--	--	--	--	--	--	--	--	16.96	142686	3532	1793
--	--	--	--	--	--	--	--	--	--	--	--	--	--	--	16.965	142746	3535	1794
--	--	--	--	--	--	--	--	--	--	--	--	--	--	--	16.97	142801	3538	1795
--	--	--	--	--	--	--	--	--	--	--	--	--	--	--	16.975	142851	3540	1796
--	--	--	--	--	--	--	--	--	--	--	--	--	--	--	16.98	142898	3543	1797
--	--	--	--	--	--	--	--	--	--	--	--	--	--	--	16.985	142940	3545	1796
--	--	--	--	--	--	--	--	--	--	--	--	--	--	--	16.99	142976	3548	1795
--	--	--	--	--	--	--	--	--	--	--	--	--	--	--	16.995	143006	3550	1792
--	--	--	--	--	--	--	--	--	--	--	--	--	--	--	17	143033	3552	1789
--	--	--	--	--	--	--	--	--	--	--	--	--	--	--	17.005	143057	3555	1786
--	--	--	--	--	--	--	--	--	--	--	--	--	--	--	17.01	143080	3557	1782
--	--	--	--	--	--	--	--	--	--	--	--	--	--	--	17.015	143106	3559	1779
--	--	--	--	--	--	--	--	--	--	--	--	--	--	--	17.02	143134	3561	1775
--	--	--	--	--	--	--	--	--	--	--	--	--	--	--	17.025	143164	3562	1772
--	--	--	--	--	--	--	--	--	--	--	--	--	--	--	17.03	143191	3562	1770
--	--	--	--	--	--	--	--	--	--	--	--	--	--	--	17.035	143216	3563	1767
--	--	--	--	--	--	--	--	--	--	--	--	--	--	--	17.04	143238	3564	1765
--	--	--	--	--	--	--	--	--	--	--	--	--	--	--	17.045	143256	3564	1762
--	--	--	--	--	--	--	--	--	--	--	--	--	--	--	17.05	143271	3565	1759
--	--	--	--	--	--	--	--	--	--	--	--	--	--	--	17.055	143283	3566	1754
--	--	--	--	--	--	--	--	--	--	--	--	--	--	--	17.06	143293	3567	1750
--	--	--	--	--	--	--	--	--	--	--	--	--	--	--	17.065	143304	3569	1744
--	--	--	--	--	--	--	--	--	--	--	--	--	--	--	17.07	143317	3570	1738
--	--	--	--	--	--	--	--	--	--	--	--	--	--	--	17.075	143335	3572	1731
--	--	--	--	--	--	--	--	--	--	--	--	--	--	--	17.08	143358	3573	1724
--	--	--	--	--	--	--	--	--	--	--	--	--	--	--	17.085	143385	3573	1717
--	--	--	--	--	--	--	--	--	--	--	--	--	--	--	17.09	143413	3573	1712
--	--	--	--	--	--	--	--	--	--	--	--	--	--	--	17.095	143439	3572	1706
--	--	--	--	--	--	--	--	--	--	--	--	--	--	--	17.1	143466	3571	1702
--	--	--	--	--	--	--	--	--	--	--	--	--	--	--	17.105	143492	3570	1697
--	--	--	--	--	--	--	--	--	--	--	--	--	--	--	17.11	143516	3569	1693
--	--	--	--	--	--	--	--	--	--	--	--	--	--	--	17.115	143539	3568	1689
--	--	--	--	--	--	--	--	--	--	--	--	--	--	--	17.12	143563	3567	1685
--	--	--	--	--	--	--	--	--	--	--	--	--	--	--	17.125	143588	3567	1681
--	--	--	--	--	--	--	--	--	--	--	--	--	--	--	17.13	143615	3567	1675
--	--	--	--	--	--	--	--	--	--	--	--	--	--	--	17.135	143646	3567	1670
--	--	--	--	--	--	--	--	--	--	--	--	--	--	--	17.14	143682	3567	1664
--	--	--	--	--	--	--	--	--	--	--	--	--	--	--	17.145	143722	3567	1658
--	--	--	--	--	--	--	--	--	--	--	--	--	--	--	17.15	143766	3567	1652
--	--	--	--	--	--	--	--	--	--	--	--	--	--	--	17.155	143814	3566	1646
--	--	--	--	--	--	--	--	--	--	--	--	--	--	--	17.16	143869	3565	1640
--	--	--	--	--	--	--	--	--	--	--	--	--	--	--	17.165	143927	3565	1634
--	--	--	--	--	--	--	--	--	--	--	--	--	--	--	17.17	143987	3564	1630
--	--	--	--	--	--	--	--	--	--	--	--	--	--	--	17.175	144050	3564	1625
--	--	--	--	--	--	--	--	--	--	--	--	--	--	--	17.18	144118	3564	1621
--	--	--	--	--	--	--	--	--	--	--	--	--	--	--	17.185	144185	3563	1617
--	--	--	--	--	--	--	--	--	--	--	--	--	--	--	17.19	144249	3563	1613
--	--	--	--	--	--	--	--	--	--	--	--	--	--	--	17.195	144308	3563	1609
--	--	--	--	--	--	--	--	--	--	--	--	--	--	--	17.2	144364	3562	1605
--	--	--	--	--	--	--	--	--	--	--	--	--	--	--	17.205	144416	3562	1601
--	--	--	--	--	--	--	--	--	--	--	--	--	--	--	17.21	144466	3562	1596
--	--	--	--	--	--	--	--	--	--	--	--	--	--	--	17.215	144514	3562	1593
--	--	--	--	--	--	--	--	--	--	--	--	--	--	--	17.22	144563	3562	1589
--	--	--	--	--	--	--	--	--	--	--	--	--	--	--	17.225	144613	3562	1585
--	--	--	--	--	--	--	--	--	--	--	--	--	--	--	17.23	144666	3562	1582
--	--	--	--	--	--	--	--	--	--	--	--	--	--	--	17.235	144724	3562	1579
--	--	--	--	--	--	--	--	--	--	--	--	--	--	--	17.24	144789	3561	1575
--	--	--	--	--	--	--	--	--	--	--	--	--	--	--	17.245	144857	3561	1572
--	--	--	--	--	--	--	--	--	--	--	--	--	--	--	17.25	144925	3560	1567
--	--	--	--	--	--	--	--	--	--	--	--	--	--	--	17.255	144993	3559	1562
--	--	--	--	--	--	--	--	--	--	--	--	--	--	--	17.26	145062	3558	1558
--	--	--	--	--	--	--	--	--	--	--	--	--	--	--	17.265	145129	3558	1553
--	--	--	--	--	--	--	--	--	--	--	--	--	--	--	17.27	145191	3557	1548
--	--	--	--	--	--	--	--	--	--	--	--	--	--	--	17.275	145248	3557	1544
--	--	--	--	--	--	--	--	--	--	--	--	--	--	--	17.28	145300	3558	1540
--	--	--	--	--	--	--	--	--	--	--	--	--	--	--	17.285	145348	3559	1537
--	--	--	--	--	--	--	--	--	--	--	--	--	--	--	17.29	145390	3560	1535
--	--	--	--	--	--	--	--	--	--	--	--	--	--	--	17.295	145428	3561	1535
--	--	--	--	--	--	--	--	--	--	--	--	--	--	--	17.3	145464	3561	1534
--	--	--	--	--	--	--	--	--	--	--	--	--	--	--	17.305	145498	3562	1534
--	--	--	--	--	--	--	--	--	--	--	--	--	--	--	17.31	145531	3562	1534
--	--	--	--	--	--	--	--	--	--	--	--	--	--	--	17.315	145564	3561	1533
--	--	--	--	--	--	--	--	--	--	--	--	--	--	--	17.32	145599	3561	1532
--	--	--	--	--	--	--	--	--	--	--	--	--	--	--	17.325	145634	3560	1530
--	--	--	--	--	--	--	--	--	--	--	--	--	--	--	17.33	145668	3559	1527
--	--	--	--	--	--	--	--	--	--	--	--	--	--	--	17.335	145702	3558	1524
--	--	--	--	--	--	--	--	--	--	--	--	--	--	--	17.34	145737	3557	1521
--	--	--	--	--	--	--	--	--	--	--	--	--	--	--	17.345	145771	3557	1517
--	--	--	--	--	--	--	--	--	--	--	--	--	--	--	17.35	145805	3557	1513
--	--	--	--	--	--	--	--	--	--	--	--	--	--	--	17.355	145837	3557	1509
--	--	--	--	--	--	--	--	--	--	--	--	--	--	--	17.36	145870	3558	1505
--	--	--	--	--	--	--	--	--	--	--	--	--	--	--	17.365	145902	3559	1501
--	--	--	--	--	--	--	--	--	--	--	--	--	--	--	17.37	145934	3560	1496
--	--	--	--	--	--	--	--	--	--	--	--	--	--	--	17.375	145964	3561	1492
--	--	--	--	--	--	--	--	--	--	--	--	--	--	--	17.38	145996	3562	1488
--	--	--	--	--	--	--	--	--	--	--	--	--	--	--	17.385	146027	3563	1485
--	--	--	--	--	--	--	--	--	--	--	--	--	--	--	17.39	146058	3565	1482
--	--	--	--	--	--	--	--	--	--	--	--	--	--	--	17.395	146088	3567	1480
--	--	--	--	--	--	--	--	--	--	--	--	--	--	--	17.4	146120	3570	1478
--	--	--	--	--	--	--	--	--	--	--	--	--	--	--	17.405	146154	3572	1478
--	--	--	--	--	--	--	--	--	--	--	--	--	--	--	17.41	146188	3575	1478
--	--	--	--	--	--	--	--	--	--	--	--	--	--	--	17.415	146226	3577	1479
--	--	--	--	--	--	--	--	--	--	--	--	--	--	--	17.42	146268	3579	1480
--	--	--	--	--	--	--	--	--	--	--	--	--	--	--	17.425	146313	3580	1480
--	--	--	--	--	--	--	--	--	--	--	--	--	--	--	17.43	146361	3582	1480
--	--	--	--	--	--	--	--	--	--	--	--	--	--	--	17.435	146411	3583	1478
--	--	--	--	--	--	--	--	--	--	--	--	--	--	--	17.44	146465	3584	1476
--	--	--	--	--	--	--	--	--	--	--	--	--	--	--	17.445	146520	3586	1473
--	--	--	--	--	--	--	--	--	--	--	--	--	--	--	17.45	146573	3587	1470
--	--	--	--	--	--	--	--	--	--	--	--	--	--	--	17.455	146624	3589	1467
--	--	--	--	--	--	--	--	--	--	--	--	--	--	--	17.46	146673	3592	1464
--	--	--	--	--	--	--	--	--	--	--	--	--	--	--	17.465	146719	3595	1461
--	--	--	--	--	--	--	--	--	--	--	--	--	--	--	17.47	146764	3599	1459
--	--	--	--	--	--	--	--	--	--	--	--	--	--	--	17.475	146808	3604	1457
--	--	--	--	--	--	--	--	--	--	--	--	--	--	--	17.48	146853	3608	1456
--	--	--	--	--	--	--	--	--	--	--	--	--	--	--	17.485	146900	3612	1454
--	--	--	--	--	--	--	--	--	--	--	--	--	--	--	17.49	146948	3616	1452
--	--	--	--	--	--	--	--	--	--	--	--	--	--	--	17.495	147000	3620	1451
--	--	--	--	--	--	--	--	--	--	--	--	--	--	--	17.5	147058	3624	1450
--	--	--	--	--	--	--	--	--	--	--	--	--	--	--	17.505	147121	3629	1449
--	--	--	--	--	--	--	--	--	--	--	--	--	--	--	17.51	147187	3634	1450
--	--	--	--	--	--	--	--	--	--	--	--	--	--	--	17.515	147259	3639	1451
--	--	--	--	--	--	--	--	--	--	--	--	--	--	--	17.52	147338	3645	1453
--	--	--	--	--	--	--	--	--	--	--	--	--	--	--	17.525	147420	3650	1455
--	--	--	--	--	--	--	--	--	--	--	--	--	--	--	17.53	147504	3656	1458
--	--	--	--	--	--	--	--	--	--	--	--	--	--	--	17.535	147590	3662	1461
--	--	--	--	--	--	--	--	--	--	--	--	--	--	--	17.54	147680	3668	1464
--	--	--	--	--	--	--	--	--	--	--	--	--	--	--	17.545	147770	3673	1467
--	--	--	--	--	--	--	--	--	--	--	--	--	--	--	17.55	147854	3679	1469
--	--	--	--	--	--	--	--	--	--	--	--	--	--	--	17.555	147934	3686	1472
--	--	--	--	--	--	--	--	--	--	--	--	--	--	--	17.56	148011	3693	1474
--	--	--	--	--	--	--	--	--	--	--	--	--	--	--	17.565	148084	3701	1476
--	--	--	--	--	--	--	--	--	--	--	--	--	--	--	17.57	148153	3710	1477
--	--	--	--	--	--	--	--	--	--	--	--	--	--	--	17.575	148220	3718	1479
--	--	--	--	--	--	--	--	--	--	--	--	--	--	--	17.58	148288	3727	1481
--	--	--	--	--	--	--	--	--	--	--	--	--	--	--	17.585	148357	3736	1482
--	--	--	--	--	--	--	--	--	--	--	--	--	--	--	17.59	148426	3744	1483
--	--	--	--	--	--	--	--	--	--	--	--	--	--	--	17.595	148498	3752	1483
--	--	--	--	--	--	--	--	--	--	--	--	--	--	--	17.6	148576	3759	1483
--	--	--	--	--	--	--	--	--	--	--	--	--	--	--	17.605	148656	3765	1483
--	--	--	--	--	--	--	--	--	--	--	--	--	--	--	17.61	148734	3771	1482
--	--	--	--	--	--	--	--	--	--	--	--	--	--	--	17.615	148810	3776	1481
--	--	--	--	--	--	--	--	--	--	--	--	--	--	--	17.62	148886	3781	1480
--	--	--	--	--	--	--	--	--	--	--	--	--	--	--	17.625	148961	3786	1479
--	--	--	--	--	--	--	--	--	--	--	--	--	--	--	17.63	149030	3791	1479
--	--	--	--	--	--	--	--	--	--	--	--	--	--	--	17.635	149097	3796	1479
--	--	--	--	--	--	--	--	--	--	--	--	--	--	--	17.64	149161	3801	1479
--	--	--	--	--	--	--	--	--	--	--	--	--	--	--	17.645	149224	3806	1479
--	--	--	--	--	--	--	--	--	--	--	--	--	--	--	17.65	149284	3812	1480
--	--	--	--	--	--	--	--	--	--	--	--	--	--	--	17.655	149343	3817	1481
--	--	--	--	--	--	--	--	--	--	--	--	--	--	--	17.66	149403	3822	1481
--	--	--	--	--	--	--	--	--	--	--	--	--	--	--	17.665	149463	3827	1482
--	--	--	--	--	--	--	--	--	--	--	--	--	--	--	17.67	149522	3831	1484
--	--	--	--	--	--	--	--	--	--	--	--	--	--	--	17.675	149581	3835	1485
--	--	--	--	--	--	--	--	--	--	--	--	--	--	--	17.68	149641	3839	1486
--	--	--	--	--	--	--	--	--	--	--	--	--	--	--	17.685	149700	3842	1487
--	--	--	--	--	--	--	--	--	--	--	--	--	--	--	17.69	149756	3845	1487
--	--	--	--	--	--	--	--	--	--	--	--	--	--	--	17.695	149809	3848	1487
--	--	--	--	--	--	--	--	--	--	--	--	--	--	--	17.7	149860	3850	1485
--	--	--	--	--	--	--	--	--	--	--	--	--	--	--	17.705	149908	3851	1484
--	--	--	--	--	--	--	--	--	--	--	--	--	--	--	17.71	149953	3853	1482
--	--	--	--	--	--	--	--	--	--	--	--	--	--	--	17.715	149993	3854	1480
--	--	--	--	--	--	--	--	--	--	--	--	--	--	--	17.72	150031	3855	1477
--	--	--	--	--	--	--	--	--	--	--	--	--	--	--	17.725	150067	3855	1474
--	--	--	--	--	--	--	--	--	--	--	--	--	--	--	17.73	150100	3856	1472
--	--	--	--	--	--	--	--	--	--	--	--	--	--	--	17.735	150132	3857	1469
--	--	--	--	--	--	--	--	--	--	--	--	--	--	--	17.74	150165	3857	1466
--	--	--	--	--	--	--	--	--	--	--	--	--	--	--	17.745	150197	3858	1463
--	--	--	--	--	--	--	--	--	--	--	--	--	--	--	17.75	150227	3858	1460
--	--	--	--	--	--	--	--	--	--	--	--	--	--	--	17.755	150255	3859	1457
--	--	--	--	--	--	--	--	--	--	--	--	--	--	--	17.76	150283	3859	1453
--	--	--	--	--	--	--	--	--	--	--	--	--	--	--	17.765	150310	3860	1451
--	--	--	--	--	--	--	--	--	--	--	--	--	--	--	17.77	150335	3862	1449
--	--	--	--	--	--	--	--	--	--	--	--	--	--	--	17.775	150359	3863	1447
--	--	--	--	--	--	--	--	--	--	--	--	--	--	--	17.78	150383	3865	1446
--	--	--	--	--	--	--	--	--	--	--	--	--	--	--	17.785	150407	3867	1445
--	--	--	--	--	--	--	--	--	--	--	--	--	--	--	17.79	150431	3869	1444
--	--	--	--	--	--	--	--	--	--	--	--	--	--	--	17.795	150456	3871	1444
--	--	--	--	--	--	--	--	--	--	--	--	--	--	--	17.8	150483	3873	1444
--	--	--	--	--	--	--	--	--	--	--	--	--	--	--	17.805	150511	3875	1444
--	--	--	--	--	--	--	--	--	--	--	--	--	--	--	17.81	150540	3876	1443
--	--	--	--	--	--	--	--	--	--	--	--	--	--	--	17.815	150570	3878	1442
--	--	--	--	--	--	--	--	--	--	--	--	--	--	--	17.82	150602	3880	1440
--	--	--	--	--	--	--	--	--	--	--	--	--	--	--	17.825	150635	3881	1438
--	--	--	--	--	--	--	--	--	--	--	--	--	--	--	17.83	150666	3883	1436
--	--	--	--	--	--	--	--	--	--	--	--	--	--	--	17.835	150696	3885	1433
--	--	--	--	--	--	--	--	--	--	--	--	--	--	--	17.84	150726	3887	1431
--	--	--	--	--	--	--	--	--	--	--	--	--	--	--	17.845	150753	3888	1428
--	--	--	--	--	--	--	--	--	--	--	--	--	--	--	17.85	150776	3891	1425
--	--	--	--	--	--	--	--	--	--	--	--	--	--	--	17.855	150797	3893	1422
--	--	--	--	--	--	--	--	--	--	--	--	--	--	--	17.86	150814	3894	1418
--	--	--	--	--	--	--	--	--	--	--	--	--	--	--	17.865	150830	3895	1415
--	--	--	--	--	--	--	--	--	--	--	--	--	--	--	17.87	150846	3896	1411
--	--	--	--	--	--	--	--	--	--	--	--	--	--	--	17.875	150864	3897	1408
--	--	--	--	--	--	--	--	--	--	--	--	--	--	--	17.88	150885	3898	1405
--	--	--	--	--	--	--	--	--	--	--	--	--	--	--	17.885	150908	3900	1401
--	--	--	--	--	--	--	--	--	--	--	--	--	--	--	17.89	150932	3902	1398
--	--	--	--	--	--	--	--	--	--	--	--	--	--	--	17.895	150959	3903	1395
--	--	--	--	--	--	--	--	--	--	--	--	--	--	--	17.9	150989	3905	1391
--	--	--	--	--	--	--	--	--	--	--	--	--	--	--	17.905	151021	3906	1388
--	--	--	--	--	--	--	--	--	--	--	--	--	--	--	17.91	151051	3907	1385
--	--	--	--	--	--	--	--	--	--	--	--	--	--	--	17.915	151081	3907	1383
--	--	--	--	--	--	--	--	--	--	--	--	--	--	--	17.92	151111	3908	1381
--	--	--	--	--	--	--	--	--	--	--	--	--	--	--	17.925	151141	3908	1379
--	--	--	--	--	--	--	--	--	--	--	--	--	--	--	17.93	151173	3908	1377
--	--	--	--	--	--	--	--	--	--	--	--	--	--	--	17.935	151207	3908	1376
--	--	--	--	--	--	--	--	--	--	--	--	--	--	--	17.94	151246	3908	1375
--	--	--	--	--	--	--	--	--	--	--	--	--	--	--	17.945	151287	3909	1373
--	--	--	--	--	--	--	--	--	--	--	--	--	--	--	17.95	151327	3911	1372
--	--	--	--	--	--	--	--	--	--	--	--	--	--	--	17.955	151366	3912	1371
--	--	--	--	--	--	--	--	--	--	--	--	--	--	--	17.96	151406	3913	1370
--	--	--	--	--	--	--	--	--	--	--	--	--	--	--	17.965	151446	3914	1368
--	--	--	--	--	--	--	--	--	--	--	--	--	--	--	17.97	151486	3914	1367
--	--	--	--	--	--	--	--	--	--	--	--	--	--	--	17.975	151527	3914	1366
--	--	--	--	--	--	--	--	--	--	--	--	--	--	--	17.98	151570	3913	1365
--	--	--	--	--	--	--	--	--	--	--	--	--	--	--	17.985	151615	3912	1364
--	--	--	--	--	--	--	--	--	--	--	--	--	--	--	17.99	151659	3912	1364
--	--	--	--	--	--	--	--	--	--	--	--	--	--	--	17.995	151703	3911	1363
--	--	--	--	--	--	--	--	--	--	--	--	--	--	--	18	151749	3910	1363
--	--	--	--	--	--	--	--	--	--	--	--	--	--	--	18.005	151795	3909	1362
--	--	--	--	--	--	--	--	--	--	--	--	--	--	--	18.01	151839	3908	1362
--	--	--	--	--	--	--	--	--	--	--	--	--	--	--	18.015	151882	3907	1362
--	--	--	--	--	--	--	--	--	--	--	--	--	--	--	18.02	151924	3907	1362
--	--	--	--	--	--	--	--	--	--	--	--	--	--	--	18.025	151968	3906	1362
--	--	--	--	--	--	--	--	--	--	--	--	--	--	--	18.03	152012	3905	1362
--	--	--	--	--	--	--	--	--	--	--	--	--	--	--	18.035	152058	3905	1362
--	--	--	--	--	--	--	--	--	--	--	--	--	--	--	18.04	152109	3905	1362
--	--	--	--	--	--	--	--	--	--	--	--	--	--	--	18.045	152163	3905	1362
--	--	--	--	--	--	--	--	--	--	--	--	--	--	--	18.05	152217	3906	1363
--	--	--	--	--	--	--	--	--	--	--	--	--	--	--	18.055	152273	3906	1364
--	--	--	--	--	--	--	--	--	--	--	--	--	--	--	18.06	152333	3907	1365
--	--	--	--	--	--	--	--	--	--	--	--	--	--	--	18.065	152394	3907	1366
--	--	--	--	--	--	--	--	--	--	--	--	--	--	--	18.07	152456	3906	1368
--	--	--	--	--	--	--	--	--	--	--	--	--	--	--	18.075	152520	3905	1370
--	--	--	--	--	--	--	--	--	--	--	--	--	--	--	18.08	152587	3905	1371
--	--	--	--	--	--	--	--	--	--	--	--	--	--	--	18.085	152656	3904	1372
--	--	--	--	--	--	--	--	--	--	--	--	--	--	--	18.09	152727	3902	1371
--	--	--	--	--	--	--	--	--	--	--	--	--	--	--	18.095	152800	3902	1370
--	--	--	--	--	--	--	--	--	--	--	--	--	--	--	18.1	152878	3901	1370
--	--	--	--	--	--	--	--	--	--	--	--	--	--	--	18.105	152958	3901	1370
--	--	--	--	--	--	--	--	--	--	--	--	--	--	--	18.11	153038	3901	1371
--	--	--	--	--	--	--	--	--	--	--	--	--	--	--	18.115	153118	3901	1373
--	--	--	--	--	--	--	--	--	--	--	--	--	--	--	18.12	153201	3902	1377
--	--	--	--	--	--	--	--	--	--	--	--	--	--	--	18.125	153286	3902	1381
--	--	--	--	--	--	--	--	--	--	--	--	--	--	--	18.13	153372	3902	1387
--	--	--	--	--	--	--	--	--	--	--	--	--	--	--	18.135	153461	3903	1393
--	--	--	--	--	--	--	--	--	--	--	--	--	--	--	18.14	153556	3903	1399
--	--	--	--	--	--	--	--	--	--	--	--	--	--	--	18.145	153655	3904	1405
--	--	--	--	--	--	--	--	--	--	--	--	--	--	--	18.15	153757	3905	1411
--	--	--	--	--	--	--	--	--	--	--	--	--	--	--	18.155	153864	3907	1417
--	--	--	--	--	--	--	--	--	--	--	--	--	--	--	18.16	153979	3909	1423
--	--	--	--	--	--	--	--	--	--	--	--	--	--	--	18.165	154098	3910	1428
--	--	--	--	--	--	--	--	--	--	--	--	--	--	--	18.17	154219	3912	1434
--	--	--	--	--	--	--	--	--	--	--	--	--	--	--	18.175	154344	3915	1441
--	--	--	--	--	--	--	--	--	--	--	--	--	--	--	18.18	154477	3917	1448
--	--	--	--	--	--	--	--	--	--	--	--	--	--	--	18.185	154616	3920	1455
--	--	--	--	--	--	--	--	--	--	--	--	--	--	--	18.19	154760	3922	1463
--	--	--	--	--	--	--	--	--	--	--	--	--	--	--	18.195	154915	3925	1472
--	--	--	--	--	--	--	--	--	--	--	--	--	--	--	18.2	155085	3928	1481
--	--	--	--	--	--	--	--	--	--	--	--	--	--	--	18.205	155265	3931	1491
--	--	--	--	--	--	--	--	--	--	--	--	--	--	--	18.21	155451	3935	1502
--	--	--	--	--	--	--	--	--	--	--	--	--	--	--	18.215	155646	3938	1515
--	--	--	--	--	--	--	--	--	--	--	--	--	--	--	18.22	155858	3942	1528
--	--	--	--	--	--	--	--	--	--	--	--	--	--	--	18.225	156077	3947	1542
--	--	--	--	--	--	--	--	--	--	--	--	--	--	--	18.23	156298	3952	1557
--	--	--	--	--	--	--	--	--	--	--	--	--	--	--	18.235	156526	3958	1573
--	--	--	--	--	--	--	--	--	--	--	--	--	--	--	18.24	156768	3964	1590
--	--	--	--	--	--	--	--	--	--	--	--	--	--	--	18.245	157016	3970	1608
--	--	--	--	--	--	--	--	--	--	--	--	--	--	--	18.25	157268	3977	1629
--	--	--	--	--	--	--	--	--	--	--	--	--	--	--	18.255	157531	3985	1652
--	--	--	--	--	--	--	--	--	--	--	--	--	--	--	18.26	157812	3993	1675
--	--	--	--	--	--	--	--	--	--	--	--	--	--	--	18.265	158106	4001	1700
--	--	--	--	--	--	--	--	--	--	--	--	--	--	--	18.27	158407	4009	1726
--	--	--	--	--	--	--	--	--	--	--	--	--	--	--	18.275	158725	4018	1754
--	--	--	--	--	--	--	--	--	--	--	--	--	--	--	18.28	159070	4027	1783
--	--	--	--	--	--	--	--	--	--	--	--	--	--	--	18.285	159428	4037	1813
--	--	--	--	--	--	--	--	--	--	--	--	--	--	--	18.29	159792	4047	1844
--	--	--	--	--	--	--	--	--	--	--	--	--	--	--	18.295	160168	4058	1878
--	--	--	--	--	--	--	--	--	--	--	--	--	--	--	18.3	160566	4069	1912
--	--	--	--	--	--	--	--	--	--	--	--	--	--	--	18.305	160975	4081	1947
--	--	--	--	--	--	--	--	--	--	--	--	--	--	--	18.31	161385	4093	1985
--	--	--	--	--	--	--	--	--	--	--	--	--	--	--	18.315	161806	4106	2025
--	--	--	--	--	--	--	--	--	--	--	--	--	--	--	18.32	162251	4120	2066
--	--	--	--	--	--	--	--	--	--	--	--	--	--	--	18.325	162709	4135	2108
--	--	--	--	--	--	--	--	--	--	--	--	--	--	--	18.33	163172	4152	2153
--	--	--	--	--	--	--	--	--	--	--	--	--	--	--	18.335	163655	4171	2201
--	--	--	--	--	--	--	--	--	--	--	--	--	--	--	18.34	164171	4190	2249
--	--	--	--	--	--	--	--	--	--	--	--	--	--	--	18.345	164706	4210	2299
--	--	--	--	--	--	--	--	--	--	--	--	--	--	--	18.35	165247	4229	2351
--	--	--	--	--	--	--	--	--	--	--	--	--	--	--	18.355	165808	4248	2407
--	--	--	--	--	--	--	--	--	--	--	--	--	--	--	18.36	166405	4267	2463
--	--	--	--	--	--	--	--	--	--	--	--	--	--	--	18.365	167019	4288	2522
--	--	--	--	--	--	--	--	--	--	--	--	--	--	--	18.37	167638	4309	2584
--	--	--	--	--	--	--	--	--	--	--	--	--	--	--	18.375	168276	4329	2650
--	--	--	--	--	--	--	--	--	--	--	--	--	--	--	18.38	168951	4351	2716
--	--	--	--	--	--	--	--	--	--	--	--	--	--	--	18.385	169645	4373	2785
--	--	--	--	--	--	--	--	--	--	--	--	--	--	--	18.39	170347	4395	2859
--	--	--	--	--	--	--	--	--	--	--	--	--	--	--	18.395	171075	4418	2937
--	--	--	--	--	--	--	--	--	--	--	--	--	--	--	18.4	171851	4441	3016
--	--	--	--	--	--	--	--	--	--	--	--	--	--	--	18.405	172653	4465	3097
--	--	--	--	--	--	--	--	--	--	--	--	--	--	--	18.41	173469	4491	3182
--	--	--	--	--	--	--	--	--	--	--	--	--	--	--	18.415	174320	4516	3273
--	--	--	--	--	--	--	--	--	--	--	--	--	--	--	18.42	175230	4544	3364
--	--	--	--	--	--	--	--	--	--	--	--	--	--	--	18.425	176172	4573	3458
--	--	--	--	--	--	--	--	--	--	--	--	--	--	--	18.43	177125	4604	3558
--	--	--	--	--	--	--	--	--	--	--	--	--	--	--	18.435	178113	4635	3663
--	--	--	--	--	--	--	--	--	--	--	--	--	--	--	18.44	179163	4668	3769
--	--	--	--	--	--	--	--	--	--	--	--	--	--	--	18.445	180242	4704	3879
--	--	--	--	--	--	--	--	--	--	--	--	--	--	--	18.45	181326	4740	3995
--	--	--	--	--	--	--	--	--	--	--	--	--	--	--	18.455	182440	4776	4118
--	--	--	--	--	--	--	--	--	--	--	--	--	--	--	18.46	183616	4814	4241
--	--	--	--	--	--	--	--	--	--	--	--	--	--	--	18.465	184816	4853	4368
--	--	--	--	--	--	--	--	--	--	--	--	--	--	--	18.47	186014	4894	4501
--	--	--	--	--	--	--	--	--	--	--	--	--	--	--	18.475	187237	4934	4639
--	--	--	--	--	--	--	--	--	--	--	--	--	--	--	18.48	188520	4976	4777
--	--	--	--	--	--	--	--	--	--	--	--	--	--	--	18.485	189822	5021	4915
--	--	--	--	--	--	--	--	--	--	--	--	--	--	--	18.49	191115	5066	5059
--	--	--	--	--	--	--	--	--	--	--	--	--	--	--	18.495	192426	5112	5207
--	--	--	--	--	--	--	--	--	--	--	--	--	--	--	18.5	193792	5158	5353
--	--	--	--	--	--	--	--	--	--	--	--	--	--	--	18.505	195172	5207	5499
--	--	--	--	--	--	--	--	--	--	--	--	--	--	--	18.51	196534	5256	5650
--	--	--	--	--	--	--	--	--	--	--	--	--	--	--	18.515	197905	5306	5805
--	--	--	--	--	--	--	--	--	--	--	--	--	--	--	18.52	199327	5357	5958
--	--	--	--	--	--	--	--	--	--	--	--	--	--	--	18.525	200753	5411	6110
--	--	--	--	--	--	--	--	--	--	--	--	--	--	--	18.53	202150	5466	6267
--	--	--	--	--	--	--	--	--	--	--	--	--	--	--	18.535	203546	5521	6428
--	--	--	--	--	--	--	--	--	--	--	--	--	--	--	18.54	204982	5577	6585
--	--	--	--	--	--	--	--	--	--	--	--	--	--	--	18.545	206415	5635	6741
--	--	--	--	--	--	--	--	--	--	--	--	--	--	--	18.55	207812	5694	6901
--	--	--	--	--	--	--	--	--	--	--	--	--	--	--	18.555	209202	5753	7064
--	--	--	--	--	--	--	--	--	--	--	--	--	--	--	18.56	210626	5811	7222
--	--	--	--	--	--	--	--	--	--	--	--	--	--	--	18.565	212042	5872	7377
--	--	--	--	--	--	--	--	--	--	--	--	--	--	--	18.57	213414	5932	7535
--	--	--	--	--	--	--	--	--	--	--	--	--	--	--	18.575	214772	5991	7693
--	--	--	--	--	--	--	--	--	--	--	--	--	--	--	18.58	216154	6050	7846
--	--	--	--	--	--	--	--	--	--	--	--	--	--	--	18.585	217518	6111	7995
--	--	--	--	--	--	--	--	--	--	--	--	--	--	--	18.59	218828	6171	8145
--	--	--	--	--	--	--	--	--	--	--	--	--	--	--	18.595	220111	6231	8296
--	--	--	--	--	--	--	--	--	--	--	--	--	--	--	18.6	221402	6290	8440
--	--	--	--	--	--	--	--	--	--	--	--	--	--	--	18.605	222666	6350	8580
--	--	--	--	--	--	--	--	--	--	--	--	--	--	--	18.61	223870	6411	8721
--	--	--	--	--	--	--	--	--	--	--	--	--	--	--	18.615	225039	6470	8861
--	--	--	--	--	--	--	--	--	--	--	--	--	--	--	18.62	226207	6528	8994
--	--	--	--	--	--	--	--	--	--	--	--	--	--	--	18.625	227343	6587	9122
--	--	--	--	--	--	--	--	--	--	--	--	--	--	--	18.63	228418	6646	9247
--	--	--	--	--	--	--	--	--	--	--	--	--	--	--	18.635	229454	6703	9370
--	--	--	--	--	--	--	--	--	--	--	--	--	--	--	18.64	230481	6759	9485
--	--	--	--	--	--	--	--	--	--	--	--	--	--	--	18.645	231472	6815	9594
--	--	--	--	--	--	--	--	--	--	--	--	--	--	--	18.65	232401	6871	9699
--	--	--	--	--	--	--	--	--	--	--	--	--	--	--	18.655	233285	6925	9801
--	--	--	--	--	--	--	--	--	--	--	--	--	--	--	18.66	234150	6977	9896
--	--	--	--	--	--	--	--	--	--	--	--	--	--	--	18.665	234975	7030	9985
--	--	--	--	--	--	--	--	--	--	--	--	--	--	--	18.67	235738	7081	10070
--	--	--	--	--	--	--	--	--	--	--	--	--	--	--	18.675	236453	7130	10153
--	--	--	--	--	--	--	--	--	--	--	--	--	--	--	18.68	237141	7177	10230
--	--	--	--	--	--	--	--	--	--	--	--	--	--	--	18.685	237785	7223	10300
--	--	--	--	--	--	--	--	--	--	--	--	--	--	--	18.69	238368	7267	10366
--	--	--	--	--	--	--	--	--	--	--	--	--	--	--	18.695	238902	7309	10428
--	--	--	--	--	--	--	--	--	--	--	--	--	--	--	18.7	239404	7348	10484
--	--	--	--	--	--	--	--	--	--	--	--	--	--	--	18.705	239866	7388	10533
--	--	--	--	--	--	--	--	--	--	--	--	--	--	--	18.71	240272	7425	10576
--	--	--	--	--	--	--	--	--	--	--	--	--	--	--	18.715	240625	7461	10615
--	--	--	--	--	--	--	--	--	--	--	--	--	--	--	18.72	240945	7496	10649
--	--	--	--	--	--	--	--	--	--	--	--	--	--	--	18.725	241239	7530	10677
--	--	--	--	--	--	--	--	--	--	--	--	--	--	--	18.73	241497	7562	10699
--	--	--	--	--	--	--	--	--	--	--	--	--	--	--	18.735	241709	7593	10714
--	--	--	--	--	--	--	--	--	--	--	--	--	--	--	18.74	241868	7621	10723
--	--	--	--	--	--	--	--	--	--	--	--	--	--	--	18.745	241975	7649	10728
--	--	--	--	--	--	--	--	--	--	--	--	--	--	--	18.75	242031	7675	10727
--	--	--	--	--	--	--	--	--	--	--	--	--	--	--	18.755	242038	7698	10722
--	--	--	--	--	--	--	--	--	--	--	--	--	--	--	18.76	241999	7720	10714
--	--	--	--	--	--	--	--	--	--	--	--	--	--	--	18.765	241921	7739	10700
--	--	--	--	--	--	--	--	--	--	--	--	--	--	--	18.77	241806	7756	10683
--	--	--	--	--	--	--	--	--	--	--	--	--	--	--	18.775	241651	7771	10661
--	--	--	--	--	--	--	--	--	--	--	--	--	--	--	18.78	241452	7784	10635
--	--	--	--	--	--	--	--	--	--	--	--	--	--	--	18.785	241220	7796	10606
--	--	--	--	--	--	--	--	--	--	--	--	--	--	--	18.79	240963	7805	10571
--	--	--	--	--	--	--	--	--	--	--	--	--	--	--	18.795	240677	7813	10533
--	--	--	--	--	--	--	--	--	--	--	--	--	--	--	18.8	240353	7820	10492
--	--	--	--	--	--	--	--	--	--	--	--	--	--	--	18.805	240006	7825	10447
--	--	--	--	--	--	--	--	--	--	--	--	--	--	--	18.81	239650	7830	10398
--	--	--	--	--	--	--	--	--	--	--	--	--	--	--	18.815	239285	7833	10342
--	--	--	--	--	--	--	--	--	--	--	--	--	--	--	18.82	238885	7835	10281
--	--	--	--	--	--	--	--	--	--	--	--	--	--	--	18.825	238432	7836	10217
--	--	--	--	--	--	--	--	--	--	--	--	--	--	--	18.83	237938	7835	10152
--	--	--	--	--	--	--	--	--	--	--	--	--	--	--	18.835	237421	7833	10088
--	--	--	--	--	--	--	--	--	--	--	--	--	--	--	18.84	236896	7829	10025
--	--	--	--	--	--	--	--	--	--	--	--	--	--	--	18.845	236379	7824	9961
--	--	--	--	--	--	--	--	--	--	--	--	--	--	--	18.85	235871	7817	9895
--	--	--	--	--	--	--	--	--	--	--	--	--	--	--	18.855	235354	7808	9825
--	--	--	--	--	--	--	--	--	--	--	--	--	--	--	18.86	234808	7798	9754
--	--	--	--	--	--	--	--	--	--	--	--	--	--	--	18.865	234250	7787	9683
--	--	--	--	--	--	--	--	--	--	--	--	--	--	--	18.87	233696	7774	9608
--	--	--	--	--	--	--	--	--	--	--	--	--	--	--	18.875	233139	7760	9531
--	--	--	--	--	--	--	--	--	--	--	--	--	--	--	18.88	232561	7746	9454
--	--	--	--	--	--	--	--	--	--	--	--	--	--	--	18.885	231981	7731	9378
--	--	--	--	--	--	--	--	--	--	--	--	--	--	--	18.89	231417	7715	9300
--	--	--	--	--	--	--	--	--	--	--	--	--	--	--	18.895	230860	7699	9220
--	--	--	--	--	--	--	--	--	--	--	--	--	--	--	18.9	230294	7682	9142
--	--	--	--	--	--	--	--	--	--	--	--	--	--	--	18.905	229735	7664	9065
--	--	--	--	--	--	--	--	--	--	--	--	--	--	--	18.91	229200	7646	8987
--	--	--	--	--	--	--	--	--	--	--	--	--	--	--	18.915	228681	7628	8909
--	--	--	--	--	--	--	--	--	--	--	--	--	--	--	18.92	228161	7608	8833
--	--	--	--	--	--	--	--	--	--	--	--	--	--	--	18.925	227654	7588	8760
--	--	--	--	--	--	--	--	--	--	--	--	--	--	--	18.93	227172	7567	8687
--	--	--	--	--	--	--	--	--	--	--	--	--	--	--	18.935	226705	7546	8614
--	--	--	--	--	--	--	--	--	--	--	--	--	--	--	18.94	226239	7524	8544
--	--	--	--	--	--	--	--	--	--	--	--	--	--	--	18.945	225786	7501	8477
--	--	--	--	--	--	--	--	--	--	--	--	--	--	--	18.95	225359	7479	8409
--	--	--	--	--	--	--	--	--	--	--	--	--	--	--	18.955	224951	7456	8341
--	--	--	--	--	--	--	--	--	--	--	--	--	--	--	18.96	224549	7434	8276
--	--	--	--	--	--	--	--	--	--	--	--	--	--	--	18.965	224166	7412	8213
--	--	--	--	--	--	--	--	--	--	--	--	--	--	--	18.97	223813	7390	8149
--	--	--	--	--	--	--	--	--	--	--	--	--	--	--	18.975	223487	7369	8087
--	--	--	--	--	--	--	--	--	--	--	--	--	--	--	18.98	223179	7349	8028
--	--	--	--	--	--	--	--	--	--	--	--	--	--	--	18.985	222895	7329	7972
--	--	--	--	--	--	--	--	--	--	--	--	--	--	--	18.99	222646	7309	7920
--	--	--	--	--	--	--	--	--	--	--	--	--	--	--	18.995	222427	7291	7869
--	--	--	--	--	--	--	--	--	--	--	--	--	--	--	19	222234	7273	7822
--	--	--	--	--	--	--	--	--	--	--	--	--	--	--	19.005	222067	7256	7778
--	--	--	--	--	--	--	--	--	--	--	--	--	--	--	19.01	221933	7238	7736
--	--	--	--	--	--	--	--	--	--	--	--	--	--	--	19.015	221828	7221	7696
--	--	--	--	--	--	--	--	--	--	--	--	--	--	--	19.02	221751	7205	7658
--	--	--	--	--	--	--	--	--	--	--	--	--	--	--	19.025	221699	7188	7624
--	--	--	--	--	--	--	--	--	--	--	--	--	--	--	19.03	221678	7172	7590
--	--	--	--	--	--	--	--	--	--	--	--	--	--	--	19.035	221687	7157	7559
--	--	--	--	--	--	--	--	--	--	--	--	--	--	--	19.04	221728	7143	7530
--	--	--	--	--	--	--	--	--	--	--	--	--	--	--	19.045	221801	7130	7505
--	--	--	--	--	--	--	--	--	--	--	--	--	--	--	19.05	221908	7117	7482
--	--	--	--	--	--	--	--	--	--	--	--	--	--	--	19.055	222057	7106	7462
--	--	--	--	--	--	--	--	--	--	--	--	--	--	--	19.06	222252	7096	7444
--	--	--	--	--	--	--	--	--	--	--	--	--	--	--	19.065	222487	7086	7431
--	--	--	--	--	--	--	--	--	--	--	--	--	--	--	19.07	222758	7077	7421
--	--	--	--	--	--	--	--	--	--	--	--	--	--	--	19.075	223075	7069	7413
--	--	--	--	--	--	--	--	--	--	--	--	--	--	--	19.08	223446	7062	7410
--	--	--	--	--	--	--	--	--	--	--	--	--	--	--	19.085	223857	7055	7409
--	--	--	--	--	--	--	--	--	--	--	--	--	--	--	19.09	224299	7049	7413
--	--	--	--	--	--	--	--	--	--	--	--	--	--	--	19.095	224782	7044	7420
--	--	--	--	--	--	--	--	--	--	--	--	--	--	--	19.1	225318	7040	7430
--	--	--	--	--	--	--	--	--	--	--	--	--	--	--	19.105	225892	7038	7443
--	--	--	--	--	--	--	--	--	--	--	--	--	--	--	19.11	226490	7038	7459
--	--	--	--	--	--	--	--	--	--	--	--	--	--	--	19.115	227124	7039	7478
--	--	--	--	--	--	--	--	--	--	--	--	--	--	--	19.12	227814	7042	7500
--	--	--	--	--	--	--	--	--	--	--	--	--	--	--	19.125	228543	7046	7526
--	--	--	--	--	--	--	--	--	--	--	--	--	--	--	19.13	229294	7051	7557
--	--	--	--	--	--	--	--	--	--	--	--	--	--	--	19.135	230086	7058	7591
--	--	--	--	--	--	--	--	--	--	--	--	--	--	--	19.14	230944	7065	7630
--	--	--	--	--	--	--	--	--	--	--	--	--	--	--	19.145	231846	7072	7671
--	--	--	--	--	--	--	--	--	--	--	--	--	--	--	19.15	232769	7081	7719
--	--	--	--	--	--	--	--	--	--	--	--	--	--	--	19.155	233738	7091	7771
--	--	--	--	--	--	--	--	--	--	--	--	--	--	--	19.16	234780	7102	7826
--	--	--	--	--	--	--	--	--	--	--	--	--	--	--	19.165	235866	7115	7884
--	--	--	--	--	--	--	--	--	--	--	--	--	--	--	19.17	236967	7130	7947
--	--	--	--	--	--	--	--	--	--	--	--	--	--	--	19.175	238107	7146	8014
--	--	--	--	--	--	--	--	--	--	--	--	--	--	--	19.18	239319	7165	8083
--	--	--	--	--	--	--	--	--	--	--	--	--	--	--	19.185	240569	7186	8153
--	--	--	--	--	--	--	--	--	--	--	--	--	--	--	19.19	241826	7209	8229
--	--	--	--	--	--	--	--	--	--	--	--	--	--	--	19.195	243116	7233	8308
--	--	--	--	--	--	--	--	--	--	--	--	--	--	--	19.2	244478	7258	8389
--	--	--	--	--	--	--	--	--	--	--	--	--	--	--	19.205	245875	7285	8472
--	--	--	--	--	--	--	--	--	--	--	--	--	--	--	19.21	247271	7313	8560
--	--	--	--	--	--	--	--	--	--	--	--	--	--	--	19.215	248697	7342	8653
--	--	--	--	--	--	--	--	--	--	--	--	--	--	--	19.22	250195	7371	8746
--	--	--	--	--	--	--	--	--	--	--	--	--	--	--	19.225	251725	7402	8841
--	--	--	--	--	--	--	--	--	--	--	--	--	--	--	19.23	253244	7434	8940
--	--	--	--	--	--	--	--	--	--	--	--	--	--	--	19.235	254784	7466	9043
--	--	--	--	--	--	--	--	--	--	--	--	--	--	--	19.24	256392	7499	9146
--	--	--	--	--	--	--	--	--	--	--	--	--	--	--	19.245	258025	7535	9250
--	--	--	--	--	--	--	--	--	--	--	--	--	--	--	19.25	259640	7572	9358
--	--	--	--	--	--	--	--	--	--	--	--	--	--	--	19.255	261271	7609	9471
--	--	--	--	--	--	--	--	--	--	--	--	--	--	--	19.26	262968	7648	9583
--	--	--	--	--	--	--	--	--	--	--	--	--	--	--	19.265	264684	7689	9696
--	--	--	--	--	--	--	--	--	--	--	--	--	--	--	19.27	266375	7731	9813
--	--	--	--	--	--	--	--	--	--	--	--	--	--	--	19.275	268072	7773	9934
--	--	--	--	--	--	--	--	--	--	--	--	--	--	--	19.28	269827	7816	10054
--	--	--	--	--	--	--	--	--	--	--	--	--	--	--	19.285	271592	7860	10174
--	--	--	--	--	--	--	--	--	--	--	--	--	--	--	19.29	273319	7905	10297
--	--	--	--	--	--	--	--	--	--	--	--	--	--	--	19.295	275040	7949	10423
--	--	--	--	--	--	--	--	--	--	--	--	--	--	--	19.3	276807	7994	10548
--	--	--	--	--	--	--	--	--	--	--	--	--	--	--	19.305	278573	8042	10671
--	--	--	--	--	--	--	--	--	--	--	--	--	--	--	19.31	280290	8091	10796
--	--	--	--	--	--	--	--	--	--	--	--	--	--	--	19.315	281990	8139	10924
--	--	--	--	--	--	--	--	--	--	--	--	--	--	--	19.32	283724	8189	11049
--	--	--	--	--	--	--	--	--	--	--	--	--	--	--	19.325	285446	8241	11171
--	--	--	--	--	--	--	--	--	--	--	--	--	--	--	19.33	287110	8292	11294
--	--	--	--	--	--	--	--	--	--	--	--	--	--	--	19.335	288746	8343	11418
--	--	--	--	--	--	--	--	--	--	--	--	--	--	--	19.34	290402	8394	11539
--	--	--	--	--	--	--	--	--	--	--	--	--	--	--	19.345	292040	8446	11656
--	--	--	--	--	--	--	--	--	--	--	--	--	--	--	19.35	293616	8499	11775
--	--	--	--	--	--	--	--	--	--	--	--	--	--	--	19.355	295159	8550	11895
--	--	--	--	--	--	--	--	--	--	--	--	--	--	--	19.36	296719	8601	12011
--	--	--	--	--	--	--	--	--	--	--	--	--	--	--	19.365	298255	8654	12124
--	--	--	--	--	--	--	--	--	--	--	--	--	--	--	19.37	299726	8707	12237
--	--	--	--	--	--	--	--	--	--	--	--	--	--	--	19.375	301157	8758	12350
--	--	--	--	--	--	--	--	--	--	--	--	--	--	--	19.38	302593	8810	12458
--	--	--	--	--	--	--	--	--	--	--	--	--	--	--	19.385	303998	8863	12562
--	--	--	--	--	--	--	--	--	--	--	--	--	--	--	19.39	305336	8917	12666
--	--	--	--	--	--	--	--	--	--	--	--	--	--	--	19.395	306630	8968	12768
--	--	--	--	--	--	--	--	--	--	--	--	--	--	--	19.4	307922	9019	12866
--	--	--	--	--	--	--	--	--	--	--	--	--	--	--	19.405	309178	9070	12959
--	--	--	--	--	--	--	--	--	--	--	--	--	--	--	19.41	310364	9120	13052
--	--	--	--	--	--	--	--	--	--	--	--	--	--	--	19.415	311500	9168	13142
--	--	--	--	--	--	--	--	--	--	--	--	--	--	--	19.42	312621	9216	13228
--	--	--	--	--	--	--	--	--	--	--	--	--	--	--	19.425	313701	9264	13308
--	--	--	--	--	--	--	--	--	--	--	--	--	--	--	19.43	314712	9311	13387
--	--	--	--	--	--	--	--	--	--	--	--	--	--	--	19.435	315669	9357	13463
--	--	--	--	--	--	--	--	--	--	--	--	--	--	--	19.44	316604	9402	13534
--	--	--	--	--	--	--	--	--	--	--	--	--	--	--	19.445	317495	9448	13601
--	--	--	--	--	--	--	--	--	--	--	--	--	--	--	19.45	318317	9493	13665
--	--	--	--	--	--	--	--	--	--	--	--	--	--	--	19.455	319085	9536	13726
--	--	--	--	--	--	--	--	--	--	--	--	--	--	--	19.46	319822	9578	13783
--	--	--	--	--	--	--	--	--	--	--	--	--	--	--	19.465	320511	9620	13834
--	--	--	--	--	--	--	--	--	--	--	--	--	--	--	19.47	321132	9661	13881
--	--	--	--	--	--	--	--	--	--	--	--	--	--	--	19.475	321693	9699	13925
--	--	--	--	--	--	--	--	--	--	--	--	--	--	--	19.48	322211	9737	13963
--	--	--	--	--	--	--	--	--	--	--	--	--	--	--	19.485	322681	9774	13997
--	--	--	--	--	--	--	--	--	--	--	--	--	--	--	19.49	323098	9810	14027
--	--	--	--	--	--	--	--	--	--	--	--	--	--	--	19.495	323469	9844	14054
--	--	--	--	--	--	--	--	--	--	--	--	--	--	--	19.5	323809	9877	14077
--	--	--	--	--	--	--	--	--	--	--	--	--	--	--	19.505	324112	9909	14097
--	--	--	--	--	--	--	--	--	--	--	--	--	--	--	19.51	324372	9941	14114
--	--	--	--	--	--	--	--	--	--	--	--	--	--	--	19.515	324591	9970	14130
--	--	--	--	--	--	--	--	--	--	--	--	--	--	--	19.52	324778	9998	14143
--	--	--	--	--	--	--	--	--	--	--	--	--	--	--	19.525	324929	10026	14152
--	--	--	--	--	--	--	--	--	--	--	--	--	--	--	19.53	325039	10052	14160
--	--	--	--	--	--	--	--	--	--	--	--	--	--	--	19.535	325106	10076	14164
--	--	--	--	--	--	--	--	--	--	--	--	--	--	--	19.54	325134	10098	14166
--	--	--	--	--	--	--	--	--	--	--	--	--	--	--	19.545	325127	10118	14165
--	--	--	--	--	--	--	--	--	--	--	--	--	--	--	19.55	325086	10138	14161
--	--	--	--	--	--	--	--	--	--	--	--	--	--	--	19.555	325012	10155	14154
--	--	--	--	--	--	--	--	--	--	--	--	--	--	--	19.56	324903	10172	14144
--	--	--	--	--	--	--	--	--	--	--	--	--	--	--	19.565	324766	10188	14132
--	--	--	--	--	--	--	--	--	--	--	--	--	--	--	19.57	324604	10202	14115
--	--	--	--	--	--	--	--	--	--	--	--	--	--	--	19.575	324414	10215	14095
--	--	--	--	--	--	--	--	--	--	--	--	--	--	--	19.58	324191	10227	14074
--	--	--	--	--	--	--	--	--	--	--	--	--	--	--	19.585	323943	10238	14050
--	--	--	--	--	--	--	--	--	--	--	--	--	--	--	19.59	323679	10248	14023
--	--	--	--	--	--	--	--	--	--	--	--	--	--	--	19.595	323392	10256	13995
--	--	--	--	--	--	--	--	--	--	--	--	--	--	--	19.6	323074	10262	13965
--	--	--	--	--	--	--	--	--	--	--	--	--	--	--	19.605	322735	10267	13933
--	--	--	--	--	--	--	--	--	--	--	--	--	--	--	19.61	322383	10271	13899
--	--	--	--	--	--	--	--	--	--	--	--	--	--	--	19.615	322009	10274	13863
--	--	--	--	--	--	--	--	--	--	--	--	--	--	--	19.62	321602	10276	13826
--	--	--	--	--	--	--	--	--	--	--	--	--	--	--	19.625	321178	10277	13787
--	--	--	--	--	--	--	--	--	--	--	--	--	--	--	19.63	320750	10277	13746
--	--	--	--	--	--	--	--	--	--	--	--	--	--	--	19.635	320312	10275	13703
--	--	--	--	--	--	--	--	--	--	--	--	--	--	--	19.64	319852	10272	13659
--	--	--	--	--	--	--	--	--	--	--	--	--	--	--	19.645	319385	10268	13616
--	--	--	--	--	--	--	--	--	--	--	--	--	--	--	19.65	318928	10264	13571
--	--	--	--	--	--	--	--	--	--	--	--	--	--	--	19.655	318472	10258	13526
--	--	--	--	--	--	--	--	--	--	--	--	--	--	--	19.66	318005	10251	13481
--	--	--	--	--	--	--	--	--	--	--	--	--	--	--	19.665	317540	10243	13436
--	--	--	--	--	--	--	--	--	--	--	--	--	--	--	19.67	317088	10234	13391
--	--	--	--	--	--	--	--	--	--	--	--	--	--	--	19.675	316641	10225	13345
--	--	--	--	--	--	--	--	--	--	--	--	--	--	--	19.68	316186	10216	13299
--	--	--	--	--	--	--	--	--	--	--	--	--	--	--	19.685	315738	10206	13254
--	--	--	--	--	--	--	--	--	--	--	--	--	--	--	19.69	315309	10195	13208
--	--	--	--	--	--	--	--	--	--	--	--	--	--	--	19.695	314896	10185	13162
--	--	--	--	--	--	--	--	--	--	--	--	--	--	--	19.7	314486	10174	13117
--	--	--	--	--	--	--	--	--	--	--	--	--	--	--	19.705	314093	10162	13074
--	--	--	--	--	--	--	--	--	--	--	--	--	--	--	19.71	313732	10151	13030
--	--	--	--	--	--	--	--	--	--	--	--	--	--	--	19.715	313401	10138	12987
--	--	--	--	--	--	--	--	--	--	--	--	--	--	--	19.72	313091	10126	12946
--	--	--	--	--	--	--	--	--	--	--	--	--	--	--	19.725	312808	10113	12907
--	--	--	--	--	--	--	--	--	--	--	--	--	--	--	19.73	312561	10101	12869
--	--	--	--	--	--	--	--	--	--	--	--	--	--	--	19.735	312346	10088	12833
--	--	--	--	--	--	--	--	--	--	--	--	--	--	--	19.74	312157	10076	12799
--	--	--	--	--	--	--	--	--	--	--	--	--	--	--	19.745	311999	10064	12768
--	--	--	--	--	--	--	--	--	--	--	--	--	--	--	19.75	311881	10051	12739
--	--	--	--	--	--	--	--	--	--	--	--	--	--	--	19.755	311804	10040	12711
--	--	--	--	--	--	--	--	--	--	--	--	--	--	--	19.76	311767	10028	12686
--	--	--	--	--	--	--	--	--	--	--	--	--	--	--	19.765	311768	10016	12663
--	--	--	--	--	--	--	--	--	--	--	--	--	--	--	19.77	311813	10005	12644
--	--	--	--	--	--	--	--	--	--	--	--	--	--	--	19.775	311905	9995	12627
--	--	--	--	--	--	--	--	--	--	--	--	--	--	--	19.78	312046	9986	12612
--	--	--	--	--	--	--	--	--	--	--	--	--	--	--	19.785	312231	9978	12601
--	--	--	--	--	--	--	--	--	--	--	--	--	--	--	19.79	312454	9971	12593
--	--	--	--	--	--	--	--	--	--	--	--	--	--	--	19.795	312724	9966	12588
--	--	--	--	--	--	--	--	--	--	--	--	--	--	--	19.8	313048	9962	12587
--	--	--	--	--	--	--	--	--	--	--	--	--	--	--	19.805	313420	9961	12588
--	--	--	--	--	--	--	--	--	--	--	--	--	--	--	19.81	313838	9961	12593
--	--	--	--	--	--	--	--	--	--	--	--	--	--	--	19.815	314316	9964	12602
--	--	--	--	--	--	--	--	--	--	--	--	--	--	--	19.82	314871	9968	12614
--	--	--	--	--	--	--	--	--	--	--	--	--	--	--	19.825	315486	9974	12630
--	--	--	--	--	--	--	--	--	--	--	--	--	--	--	19.83	316150	9981	12652
--	--	--	--	--	--	--	--	--	--	--	--	--	--	--	19.835	316881	9990	12678
--	--	--	--	--	--	--	--	--	--	--	--	--	--	--	19.84	317701	10001	12708
--	--	--	--	--	--	--	--	--	--	--	--	--	--	--	19.845	318584	10013	12742
--	--	--	--	--	--	--	--	--	--	--	--	--	--	--	19.85	319509	10026	12782
--	--	--	--	--	--	--	--	--	--	--	--	--	--	--	19.855	320494	10041	12827
--	--	--	--	--	--	--	--	--	--	--	--	--	--	--	19.86	321571	10057	12875
--	--	--	--	--	--	--	--	--	--	--	--	--	--	--	19.865	322706	10075	12926
--	--	--	--	--	--	--	--	--	--	--	--	--	--	--	19.87	323870	10095	12982
--	--	--	--	--	--	--	--	--	--	--	--	--	--	--	19.875	325087	10116	13043
--	--	--	--	--	--	--	--	--	--	--	--	--	--	--	19.88	326394	10139	13107
--	--	--	--	--	--	--	--	--	--	--	--	--	--	--	19.885	327755	10166	13173
--	--	--	--	--	--	--	--	--	--	--	--	--	--	--	19.89	329138	10194	13245
--	--	--	--	--	--	--	--	--	--	--	--	--	--	--	19.895	330573	10224	13322
--	--	--	--	--	--	--	--	--	--	--	--	--	--	--	19.9	332104	10255	13402
--	--	--	--	--	--	--	--	--	--	--	--	--	--	--	19.905	333687	10290	13484
--	--	--	--	--	--	--	--	--	--	--	--	--	--	--	19.91	335280	10327	13571
--	--	--	--	--	--	--	--	--	--	--	--	--	--	--	19.915	336915	10366	13664
--	--	--	--	--	--	--	--	--	--	--	--	--	--	--	19.92	338641	10406	13757
--	--	--	--	--	--	--	--	--	--	--	--	--	--	--	19.925	340410	10449	13852
--	--	--	--	--	--	--	--	--	--	--	--	--	--	--	19.93	342176	10494	13951
--	--	--	--	--	--	--	--	--	--	--	--	--	--	--	19.935	343975	10540	14055
--	--	--	--	--	--	--	--	--	--	--	--	--	--	--	19.94	345862	10587	14159
--	--	--	--	--	--	--	--	--	--	--	--	--	--	--	19.945	347783	10637	14264
--	--	--	--	--	--	--	--	--	--	--	--	--	--	--	19.95	349688	10689	14373
--	--	--	--	--	--	--	--	--	--	--	--	--	--	--	19.955	351614	10741	14487
--	--	--	--	--	--	--	--	--	--	--	--	--	--	--	19.96	353619	10795	14600
--	--	--	--	--	--	--	--	--	--	--	--	--	--	--	19.965	355649	10853	14714
--	--	--	--	--	--	--	--	--	--	--	--	--	--	--	19.97	357650	10912	14832
--	--	--	--	--	--	--	--	--	--	--	--	--	--	--	19.975	359659	10971	14953
--	--	--	--	--	--	--	--	--	--	--	--	--	--	--	19.98	361740	11032	15073
--	--	--	--	--	--	--	--	--	--	--	--	--	--	--	19.985	363835	11097	15193
--	--	--	--	--	--	--	--	--	--	--	--	--	--	--	19.99	365887	11162	15315
--	--	--	--	--	--	--	--	--	--	--	--	--	--	--	19.995	367935	11226	15440
--	--	--	--	--	--	--	--	--	--	--	--	--	--	--	20	370042	11291	15563
--	--	--	--	--	--	--	--	--	--	--	--	--	--	--	20.005	372150	11358	15684
--	--	--	--	--	--	--	--	--	--	--	--	--	--	--	20.01	374201	11425	15808
--	--	--	--	--	--	--	--	--	--	--	--	--	--	--	20.015	376233	11490	15933
--	--	--	--	--	--	--	--	--	--	--	--	--	--	--	20.02	378308	11557	16055
--	--	--	--	--	--	--	--	--	--	--	--	--	--	--	20.025	380376	11626	16176
--	--	--	--	--	--	--	--	--	--	--	--	--	--	--	20.03	382384	11695	16299
--	--	--	--	--	--	--	--	--	--	--	--	--	--	--	20.035	384373	11764	16423
--	--	--	--	--	--	--	--	--	--	--	--	--	--	--	20.04	386405	11835	16545
--	--	--	--	--	--	--	--	--	--	--	--	--	--	--	20.045	388426	11908	16664
--	--	--	--	--	--	--	--	--	--	--	--	--	--	--	20.05	390383	11981	16786
--	--	--	--	--	--	--	--	--	--	--	--	--	--	--	20.055	392311	12054	16908
--	--	--	--	--	--	--	--	--	--	--	--	--	--	--	20.06	394267	12125	17026
--	--	--	--	--	--	--	--	--	--	--	--	--	--	--	20.065	396202	12199	17141
--	--	--	--	--	--	--	--	--	--	--	--	--	--	--	20.07	398057	12271	17257
--	--	--	--	--	--	--	--	--	--	--	--	--	--	--	20.075	399865	12342	17371
--	--	--	--	--	--	--	--	--	--	--	--	--	--	--	20.08	401681	12411	17482
--	--	--	--	--	--	--	--	--	--	--	--	--	--	--	20.085	403461	12480	17588
--	--	--	--	--	--	--	--	--	--	--	--	--	--	--	20.09	405159	12550	17694
--	--	--	--	--	--	--	--	--	--	--	--	--	--	--	20.095	406808	12617	17799
--	--	--	--	--	--	--	--	--	--	--	--	--	--	--	20.1	408460	12683	17900
--	--	--	--	--	--	--	--	--	--	--	--	--	--	--	20.105	410076	12752	17997
--	--	--	--	--	--	--	--	--	--	--	--	--	--	--	20.11	411618	12819	18094
--	--	--	--	--	--	--	--	--	--	--	--	--	--	--	20.115	413114	12883	18191
--	--	--	--	--	--	--	--	--	--	--	--	--	--	--	20.12	414613	12945	18283
--	--	--	--	--	--	--	--	--	--	--	--	--	--	--	20.125	416077	13009	18371
--	--	--	--	--	--	--	--	--	--	--	--	--	--	--	20.13	417466	13077	18458
--	--	--	--	--	--	--	--	--	--	--	--	--	--	--	20.135	418803	13147	18543
--	--	--	--	--	--	--	--	--	--	--	--	--	--	--	20.14	420128	13216	18624
--	--	--	--	--	--	--	--	--	--	--	--	--	--	--	20.145	421411	13281	18700
--	--	--	--	--	--	--	--	--	--	--	--	--	--	--	20.15	422614	13340	18775
--	--	--	--	--	--	--	--	--	--	--	--	--	--	--	20.155	423756	13396	18847
--	--	--	--	--	--	--	--	--	--	--	--	--	--	--	20.16	424874	13450	18915
--	--	--	--	--	--	--	--	--	--	--	--	--	--	--	20.165	425945	13504	18980
--	--	--	--	--	--	--	--	--	--	--	--	--	--	--	20.17	426941	13557	19042
--	--	--	--	--	--	--	--	--	--	--	--	--	--	--	20.175	427881	13608	19104
--	--	--	--	--	--	--	--	--	--	--	--	--	--	--	20.18	428796	13658	19161
--	--	--	--	--	--	--	--	--	--	--	--	--	--	--	20.185	429669	13709	19215
--	--	--	--	--	--	--	--	--	--	--	--	--	--	--	20.19	430479	13760	19268
--	--	--	--	--	--	--	--	--	--	--	--	--	--	--	20.195	431241	13807	19319
--	--	--	--	--	--	--	--	--	--	--	--	--	--	--	20.2	431981	13851	19366
--	--	--	--	--	--	--	--	--	--	--	--	--	--	--	20.205	432682	13896	19411
--	--	--	--	--	--	--	--	--	--	--	--	--	--	--	20.21	433323	13941	19454
--	--	--	--	--	--	--	--	--	--	--	--	--	--	--	20.215	433913	13987	19495
--	--	--	--	--	--	--	--	--	--	--	--	--	--	--	20.22	434470	14030	19533
--	--	--	--	--	--	--	--	--	--	--	--	--	--	--	20.225	434984	14071	19567
--	--	--	--	--	--	--	--	--	--	--	--	--	--	--	20.23	435441	14107	19600
--	--	--	--	--	--	--	--	--	--	--	--	--	--	--	20.235	435847	14140	19631
--	--	--	--	--	--	--	--	--	--	--	--	--	--	--	20.24	436217	14171	19658
--	--	--	--	--	--	--	--	--	--	--	--	--	--	--	20.245	436548	14202	19683
--	--	--	--	--	--	--	--	--	--	--	--	--	--	--	20.25	436834	14231	19705
--	--	--	--	--	--	--	--	--	--	--	--	--	--	--	20.255	437081	14260	19726
--	--	--	--	--	--	--	--	--	--	--	--	--	--	--	20.26	437300	14287	19743
--	--	--	--	--	--	--	--	--	--	--	--	--	--	--	20.265	437486	14314	19759
--	--	--	--	--	--	--	--	--	--	--	--	--	--	--	20.27	437635	14341	19772
--	--	--	--	--	--	--	--	--	--	--	--	--	--	--	20.275	437748	14366	19784
--	--	--	--	--	--	--	--	--	--	--	--	--	--	--	20.28	437829	14390	19794
--	--	--	--	--	--	--	--	--	--	--	--	--	--	--	20.285	437876	14413	19801
--	--	--	--	--	--	--	--	--	--	--	--	--	--	--	20.29	437885	14435	19806
--	--	--	--	--	--	--	--	--	--	--	--	--	--	--	20.295	437854	14455	19809
--	--	--	--	--	--	--	--	--	--	--	--	--	--	--	20.3	437782	14473	19810
--	--	--	--	--	--	--	--	--	--	--	--	--	--	--	20.305	437675	14490	19809
--	--	--	--	--	--	--	--	--	--	--	--	--	--	--	20.31	437535	14504	19807
--	--	--	--	--	--	--	--	--	--	--	--	--	--	--	20.315	437359	14517	19803
--	--	--	--	--	--	--	--	--	--	--	--	--	--	--	20.32	437142	14528	19798
--	--	--	--	--	--	--	--	--	--	--	--	--	--	--	20.325	436895	14537	19792
--	--	--	--	--	--	--	--	--	--	--	--	--	--	--	20.33	436626	14545	19785
--	--	--	--	--	--	--	--	--	--	--	--	--	--	--	20.335	436330	14551	19776
--	--	--	--	--	--	--	--	--	--	--	--	--	--	--	20.34	436000	14556	19767
--	--	--	--	--	--	--	--	--	--	--	--	--	--	--	20.345	435647	14561	19756
--	--	--	--	--	--	--	--	--	--	--	--	--	--	--	20.35	435282	14565	19744
--	--	--	--	--	--	--	--	--	--	--	--	--	--	--	20.355	434896	14567	19730
--	--	--	--	--	--	--	--	--	--	--	--	--	--	--	20.36	434480	14570	19715
--	--	--	--	--	--	--	--	--	--	--	--	--	--	--	20.365	434043	14571	19698
--	--	--	--	--	--	--	--	--	--	--	--	--	--	--	20.37	433597	14572	19678
--	--	--	--	--	--	--	--	--	--	--	--	--	--	--	20.375	433131	14571	19656
--	--	--	--	--	--	--	--	--	--	--	--	--	--	--	20.38	432630	14570	19633
--	--	--	--	--	--	--	--	--	--	--	--	--	--	--	20.385	432108	14567	19609
--	--	--	--	--	--	--	--	--	--	--	--	--	--	--	20.39	431577	14563	19582
--	--	--	--	--	--	--	--	--	--	--	--	--	--	--	20.395	431023	14558	19553
--	--	--	--	--	--	--	--	--	--	--	--	--	--	--	20.4	430431	14553	19524
--	--	--	--	--	--	--	--	--	--	--	--	--	--	--	20.405	429816	14546	19495
--	--	--	--	--	--	--	--	--	--	--	--	--	--	--	20.41	429195	14538	19464
--	--	--	--	--	--	--	--	--	--	--	--	--	--	--	20.415	428554	14528	19432
--	--	--	--	--	--	--	--	--	--	--	--	--	--	--	20.42	427875	14518	19400
--	--	--	--	--	--	--	--	--	--	--	--	--	--	--	20.425	427176	14506	19368
--	--	--	--	--	--	--	--	--	--	--	--	--	--	--	20.43	426478	14493	19334
--	--	--	--	--	--	--	--	--	--	--	--	--	--	--	20.435	425768	14480	19298
--	--	--	--	--	--	--	--	--	--	--	--	--	--	--	20.44	425024	14466	19263
--	--	--	--	--	--	--	--	--	--	--	--	--	--	--	20.445	424268	14451	19226
--	--	--	--	--	--	--	--	--	--	--	--	--	--	--	20.45	423521	14435	19188
--	--	--	--	--	--	--	--	--	--	--	--	--	--	--	20.455	422769	14419	19148
--	--	--	--	--	--	--	--	--	--	--	--	--	--	--	20.46	421990	14403	19108
--	--	--	--	--	--	--	--	--	--	--	--	--	--	--	20.465	421200	14386	19067
--	--	--	--	--	--	--	--	--	--	--	--	--	--	--	20.47	420418	14368	19025
--	--	--	--	--	--	--	--	--	--	--	--	--	--	--	20.475	419626	14350	18980
--	--	--	--	--	--	--	--	--	--	--	--	--	--	--	20.48	418799	14332	18935
--	--	--	--	--	--	--	--	--	--	--	--	--	--	--	20.485	417958	14313	18890
--	--	--	--	--	--	--	--	--	--	--	--	--	--	--	20.49	417128	14294	18843
--	--	--	--	--	--	--	--	--	--	--	--	--	--	--	20.495	416291	14274	18794
--	--	--	--	--	--	--	--	--	--	--	--	--	--	--	20.5	415422	14254	18745
--	--	--	--	--	--	--	--	--	--	--	--	--	--	--	20.505	414546	14233	18696
--	--	--	--	--	--	--	--	--	--	--	--	--	--	--	20.51	413689	14211	18647
--	--	--	--	--	--	--	--	--	--	--	--	--	--	--	20.515	412840	14188	18596
--	--	--	--	--	--	--	--	--	--	--	--	--	--	--	20.52	411963	14165	18547
--	--	--	--	--	--	--	--	--	--	--	--	--	--	--	20.525	411042	14139	18500
--	--	--	--	--	--	--	--	--	--	--	--	--	--	--	20.53	410096	14113	18452
--	--	--	--	--	--	--	--	--	--	--	--	--	--	--	20.535	409151	14087	18401
--	--	--	--	--	--	--	--	--	--	--	--	--	--	--	20.54	408232	14061	18347
--	--	--	--	--	--	--	--	--	--	--	--	--	--	--	20.545	407361	14034	18292
--	--	--	--	--	--	--	--	--	--	--	--	--	--	--	20.55	406533	14006	18237
--	--	--	--	--	--	--	--	--	--	--	--	--	--	--	20.555	405715	13979	18185
--	--	--	--	--	--	--	--	--	--	--	--	--	--	--	20.56	404873	13952	18135
--	--	--	--	--	--	--	--	--	--	--	--	--	--	--	20.565	404028	13924	18087
--	--	--	--	--	--	--	--	--	--	--	--	--	--	--	20.57	403202	13897	18039
--	--	--	--	--	--	--	--	--	--	--	--	--	--	--	20.575	402377	13869	17989
--	--	--	--	--	--	--	--	--	--	--	--	--	--	--	20.58	401525	13841	17941
--	--	--	--	--	--	--	--	--	--	--	--	--	--	--	20.585	400667	13813	17893
--	--	--	--	--	--	--	--	--	--	--	--	--	--	--	20.59	399829	13784	17844
--	--	--	--	--	--	--	--	--	--	--	--	--	--	--	20.595	399000	13756	17795
--	--	--	--	--	--	--	--	--	--	--	--	--	--	--	20.6	398153	13729	17746
--	--	--	--	--	--	--	--	--	--	--	--	--	--	--	20.605	397306	13701	17699
--	--	--	--	--	--	--	--	--	--	--	--	--	--	--	20.61	396486	13673	17651
--	--	--	--	--	--	--	--	--	--	--	--	--	--	--	20.615	395679	13646	17603
--	--	--	--	--	--	--	--	--	--	--	--	--	--	--	20.62	394859	13619	17557
--	--	--	--	--	--	--	--	--	--	--	--	--	--	--	20.625	394044	13592	17513
--	--	--	--	--	--	--	--	--	--	--	--	--	--	--	20.63	393257	13566	17469
--	--	--	--	--	--	--	--	--	--	--	--	--	--	--	20.635	392486	13539	17426
--	--	--	--	--	--	--	--	--	--	--	--	--	--	--	20.64	391704	13512	17384
--	--	--	--	--	--	--	--	--	--	--	--	--	--	--	20.645	390926	13485	17343
--	--	--	--	--	--	--	--	--	--	--	--	--	--	--	20.65	390174	13457	17302
--	--	--	--	--	--	--	--	--	--	--	--	--	--	--	20.655	389433	13430	17260
--	--	--	--	--	--	--	--	--	--	--	--	--	--	--	20.66	388680	13403	17220
--	--	--	--	--	--	--	--	--	--	--	--	--	--	--	20.665	387931	13376	17180
--	--	--	--	--	--	--	--	--	--	--	--	--	--	--	20.67	387209	13349	17140
--	--	--	--	--	--	--	--	--	--	--	--	--	--	--	20.675	386505	13323	17099
--	--	--	--	--	--	--	--	--	--	--	--	--	--	--	20.68	385796	13297	17059
--	--	--	--	--	--	--	--	--	--	--	--	--	--	--	20.685	385096	13270	17020
--	--	--	--	--	--	--	--	--	--	--	--	--	--	--	20.69	384425	13244	16982
--	--	--	--	--	--	--	--	--	--	--	--	--	--	--	20.695	383773	13218	16943
--	--	--	--	--	--	--	--	--	--	--	--	--	--	--	20.7	383118	13192	16906
--	--	--	--	--	--	--	--	--	--	--	--	--	--	--	20.705	382472	13165	16869
--	--	--	--	--	--	--	--	--	--	--	--	--	--	--	20.71	381851	13139	16833
--	--	--	--	--	--	--	--	--	--	--	--	--	--	--	20.715	381244	13113	16797
--	--	--	--	--	--	--	--	--	--	--	--	--	--	--	20.72	380630	13089	16762
--	--	--	--	--	--	--	--	--	--	--	--	--	--	--	20.725	380020	13064	16728
--	--	--	--	--	--	--	--	--	--	--	--	--	--	--	20.73	379432	13039	16694
--	--	--	--	--	--	--	--	--	--	--	--	--	--	--	20.735	378855	13015	16660
--	--	--	--	--	--	--	--	--	--	--	--	--	--	--	20.74	378271	12992	16627
--	--	--	--	--	--	--	--	--	--	--	--	--	--	--	20.745	377689	12967	16594
--	--	--	--	--	--	--	--	--	--	--	--	--	--	--	20.75	377125	12943	16561
--	--	--	--	--	--	--	--	--	--	--	--	--	--	--	20.755	376569	12919	16528
--	--	--	--	--	--	--	--	--	--	--	--	--	--	--	20.76	376003	12895	16496
--	--	--	--	--	--	--	--	--	--	--	--	--	--	--	20.765	375437	12871	16464
--	--	--	--	--	--	--	--	--	--	--	--	--	--	--	20.77	374890	12845	16432
--	--	--	--	--	--	--	--	--	--	--	--	--	--	--	20.775	374352	12821	16400
--	--	--	--	--	--	--	--	--	--	--	--	--	--	--	20.78	373806	12796	16368
--	--	--	--	--	--	--	--	--	--	--	--	--	--	--	20.785	373265	12771	16338
--	--	--	--	--	--	--	--	--	--	--	--	--	--	--	20.79	372745	12746	16308
--	--	--	--	--	--	--	--	--	--	--	--	--	--	--	20.795	372238	12721	16277
--	--	--	--	--	--	--	--	--	--	--	--	--	--	--	20.8	371730	12697	16248
--	--	--	--	--	--	--	--	--	--	--	--	--	--	--	20.805	371228	12673	16218
--	--	--	--	--	--	--	--	--	--	--	--	--	--	--	20.81	370743	12649	16188
--	--	--	--	--	--	--	--	--	--	--	--	--	--	--	20.815	370266	12626	16158
--	--	--	--	--	--	--	--	--	--	--	--	--	--	--	20.82	369781	12604	16128
--	--	--	--	--	--	--	--	--	--	--	--	--	--	--	20.825	369297	12581	16098
--	--	--	--	--	--	--	--	--	--	--	--	--	--	--	20.83	368827	12559	16068
--	--	--	--	--	--	--	--	--	--	--	--	--	--	--	20.835	368361	12537	16037
--	--	--	--	--	--	--	--	--	--	--	--	--	--	--	20.84	367886	12515	16007
--	--	--	--	--	--	--	--	--	--	--	--	--	--	--	20.845	367412	12493	15978
--	--	--	--	--	--	--	--	--	--	--	--	--	--	--	20.85	366952	12470	15950
--	--	--	--	--	--	--	--	--	--	--	--	--	--	--	20.855	366500	12449	15921
--	--	--	--	--	--	--	--	--	--	--	--	--	--	--	20.86	366041	12427	15893
--	--	--	--	--	--	--	--	--	--	--	--	--	--	--	20.865	365584	12406	15866
--	--	--	--	--	--	--	--	--	--	--	--	--	--	--	20.87	365143	12384	15838
--	--	--	--	--	--	--	--	--	--	--	--	--	--	--	20.875	364712	12364	15810
--	--	--	--	--	--	--	--	--	--	--	--	--	--	--	20.88	364275	12344	15782
--	--	--	--	--	--	--	--	--	--	--	--	--	--	--	20.885	363842	12324	15755
--	--	--	--	--	--	--	--	--	--	--	--	--	--	--	20.89	363428	12304	15728
--	--	--	--	--	--	--	--	--	--	--	--	--	--	--	20.895	363026	12285	15701
--	--	--	--	--	--	--	--	--	--	--	--	--	--	--	20.9	362622	12265	15674
--	--	--	--	--	--	--	--	--	--	--	--	--	--	--	20.905	362227	12244	15649
--	--	--	--	--	--	--	--	--	--	--	--	--	--	--	20.91	361851	12224	15624
--	--	--	--	--	--	--	--	--	--	--	--	--	--	--	20.915	361489	12205	15599
--	--	--	--	--	--	--	--	--	--	--	--	--	--	--	20.92	361129	12186	15575
--	--	--	--	--	--	--	--	--	--	--	--	--	--	--	20.925	360778	12168	15551
--	--	--	--	--	--	--	--	--	--	--	--	--	--	--	20.93	360445	12151	15527
--	--	--	--	--	--	--	--	--	--	--	--	--	--	--	20.935	360125	12135	15503
--	--	--	--	--	--	--	--	--	--	--	--	--	--	--	20.94	359807	12121	15481
--	--	--	--	--	--	--	--	--	--	--	--	--	--	--	20.945	359497	12108	15460
--	--	--	--	--	--	--	--	--	--	--	--	--	--	--	20.95	359202	12095	15440
--	--	--	--	--	--	--	--	--	--	--	--	--	--	--	20.955	358918	12083	15420
--	--	--	--	--	--	--	--	--	--	--	--	--	--	--	20.96	358635	12072	15402
--	--	--	--	--	--	--	--	--	--	--	--	--	--	--	20.965	358359	12060	15385
--	--	--	--	--	--	--	--	--	--	--	--	--	--	--	20.97	358099	12047	15368
--	--	--	--	--	--	--	--	--	--	--	--	--	--	--	20.975	357852	12035	15351
--	--	--	--	--	--	--	--	--	--	--	--	--	--	--	20.98	357611	12023	15335
--	--	--	--	--	--	--	--	--	--	--	--	--	--	--	20.985	357382	12010	15320
--	--	--	--	--	--	--	--	--	--	--	--	--	--	--	20.99	357177	11998	15306
--	--	--	--	--	--	--	--	--	--	--	--	--	--	--	20.995	356995	11987	15292
--	--	--	--	--	--	--	--	--	--	--	--	--	--	--	21	356831	11977	15281
--	--	--	--	--	--	--	--	--	--	--	--	--	--	--	21.005	356686	11968	15271
--	--	--	--	--	--	--	--	--	--	--	--	--	--	--	21.01	356562	11960	15263
--	--	--	--	--	--	--	--	--	--	--	--	--	--	--	21.015	356457	11952	15258
--	--	--	--	--	--	--	--	--	--	--	--	--	--	--	21.02	356367	11946	15254
--	--	--	--	--	--	--	--	--	--	--	--	--	--	--	21.025	356291	11939	15252
--	--	--	--	--	--	--	--	--	--	--	--	--	--	--	21.03	356228	11933	15252
--	--	--	--	--	--	--	--	--	--	--	--	--	--	--	21.035	356178	11927	15253
--	--	--	--	--	--	--	--	--	--	--	--	--	--	--	21.04	356138	11922	15255
--	--	--	--	--	--	--	--	--	--	--	--	--	--	--	21.045	356110	11917	15259
--	--	--	--	--	--	--	--	--	--	--	--	--	--	--	21.05	356100	11913	15265
--	--	--	--	--	--	--	--	--	--	--	--	--	--	--	21.055	356110	11909	15271
--	--	--	--	--	--	--	--	--	--	--	--	--	--	--	21.06	356143	11906	15279
--	--	--	--	--	--	--	--	--	--	--	--	--	--	--	21.065	356194	11904	15289
--	--	--	--	--	--	--	--	--	--	--	--	--	--	--	21.07	356262	11903	15300
--	--	--	--	--	--	--	--	--	--	--	--	--	--	--	21.075	356346	11903	15313
--	--	--	--	--	--	--	--	--	--	--	--	--	--	--	21.08	356448	11902	15326
--	--	--	--	--	--	--	--	--	--	--	--	--	--	--	21.085	356564	11902	15340
--	--	--	--	--	--	--	--	--	--	--	--	--	--	--	21.09	356688	11902	15355
--	--	--	--	--	--	--	--	--	--	--	--	--	--	--	21.095	356821	11902	15371
--	--	--	--	--	--	--	--	--	--	--	--	--	--	--	21.1	356967	11903	15387
--	--	--	--	--	--	--	--	--	--	--	--	--	--	--	21.105	357123	11905	15405
--	--	--	--	--	--	--	--	--	--	--	--	--	--	--	21.11	357287	11908	15423
--	--	--	--	--	--	--	--	--	--	--	--	--	--	--	21.115	357464	11911	15443
--	--	--	--	--	--	--	--	--	--	--	--	--	--	--	21.12	357659	11915	15464
--	--	--	--	--	--	--	--	--	--	--	--	--	--	--	21.125	357866	11920	15485
--	--	--	--	--	--	--	--	--	--	--	--	--	--	--	21.13	358077	11925	15508
--	--	--	--	--	--	--	--	--	--	--	--	--	--	--	21.135	358293	11930	15531
--	--	--	--	--	--	--	--	--	--	--	--	--	--	--	21.14	358521	11935	15555
--	--	--	--	--	--	--	--	--	--	--	--	--	--	--	21.145	358754	11941	15579
--	--	--	--	--	--	--	--	--	--	--	--	--	--	--	21.15	358986	11946	15603
--	--	--	--	--	--	--	--	--	--	--	--	--	--	--	21.155	359220	11953	15627
--	--	--	--	--	--	--	--	--	--	--	--	--	--	--	21.16	359462	11959	15651
--	--	--	--	--	--	--	--	--	--	--	--	--	--	--	21.165	359708	11966	15674
--	--	--	--	--	--	--	--	--	--	--	--	--	--	--	21.17	359949	11973	15698
--	--	--	--	--	--	--	--	--	--	--	--	--	--	--	21.175	360188	11980	15722
--	--	--	--	--	--	--	--	--	--	--	--	--	--	--	21.18	360433	11987	15745
--	--	--	--	--	--	--	--	--	--	--	--	--	--	--	21.185	360677	11994	15768
--	--	--	--	--	--	--	--	--	--	--	--	--	--	--	21.19	360908	12001	15790
--	--	--	--	--	--	--	--	--	--	--	--	--	--	--	21.195	361129	12008	15812
--	--	--	--	--	--	--	--	--	--	--	--	--	--	--	21.2	361345	12015	15833
--	--	--	--	--	--	--	--	--	--	--	--	--	--	--	21.205	361553	12021	15853
--	--	--	--	--	--	--	--	--	--	--	--	--	--	--	21.21	361747	12027	15872
--	--	--	--	--	--	--	--	--	--	--	--	--	--	--	21.215	361930	12033	15890
--	--	--	--	--	--	--	--	--	--	--	--	--	--	--	21.22	362108	12038	15908
--	--	--	--	--	--	--	--	--	--	--	--	--	--	--	21.225	362278	12043	15924
--	--	--	--	--	--	--	--	--	--	--	--	--	--	--	21.23	362438	12047	15938
--	--	--	--	--	--	--	--	--	--	--	--	--	--	--	21.235	362589	12051	15952
--	--	--	--	--	--	--	--	--	--	--	--	--	--	--	21.24	362738	12054	15964
--	--	--	--	--	--	--	--	--	--	--	--	--	--	--	21.245	362879	12057	15975
--	--	--	--	--	--	--	--	--	--	--	--	--	--	--	21.25	363007	12060	15985
--	--	--	--	--	--	--	--	--	--	--	--	--	--	--	21.255	363121	12063	15994
--	--	--	--	--	--	--	--	--	--	--	--	--	--	--	21.26	363223	12065	16002
--	--	--	--	--	--	--	--	--	--	--	--	--	--	--	21.265	363312	12067	16008
--	--	--	--	--	--	--	--	--	--	--	--	--	--	--	21.27	363385	12068	16013
--	--	--	--	--	--	--	--	--	--	--	--	--	--	--	21.275	363440	12070	16017
--	--	--	--	--	--	--	--	--	--	--	--	--	--	--	21.28	363480	12070	16019
--	--	--	--	--	--	--	--	--	--	--	--	--	--	--	21.285	363505	12070	16020
--	--	--	--	--	--	--	--	--	--	--	--	--	--	--	21.29	363515	12070	16020
--	--	--	--	--	--	--	--	--	--	--	--	--	--	--	21.295	363509	12069	16017
--	--	--	--	--	--	--	--	--	--	--	--	--	--	--	21.3	363487	12068	16014
--	--	--	--	--	--	--	--	--	--	--	--	--	--	--	21.305	363450	12067	16010
--	--	--	--	--	--	--	--	--	--	--	--	--	--	--	21.31	363395	12066	16004
--	--	--	--	--	--	--	--	--	--	--	--	--	--	--	21.315	363320	12065	15997
--	--	--	--	--	--	--	--	--	--	--	--	--	--	--	21.32	363220	12062	15989
--	--	--	--	--	--	--	--	--	--	--	--	--	--	--	21.325	363101	12059	15979
--	--	--	--	--	--	--	--	--	--	--	--	--	--	--	21.33	362969	12055	15967
--	--	--	--	--	--	--	--	--	--	--	--	--	--	--	21.335	362821	12051	15953
--	--	--	--	--	--	--	--	--	--	--	--	--	--	--	21.34	362653	12046	15938
--	--	--	--	--	--	--	--	--	--	--	--	--	--	--	21.345	362471	12041	15921
--	--	--	--	--	--	--	--	--	--	--	--	--	--	--	21.35	362279	12035	15903
--	--	--	--	--	--	--	--	--	--	--	--	--	--	--	21.355	362072	12029	15883
--	--	--	--	--	--	--	--	--	--	--	--	--	--	--	21.36	361843	12023	15863
--	--	--	--	--	--	--	--	--	--	--	--	--	--	--	21.365	361599	12015	15842
--	--	--	--	--	--	--	--	--	--	--	--	--	--	--	21.37	361343	12008	15819
--	--	--	--	--	--	--	--	--	--	--	--	--	--	--	21.375	361071	12000	15793
--	--	--	--	--	--	--	--	--	--	--	--	--	--	--	21.38	360771	11992	15767
--	--	--	--	--	--	--	--	--	--	--	--	--	--	--	21.385	360456	11983	15739
--	--	--	--	--	--	--	--	--	--	--	--	--	--	--	21.39	360135	11973	15709
--	--	--	--	--	--	--	--	--	--	--	--	--	--	--	21.395	359804	11963	15677
--	--	--	--	--	--	--	--	--	--	--	--	--	--	--	21.4	359454	11953	15643
--	--	--	--	--	--	--	--	--	--	--	--	--	--	--	21.405	359092	11943	15608
--	--	--	--	--	--	--	--	--	--	--	--	--	--	--	21.41	358726	11931	15571
--	--	--	--	--	--	--	--	--	--	--	--	--	--	--	21.415	358347	11920	15531
--	--	--	--	--	--	--	--	--	--	--	--	--	--	--	21.42	357943	11908	15491
--	--	--	--	--	--	--	--	--	--	--	--	--	--	--	21.425	357524	11894	15451
--	--	--	--	--	--	--	--	--	--	--	--	--	--	--	21.43	357098	11880	15410
--	--	--	--	--	--	--	--	--	--	--	--	--	--	--	21.435	356659	11864	15367
--	--	--	--	--	--	--	--	--	--	--	--	--	--	--	21.44	356192	11848	15325
--	--	--	--	--	--	--	--	--	--	--	--	--	--	--	21.445	355710	11830	15283
--	--	--	--	--	--	--	--	--	--	--	--	--	--	--	21.45	355228	11812	15240
--	--	--	--	--	--	--	--	--	--	--	--	--	--	--	21.455	354739	11794	15196
--	--	--	--	--	--	--	--	--	--	--	--	--	--	--	21.46	354228	11776	15153
--	--	--	--	--	--	--	--	--	--	--	--	--	--	--	21.465	353707	11757	15109
--	--	--	--	--	--	--	--	--	--	--	--	--	--	--	21.47	353191	11738	15064
--	--	--	--	--	--	--	--	--	--	--	--	--	--	--	21.475	352671	11719	15016
--	--	--	--	--	--	--	--	--	--	--	--	--	--	--	21.48	352131	11700	14968
--	--	--	--	--	--	--	--	--	--	--	--	--	--	--	21.485	351581	11681	14920
--	--	--	--	--	--	--	--	--	--	--	--	--	--	--	21.49	351036	11661	14868
--	--	--	--	--	--	--	--	--	--	--	--	--	--	--	21.495	350485	11642	14814
--	--	--	--	--	--	--	--	--	--	--	--	--	--	--	21.5	349911	11622	14760
--	--	--	--	--	--	--	--	--	--	--	--	--	--	--	21.505	349326	11602	14706
--	--	--	--	--	--	--	--	--	--	--	--	--	--	--	21.51	348746	11582	14649
--	--	--	--	--	--	--	--	--	--	--	--	--	--	--	21.515	348159	11562	14589
--	--	--	--	--	--	--	--	--	--	--	--	--	--	--	21.52	347547	11542	14529
--	--	--	--	--	--	--	--	--	--	--	--	--	--	--	21.525	346924	11521	14469
--	--	--	--	--	--	--	--	--	--	--	--	--	--	--	21.53	346309	11499	14408
--	--	--	--	--	--	--	--	--	--	--	--	--	--	--	21.535	345693	11478	14344
--	--	--	--	--	--	--	--	--	--	--	--	--	--	--	21.54	345055	11455	14281
--	--	--	--	--	--	--	--	--	--	--	--	--	--	--	21.545	344408	11431	14218
--	--	--	--	--	--	--	--	--	--	--	--	--	--	--	21.55	343771	11405	14154
--	--	--	--	--	--	--	--	--	--	--	--	--	--	--	21.555	343130	11380	14088
--	--	--	--	--	--	--	--	--	--	--	--	--	--	--	21.56	342465	11354	14023
--	--	--	--	--	--	--	--	--	--	--	--	--	--	--	21.565	341789	11326	13959
--	--	--	--	--	--	--	--	--	--	--	--	--	--	--	21.57	341120	11298	13893
--	--	--	--	--	--	--	--	--	--	--	--	--	--	--	21.575	340445	11271	13825
--	--	--	--	--	--	--	--	--	--	--	--	--	--	--	21.58	339742	11243	13758
--	--	--	--	--	--	--	--	--	--	--	--	--	--	--	21.585	339026	11213	13691
--	--	--	--	--	--	--	--	--	--	--	--	--	--	--	21.59	338316	11184	13624
--	--	--	--	--	--	--	--	--	--	--	--	--	--	--	21.595	337600	11156	13554
--	--	--	--	--	--	--	--	--	--	--	--	--	--	--	21.6	336853	11127	13485
--	--	--	--	--	--	--	--	--	--	--	--	--	--	--	21.605	336095	11099	13418
--	--	--	--	--	--	--	--	--	--	--	--	--	--	--	21.61	335347	11070	13349
--	--	--	--	--	--	--	--	--	--	--	--	--	--	--	21.615	334599	11043	13279
--	--	--	--	--	--	--	--	--	--	--	--	--	--	--	21.62	333827	11016	13210
--	--	--	--	--	--	--	--	--	--	--	--	--	--	--	21.625	333048	10988	13142
--	--	--	--	--	--	--	--	--	--	--	--	--	--	--	21.63	332285	10961	13072
--	--	--	--	--	--	--	--	--	--	--	--	--	--	--	21.635	331525	10934	12999
--	--	--	--	--	--	--	--	--	--	--	--	--	--	--	21.64	330743	10907	12928
--	--	--	--	--	--	--	--	--	--	--	--	--	--	--	21.645	329956	10878	12857
--	--	--	--	--	--	--	--	--	--	--	--	--	--	--	21.65	329186	10849	12784
--	--	--	--	--	--	--	--	--	--	--	--	--	--	--	21.655	328419	10820	12709
--	--	--	--	--	--	--	--	--	--	--	--	--	--	--	21.66	327629	10792	12635
--	--	--	--	--	--	--	--	--	--	--	--	--	--	--	21.665	326834	10762	12562
--	--	--	--	--	--	--	--	--	--	--	--	--	--	--	21.67	326056	10732	12488
--	--	--	--	--	--	--	--	--	--	--	--	--	--	--	21.675	325283	10702	12413
--	--	--	--	--	--	--	--	--	--	--	--	--	--	--	21.68	324487	10673	12339
--	--	--	--	--	--	--	--	--	--	--	--	--	--	--	21.685	323687	10643	12266
--	--	--	--	--	--	--	--	--	--	--	--	--	--	--	21.69	322903	10613	12192
--	--	--	--	--	--	--	--	--	--	--	--	--	--	--	21.695	322122	10584	12116
--	--	--	--	--	--	--	--	--	--	--	--	--	--	--	21.7	321318	10554	12043
--	--	--	--	--	--	--	--	--	--	--	--	--	--	--	21.705	320508	10524	11970
--	--	--	--	--	--	--	--	--	--	--	--	--	--	--	21.71	319712	10492	11897
--	--	--	--	--	--	--	--	--	--	--	--	--	--	--	21.715	318916	10462	11823
--	--	--	--	--	--	--	--	--	--	--	--	--	--	--	21.72	318094	10431	11750
--	--	--	--	--	--	--	--	--	--	--	--	--	--	--	21.725	317262	10399	11678
--	--	--	--	--	--	--	--	--	--	--	--	--	--	--	21.73	316445	10366	11603
--	--	--	--	--	--	--	--	--	--	--	--	--	--	--	21.735	315628	10334	11527
--	--	--	--	--	--	--	--	--	--	--	--	--	--	--	21.74	314785	10302	11452
--	--	--	--	--	--	--	--	--	--	--	--	--	--	--	21.745	313936	10269	11377
--	--	--	--	--	--	--	--	--	--	--	--	--	--	--	21.75	313108	10235	11299
--	--	--	--	--	--	--	--	--	--	--	--	--	--	--	21.755	312290	10203	11219
--	--	--	--	--	--	--	--	--	--	--	--	--	--	--	21.76	311455	10170	11140
--	--	--	--	--	--	--	--	--	--	--	--	--	--	--	21.765	310619	10137	11063
--	--	--	--	--	--	--	--	--	--	--	--	--	--	--	21.77	309805	10103	10984
--	--	--	--	--	--	--	--	--	--	--	--	--	--	--	21.775	308996	10070	10904
--	--	--	--	--	--	--	--	--	--	--	--	--	--	--	21.78	308166	10037	10826
--	--	--	--	--	--	--	--	--	--	--	--	--	--	--	21.785	307331	10002	10750
--	--	--	--	--	--	--	--	--	--	--	--	--	--	--	21.79	306514	9967	10673
--	--	--	--	--	--	--	--	--	--	--	--	--	--	--	21.795	305700	9933	10595
--	--	--	--	--	--	--	--	--	--	--	--	--	--	--	21.8	304863	9900	10519
--	--	--	--	--	--	--	--	--	--	--	--	--	--	--	21.805	304022	9865	10444
--	--	--	--	--	--	--	--	--	--	--	--	--	--	--	21.81	303206	9830	10368
--	--	--	--	--	--	--	--	--	--	--	--	--	--	--	21.815	302401	9797	10291
--	--	--	--	--	--	--	--	--	--	--	--	--	--	--	21.82	301582	9764	10215
--	--	--	--	--	--	--	--	--	--	--	--	--	--	--	21.825	300764	9730	10139
--	--	--	--	--	--	--	--	--	--	--	--	--	--	--	21.83	299968	9697	10062
--	--	--	--	--	--	--	--	--	--	--	--	--	--	--	21.835	299177	9664	9984
--	--	--	--	--	--	--	--	--	--	--	--	--	--	--	21.84	298364	9631	9906
--	--	--	--	--	--	--	--	--	--	--	--	--	--	--	21.845	297547	9597	9830
--	--	--	--	--	--	--	--	--	--	--	--	--	--	--	21.85	296748	9563	9752
--	--	--	--	--	--	--	--	--	--	--	--	--	--	--	21.855	295953	9530	9674
--	--	--	--	--	--	--	--	--	--	--	--	--	--	--	21.86	295136	9496	9597
--	--	--	--	--	--	--	--	--	--	--	--	--	--	--	21.865	294315	9462	9522
--	--	--	--	--	--	--	--	--	--	--	--	--	--	--	21.87	293515	9427	9447
--	--	--	--	--	--	--	--	--	--	--	--	--	--	--	21.875	292722	9393	9370
--	--	--	--	--	--	--	--	--	--	--	--	--	--	--	21.88	291912	9360	9296
--	--	--	--	--	--	--	--	--	--	--	--	--	--	--	21.885	291100	9326	9223
--	--	--	--	--	--	--	--	--	--	--	--	--	--	--	21.89	290311	9291	9150
--	--	--	--	--	--	--	--	--	--	--	--	--	--	--	21.895	289530	9258	9075
--	--	--	--	--	--	--	--	--	--	--	--	--	--	--	21.9	288734	9225	9002
--	--	--	--	--	--	--	--	--	--	--	--	--	--	--	21.905	287938	9192	8931
--	--	--	--	--	--	--	--	--	--	--	--	--	--	--	21.91	287165	9159	8859
--	--	--	--	--	--	--	--	--	--	--	--	--	--	--	21.915	286404	9128	8785
--	--	--	--	--	--	--	--	--	--	--	--	--	--	--	21.92	285629	9097	8714
--	--	--	--	--	--	--	--	--	--	--	--	--	--	--	21.925	284856	9066	8645
--	--	--	--	--	--	--	--	--	--	--	--	--	--	--	21.93	284105	9035	8574
--	--	--	--	--	--	--	--	--	--	--	--	--	--	--	21.935	283364	9005	8503
--	--	--	--	--	--	--	--	--	--	--	--	--	--	--	21.94	282608	8975	8434
--	--	--	--	--	--	--	--	--	--	--	--	--	--	--	21.945	281852	8944	8365
--	--	--	--	--	--	--	--	--	--	--	--	--	--	--	21.95	281117	8913	8297
--	--	--	--	--	--	--	--	--	--	--	--	--	--	--	21.955	280388	8882	8227
--	--	--	--	--	--	--	--	--	--	--	--	--	--	--	21.96	279642	8852	8158
--	--	--	--	--	--	--	--	--	--	--	--	--	--	--	21.965	278896	8821	8092
--	--	--	--	--	--	--	--	--	--	--	--	--	--	--	21.97	278171	8786	8024
--	--	--	--	--	--	--	--	--	--	--	--	--	--	--	21.975	277455	8751	7956
--	--	--	--	--	--	--	--	--	--	--	--	--	--	--	21.98	276725	8715	7890
--	--	--	--	--	--	--	--	--	--	--	--	--	--	--	21.985	275996	8681	7825
--	--	--	--	--	--	--	--	--	--	--	--	--	--	--	21.99	275291	8650	7760
--	--	--	--	--	--	--	--	--	--	--	--	--	--	--	21.995	274595	8621	7695
--	--	--	--	--	--	--	--	--	--	--	--	--	--	--	22	273888	8593	7632
--	--	--	--	--	--	--	--	--	--	--	--	--	--	--	22.005	273183	8565	7569
--	--	--	--	--	--	--	--	--	--	--	--	--	--	--	22.01	272496	8537	7507
--	--	--	--	--	--	--	--	--	--	--	--	--	--	--	22.015	271816	8511	7443
--	--	--	--	--	--	--	--	--	--	--	--	--	--	--	22.02	271119	8485	7381
--	--	--	--	--	--	--	--	--	--	--	--	--	--	--	22.025	270423	8458	7319
--	--	--	--	--	--	--	--	--	--	--	--	--	--	--	22.03	269750	8431	7257
--	--	--	--	--	--	--	--	--	--	--	--	--	--	--	22.035	269090	8405	7194
--	--	--	--	--	--	--	--	--	--	--	--	--	--	--	22.04	268423	8378	7132
--	--	--	--	--	--	--	--	--	--	--	--	--	--	--	22.045	267762	8351	7072
--	--	--	--	--	--	--	--	--	--	--	--	--	--	--	22.05	267126	8323	7012
--	--	--	--	--	--	--	--	--	--	--	--	--	--	--	22.055	266502	8295	6951
--	--	--	--	--	--	--	--	--	--	--	--	--	--	--	22.06	265871	8267	6892
--	--	--	--	--	--	--	--	--	--	--	--	--	--	--	22.065	265243	8239	6835
--	--	--	--	--	--	--	--	--	--	--	--	--	--	--	22.07	264634	8210	6778
--	--	--	--	--	--	--	--	--	--	--	--	--	--	--	22.075	264031	8183	6722
--	--	--	--	--	--	--	--	--	--	--	--	--	--	--	22.08	263415	8157	6667
--	--	--	--	--	--	--	--	--	--	--	--	--	--	--	22.085	262798	8130	6614
--	--	--	--	--	--	--	--	--	--	--	--	--	--	--	22.09	262201	8104	6561
--	--	--	--	--	--	--	--	--	--	--	--	--	--	--	22.095	261614	8079	6507
--	--	--	--	--	--	--	--	--	--	--	--	--	--	--	22.1	261020	8055	6455
--	--	--	--	--	--	--	--	--	--	--	--	--	--	--	22.105	260430	8030	6403
--	--	--	--	--	--	--	--	--	--	--	--	--	--	--	22.11	259863	8006	6350
--	--	--	--	--	--	--	--	--	--	--	--	--	--	--	22.115	259310	7982	6297
--	--	--	--	--	--	--	--	--	--	--	--	--	--	--	22.12	258754	7959	6244
--	--	--	--	--	--	--	--	--	--	--	--	--	--	--	22.125	258204	7935	6193
--	--	--	--	--	--	--	--	--	--	--	--	--	--	--	22.13	257673	7912	6142
--	--	--	--	--	--	--	--	--	--	--	--	--	--	--	22.135	257151	7889	6090
--	--	--	--	--	--	--	--	--	--	--	--	--	--	--	22.14	256620	7867	6039
--	--	--	--	--	--	--	--	--	--	--	--	--	--	--	22.145	256090	7845	5990
--	--	--	--	--	--	--	--	--	--	--	--	--	--	--	22.15	255579	7823	5941
--	--	--	--	--	--	--	--	--	--	--	--	--	--	--	22.155	255076	7801	5891
--	--	--	--	--	--	--	--	--	--	--	--	--	--	--	22.16	254566	7780	5843
--	--	--	--	--	--	--	--	--	--	--	--	--	--	--	22.165	254060	7759	5797
--	--	--	--	--	--	--	--	--	--	--	--	--	--	--	22.17	253572	7738	5751
--	--	--	--	--	--	--	--	--	--	--	--	--	--	--	22.175	253095	7718	5705
--	--	--	--	--	--	--	--	--	--	--	--	--	--	--	22.18	252612	7698	5661
--	--	--	--	--	--	--	--	--	--	--	--	--	--	--	22.185	252133	7678	5618
--	--	--	--	--	--	--	--	--	--	--	--	--	--	--	22.19	251671	7658	5575
--	--	--	--	--	--	--	--	--	--	--	--	--	--	--	22.195	251219	7639	5532
--	--	--	--	--	--	--	--	--	--	--	--	--	--	--	22.2	250761	7619	5490
--	--	--	--	--	--	--	--	--	--	--	--	--	--	--	22.205	250307	7600	5447
--	--	--	--	--	--	--	--	--	--	--	--	--	--	--	22.21	249872	7580	5404
--	--	--	--	--	--	--	--	--	--	--	--	--	--	--	22.215	249449	7561	5360
--	--	--	--	--	--	--	--	--	--	--	--	--	--	--	22.22	249025	7543	5317
--	--	--	--	--	--	--	--	--	--	--	--	--	--	--	22.225	248608	7524	5274
--	--	--	--	--	--	--	--	--	--	--	--	--	--	--	22.23	248211	7505	5232
--	--	--	--	--	--	--	--	--	--	--	--	--	--	--	22.235	247827	7486	5190
--	--	--	--	--	--	--	--	--	--	--	--	--	--	--	22.24	247444	7468	5150
--	--	--	--	--	--	--	--	--	--	--	--	--	--	--	22.245	247066	7449	5112
--	--	--	--	--	--	--	--	--	--	--	--	--	--	--	22.25	246701	7431	5075
--	--	--	--	--	--	--	--	--	--	--	--	--	--	--	22.255	246341	7414	5039
--	--	--	--	--	--	--	--	--	--	--	--	--	--	--	22.26	245974	7397	5005
--	--	--	--	--	--	--	--	--	--	--	--	--	--	--	22.265	245606	7380	4972
--	--	--	--	--	--	--	--	--	--	--	--	--	--	--	22.27	245250	7364	4938
--	--	--	--	--	--	--	--	--	--	--	--	--	--	--	22.275	244898	7349	4905
--	--	--	--	--	--	--	--	--	--	--	--	--	--	--	22.28	244541	7334	4872
--	--	--	--	--	--	--	--	--	--	--	--	--	--	--	22.285	244185	7318	4840
--	--	--	--	--	--	--	--	--	--	--	--	--	--	--	22.29	243842	7303	4807
--	--	--	--	--	--	--	--	--	--	--	--	--	--	--	22.295	243506	7287	4772
--	--	--	--	--	--	--	--	--	--	--	--	--	--	--	22.3	243166	7272	4738
--	--	--	--	--	--	--	--	--	--	--	--	--	--	--	22.305	242829	7257	4705
--	--	--	--	--	--	--	--	--	--	--	--	--	--	--	22.31	242503	7241	4671
--	--	--	--	--	--	--	--	--	--	--	--	--	--	--	22.315	242181	7226	4637
--	--	--	--	--	--	--	--	--	--	--	--	--	--	--	22.32	241854	7212	4604
--	--	--	--	--	--	--	--	--	--	--	--	--	--	--	22.325	241529	7198	4573
--	--	--	--	--	--	--	--	--	--	--	--	--	--	--	22.33	241218	7185	4543
--	--	--	--	--	--	--	--	--	--	--	--	--	--	--	22.335	240918	7172	4512
--	--	--	--	--	--	--	--	--	--	--	--	--	--	--	22.34	240620	7160	4483
--	--	--	--	--	--	--	--	--	--	--	--	--	--	--	22.345	240329	7147	4456
--	--	--	--	--	--	--	--	--	--	--	--	--	--	--	22.35	240052	7135	4429
--	--	--	--	--	--	--	--	--	--	--	--	--	--	--	22.355	239783	7123	4403
--	--	--	--	--	--	--	--	--	--	--	--	--	--	--	22.36	239513	7111	4377
--	--	--	--	--	--	--	--	--	--	--	--	--	--	--	22.365	239245	7098	4352
--	--	--	--	--	--	--	--	--	--	--	--	--	--	--	22.37	238985	7085	4325
--	--	--	--	--	--	--	--	--	--	--	--	--	--	--	22.375	238731	7073	4298
--	--	--	--	--	--	--	--	--	--	--	--	--	--	--	22.38	238472	7061	4270
--	--	--	--	--	--	--	--	--	--	--	--	--	--	--	22.385	238201	7049	4243
--	--	--	--	--	--	--	--	--	--	--	--	--	--	--	22.39	237924	7037	4215
--	--	--	--	--	--	--	--	--	--	--	--	--	--	--	22.395	237649	7026	4185
--	--	--	--	--	--	--	--	--	--	--	--	--	--	--	22.4	237381	7015	4153
--	--	--	--	--	--	--	--	--	--	--	--	--	--	--	22.405	237128	7004	4122
--	--	--	--	--	--	--	--	--	--	--	--	--	--	--	22.41	236890	6994	4092
--	--	--	--	--	--	--	--	--	--	--	--	--	--	--	22.415	236657	6984	4065
--	--	--	--	--	--	--	--	--	--	--	--	--	--	--	22.42	236419	6974	4040
--	--	--	--	--	--	--	--	--	--	--	--	--	--	--	22.425	236180	6965	4018
--	--	--	--	--	--	--	--	--	--	--	--	--	--	--	22.43	235950	6955	3996
--	--	--	--	--	--	--	--	--	--	--	--	--	--	--	22.435	235727	6946	3974
--	--	--	--	--	--	--	--	--	--	--	--	--	--	--	22.44	235505	6937	3953
--	--	--	--	--	--	--	--	--	--	--	--	--	--	--	22.445	235286	6928	3932
--	--	--	--	--	--	--	--	--	--	--	--	--	--	--	22.45	235076	6918	3910
--	--	--	--	--	--	--	--	--	--	--	--	--	--	--	22.455	234870	6909	3887
--	--	--	--	--	--	--	--	--	--	--	--	--	--	--	22.46	234662	6900	3865
--	--	--	--	--	--	--	--	--	--	--	--	--	--	--	22.465	234455	6891	3842
--	--	--	--	--	--	--	--	--	--	--	--	--	--	--	22.47	234256	6882	3820
--	--	--	--	--	--	--	--	--	--	--	--	--	--	--	22.475	234062	6874	3796
--	--	--	--	--	--	--	--	--	--	--	--	--	--	--	22.48	233866	6866	3774
--	--	--	--	--	--	--	--	--	--	--	--	--	--	--	22.485	233672	6858	3753
--	--	--	--	--	--	--	--	--	--	--	--	--	--	--	22.49	233484	6851	3732
--	--	--	--	--	--	--	--	--	--	--	--	--	--	--	22.495	233300	6843	3712
--	--	--	--	--	--	--	--	--	--	--	--	--	--	--	22.5	233114	6836	3692
--	--	--	--	--	--	--	--	--	--	--	--	--	--	--	22.505	232928	6828	3673
--	--	--	--	--	--	--	--	--	--	--	--	--	--	--	22.51	232748	6820	3655
--	--	--	--	--	--	--	--	--	--	--	--	--	--	--	22.515	232570	6813	3636
--	--	--	--	--	--	--	--	--	--	--	--	--	--	--	22.52	232390	6805	3617
--	--	--	--	--	--	--	--	--	--	--	--	--	--	--	22.525	232210	6798	3599
--	--	--	--	--	--	--	--	--	--	--	--	--	--	--	22.53	232039	6791	3580
--	--	--	--	--	--	--	--	--	--	--	--	--	--	--	22.535	231875	6784	3562
--	--	--	--	--	--	--	--	--	--	--	--	--	--	--	22.54	231715	6778	3544
--	--	--	--	--	--	--	--	--	--	--	--	--	--	--	22.545	231558	6772	3526
--	--	--	--	--	--	--	--	--	--	--	--	--	--	--	22.55	231408	6766	3509
--	--	--	--	--	--	--	--	--	--	--	--	--	--	--	22.555	231261	6760	3491
--	--	--	--	--	--	--	--	--	--	--	--	--	--	--	22.56	231112	6755	3474
--	--	--	--	--	--	--	--	--	--	--	--	--	--	--	22.565	230962	6749	3457
--	--	--	--	--	--	--	--	--	--	--	--	--	--	--	22.57	230815	6744	3440
--	--	--	--	--	--	--	--	--	--	--	--	--	--	--	22.575	230669	6740	3423
--	--	--	--	--	--	--	--	--	--	--	--	--	--	--	22.58	230517	6735	3406
--	--	--	--	--	--	--	--	--	--	--	--	--	--	--	22.585	230364	6730	3390
--	--	--	--	--	--	--	--	--	--	--	--	--	--	--	22.59	230215	6725	3375
--	--	--	--	--	--	--	--	--	--	--	--	--	--	--	22.595	230069	6720	3359
--	--	--	--	--	--	--	--	--	--	--	--	--	--	--	22.6	229920	6714	3344
--	--	--	--	--	--	--	--	--	--	--	--	--	--	--	22.605	229774	6708	3330
--	--	--	--	--	--	--	--	--	--	--	--	--	--	--	22.61	229636	6702	3316
--	--	--	--	--	--	--	--	--	--	--	--	--	--	--	22.615	229507	6696	3301
--	--	--	--	--	--	--	--	--	--	--	--	--	--	--	22.62	229383	6690	3288
--	--	--	--	--	--	--	--	--	--	--	--	--	--	--	22.625	229264	6684	3274
--	--	--	--	--	--	--	--	--	--	--	--	--	--	--	22.63	229153	6679	3261
--	--	--	--	--	--	--	--	--	--	--	--	--	--	--	22.635	229047	6674	3247
--	--	--	--	--	--	--	--	--	--	--	--	--	--	--	22.64	228943	6670	3234
--	--	--	--	--	--	--	--	--	--	--	--	--	--	--	22.645	228841	6667	3221
--	--	--	--	--	--	--	--	--	--	--	--	--	--	--	22.65	228745	6663	3207
--	--	--	--	--	--	--	--	--	--	--	--	--	--	--	22.655	228652	6660	3193
--	--	--	--	--	--	--	--	--	--	--	--	--	--	--	22.66	228560	6657	3180
--	--	--	--	--	--	--	--	--	--	--	--	--	--	--	22.665	228470	6653	3166
--	--	--	--	--	--	--	--	--	--	--	--	--	--	--	22.67	228383	6649	3154
--	--	--	--	--	--	--	--	--	--	--	--	--	--	--	22.675	228297	6644	3141
--	--	--	--	--	--	--	--	--	--	--	--	--	--	--	22.68	228209	6639	3129
--	--	--	--	--	--	--	--	--	--	--	--	--	--	--	22.685	228120	6634	3117
--	--	--	--	--	--	--	--	--	--	--	--	--	--	--	22.69	228033	6629	3107
--	--	--	--	--	--	--	--	--	--	--	--	--	--	--	22.695	227946	6624	3096
--	--	--	--	--	--	--	--	--	--	--	--	--	--	--	22.7	227856	6618	3086
--	--	--	--	--	--	--	--	--	--	--	--	--	--	--	22.705	227766	6613	3075
--	--	--	--	--	--	--	--	--	--	--	--	--	--	--	22.71	227683	6608	3064
--	--	--	--	--	--	--	--	--	--	--	--	--	--	--	22.715	227608	6603	3052
--	--	--	--	--	--	--	--	--	--	--	--	--	--	--	22.72	227541	6599	3039
--	--	--	--	--	--	--	--	--	--	--	--	--	--	--	22.725	227478	6595	3027
--	--	--	--	--	--	--	--	--	--	--	--	--	--	--	22.73	227420	6591	3015
--	--	--	--	--	--	--	--	--	--	--	--	--	--	--	22.735	227362	6588	3003
--	--	--	--	--	--	--	--	--	--	--	--	--	--	--	22.74	227302	6585	2992
--	--	--	--	--	--	--	--	--	--	--	--	--	--	--	22.745	227239	6582	2980
--	--	--	--	--	--	--	--	--	--	--	--	--	--	--	22.75	227177	6579	2969
--	--	--	--	--	--	--	--	--	--	--	--	--	--	--	22.755	227112	6575	2957
--	--	--	--	--	--	--	--	--	--	--	--	--	--	--	22.76	227042	6571	2946
--	--	--	--	--	--	--	--	--	--	--	--	--	--	--	22.765	226971	6567	2934
--	--	--	--	--	--	--	--	--	--	--	--	--	--	--	22.77	226904	6562	2923
--	--	--	--	--	--	--	--	--	--	--	--	--	--	--	22.775	226842	6558	2911
--	--	--	--	--	--	--	--	--	--	--	--	--	--	--	22.78	226783	6554	2900
--	--	--	--	--	--	--	--	--	--	--	--	--	--	--	22.785	226728	6550	2891
--	--	--	--	--	--	--	--	--	--	--	--	--	--	--	22.79	226677	6547	2881
--	--	--	--	--	--	--	--	--	--	--	--	--	--	--	22.795	226629	6544	2873
--	--	--	--	--	--	--	--	--	--	--	--	--	--	--	22.8	226582	6542	2865
--	--	--	--	--	--	--	--	--	--	--	--	--	--	--	22.805	226535	6540	2857
--	--	--	--	--	--	--	--	--	--	--	--	--	--	--	22.81	226491	6538	2850
--	--	--	--	--	--	--	--	--	--	--	--	--	--	--	22.815	226448	6536	2843
--	--	--	--	--	--	--	--	--	--	--	--	--	--	--	22.82	226404	6533	2835
--	--	--	--	--	--	--	--	--	--	--	--	--	--	--	22.825	226361	6530	2828
--	--	--	--	--	--	--	--	--	--	--	--	--	--	--	22.83	226319	6526	2820
--	--	--	--	--	--	--	--	--	--	--	--	--	--	--	22.835	226279	6522	2812
--	--	--	--	--	--	--	--	--	--	--	--	--	--	--	22.84	226239	6518	2804
--	--	--	--	--	--	--	--	--	--	--	--	--	--	--	22.845	226199	6515	2795
--	--	--	--	--	--	--	--	--	--	--	--	--	--	--	22.85	226162	6511	2785
--	--	--	--	--	--	--	--	--	--	--	--	--	--	--	22.855	226126	6508	2776
--	--	--	--	--	--	--	--	--	--	--	--	--	--	--	22.86	226090	6506	2766
--	--	--	--	--	--	--	--	--	--	--	--	--	--	--	22.865	226054	6503	2758
--	--	--	--	--	--	--	--	--	--	--	--	--	--	--	22.87	226019	6501	2749
--	--	--	--	--	--	--	--	--	--	--	--	--	--	--	22.875	225985	6499	2741
--	--	--	--	--	--	--	--	--	--	--	--	--	--	--	22.88	225950	6497	2734
--	--	--	--	--	--	--	--	--	--	--	--	--	--	--	22.885	225916	6494	2726
--	--	--	--	--	--	--	--	--	--	--	--	--	--	--	22.89	225883	6491	2718
--	--	--	--	--	--	--	--	--	--	--	--	--	--	--	22.895	225853	6488	2711
--	--	--	--	--	--	--	--	--	--	--	--	--	--	--	22.9	225824	6485	2703
--	--	--	--	--	--	--	--	--	--	--	--	--	--	--	22.905	225796	6482	2694
--	--	--	--	--	--	--	--	--	--	--	--	--	--	--	22.91	225770	6480	2686
--	--	--	--	--	--	--	--	--	--	--	--	--	--	--	22.915	225744	6477	2677
--	--	--	--	--	--	--	--	--	--	--	--	--	--	--	22.92	225718	6474	2668
--	--	--	--	--	--	--	--	--	--	--	--	--	--	--	22.925	225692	6472	2660
--	--	--	--	--	--	--	--	--	--	--	--	--	--	--	22.93	225667	6470	2653
--	--	--	--	--	--	--	--	--	--	--	--	--	--	--	22.935	225642	6468	2646
--	--	--	--	--	--	--	--	--	--	--	--	--	--	--	22.94	225619	6466	2640
--	--	--	--	--	--	--	--	--	--	--	--	--	--	--	22.945	225597	6464	2635
--	--	--	--	--	--	--	--	--	--	--	--	--	--	--	22.95	225578	6462	2629
--	--	--	--	--	--	--	--	--	--	--	--	--	--	--	22.955	225563	6460	2624
--	--	--	--	--	--	--	--	--	--	--	--	--	--	--	22.96	225551	6458	2619
--	--	--	--	--	--	--	--	--	--	--	--	--	--	--	22.965	225542	6457	2613
--	--	--	--	--	--	--	--	--	--	--	--	--	--	--	22.97	225532	6455	2608
--	--	--	--	--	--	--	--	--	--	--	--	--	--	--	22.975	225521	6454	2602
--	--	--	--	--	--	--	--	--	--	--	--	--	--	--	22.98	225506	6453	2595
--	--	--	--	--	--	--	--	--	--	--	--	--	--	--	22.985	225488	6452	2589
--	--	--	--	--	--	--	--	--	--	--	--	--	--	--	22.99	225471	6452	2582
--	--	--	--	--	--	--	--	--	--	--	--	--	--	--	22.995	225456	6451	2575
--	--	--	--	--	--	--	--	--	--	--	--	--	--	--	23	225441	6450	2568
--	--	--	--	--	--	--	--	--	--	--	--	--	--	--	23.005	225428	6449	2561
--	--	--	--	--	--	--	--	--	--	--	--	--	--	--	23.01	225417	6449	2554
--	--	--	--	--	--	--	--	--	--	--	--	--	--	--	23.015	225407	6450	2547
--	--	--	--	--	--	--	--	--	--	--	--	--	--	--	23.02	225398	6450	2541
--	--	--	--	--	--	--	--	--	--	--	--	--	--	--	23.025	225389	6450	2534
--	--	--	--	--	--	--	--	--	--	--	--	--	--	--	23.03	225381	6450	2529
--	--	--	--	--	--	--	--	--	--	--	--	--	--	--	23.035	225371	6450	2524
--	--	--	--	--	--	--	--	--	--	--	--	--	--	--	23.04	225361	6450	2519
--	--	--	--	--	--	--	--	--	--	--	--	--	--	--	23.045	225351	6451	2514
--	--	--	--	--	--	--	--	--	--	--	--	--	--	--	23.05	225343	6451	2510
--	--	--	--	--	--	--	--	--	--	--	--	--	--	--	23.055	225338	6451	2505
--	--	--	--	--	--	--	--	--	--	--	--	--	--	--	23.06	225337	6452	2500
--	--	--	--	--	--	--	--	--	--	--	--	--	--	--	23.065	225340	6452	2495
--	--	--	--	--	--	--	--	--	--	--	--	--	--	--	23.07	225345	6451	2489
--	--	--	--	--	--	--	--	--	--	--	--	--	--	--	23.075	225352	6450	2482
--	--	--	--	--	--	--	--	--	--	--	--	--	--	--	23.08	225362	6449	2475
--	--	--	--	--	--	--	--	--	--	--	--	--	--	--	23.085	225373	6447	2469
--	--	--	--	--	--	--	--	--	--	--	--	--	--	--	23.09	225385	6445	2462
--	--	--	--	--	--	--	--	--	--	--	--	--	--	--	23.095	225397	6444	2456
--	--	--	--	--	--	--	--	--	--	--	--	--	--	--	23.1	225411	6442	2449
--	--	--	--	--	--	--	--	--	--	--	--	--	--	--	23.105	225425	6441	2443
--	--	--	--	--	--	--	--	--	--	--	--	--	--	--	23.11	225438	6440	2437
--	--	--	--	--	--	--	--	--	--	--	--	--	--	--	23.115	225451	6439	2431
--	--	--	--	--	--	--	--	--	--	--	--	--	--	--	23.12	225464	6438	2425
--	--	--	--	--	--	--	--	--	--	--	--	--	--	--	23.125	225478	6438	2419
--	--	--	--	--	--	--	--	--	--	--	--	--	--	--	23.13	225491	6437	2413
--	--	--	--	--	--	--	--	--	--	--	--	--	--	--	23.135	225505	6436	2408
--	--	--	--	--	--	--	--	--	--	--	--	--	--	--	23.14	225522	6436	2403
--	--	--	--	--	--	--	--	--	--	--	--	--	--	--	23.145	225538	6436	2398
--	--	--	--	--	--	--	--	--	--	--	--	--	--	--	23.15	225554	6436	2394
--	--	--	--	--	--	--	--	--	--	--	--	--	--	--	23.155	225568	6437	2390
--	--	--	--	--	--	--	--	--	--	--	--	--	--	--	23.16	225580	6437	2387
--	--	--	--	--	--	--	--	--	--	--	--	--	--	--	23.165	225590	6439	2383
--	--	--	--	--	--	--	--	--	--	--	--	--	--	--	23.17	225598	6440	2380
--	--	--	--	--	--	--	--	--	--	--	--	--	--	--	23.175	225603	6441	2376
--	--	--	--	--	--	--	--	--	--	--	--	--	--	--	23.18	225605	6443	2372
--	--	--	--	--	--	--	--	--	--	--	--	--	--	--	23.185	225606	6444	2369
--	--	--	--	--	--	--	--	--	--	--	--	--	--	--	23.19	225608	6446	2365
--	--	--	--	--	--	--	--	--	--	--	--	--	--	--	23.195	225612	6447	2361
--	--	--	--	--	--	--	--	--	--	--	--	--	--	--	23.2	225618	6448	2357
--	--	--	--	--	--	--	--	--	--	--	--	--	--	--	23.205	225627	6449	2353
--	--	--	--	--	--	--	--	--	--	--	--	--	--	--	23.21	225637	6449	2348
--	--	--	--	--	--	--	--	--	--	--	--	--	--	--	23.215	225648	6450	2343
--	--	--	--	--	--	--	--	--	--	--	--	--	--	--	23.22	225660	6449	2337
--	--	--	--	--	--	--	--	--	--	--	--	--	--	--	23.225	225672	6448	2332
--	--	--	--	--	--	--	--	--	--	--	--	--	--	--	23.23	225683	6446	2327
--	--	--	--	--	--	--	--	--	--	--	--	--	--	--	23.235	225694	6444	2322
--	--	--	--	--	--	--	--	--	--	--	--	--	--	--	23.24	225703	6441	2318
--	--	--	--	--	--	--	--	--	--	--	--	--	--	--	23.245	225712	6439	2314
--	--	--	--	--	--	--	--	--	--	--	--	--	--	--	23.25	225721	6436	2311
--	--	--	--	--	--	--	--	--	--	--	--	--	--	--	23.255	225730	6434	2309
--	--	--	--	--	--	--	--	--	--	--	--	--	--	--	23.26	225739	6433	2307
--	--	--	--	--	--	--	--	--	--	--	--	--	--	--	23.265	225748	6433	2304
--	--	--	--	--	--	--	--	--	--	--	--	--	--	--	23.27	225756	6434	2301
--	--	--	--	--	--	--	--	--	--	--	--	--	--	--	23.275	225762	6436	2298
--	--	--	--	--	--	--	--	--	--	--	--	--	--	--	23.28	225766	6438	2294
--	--	--	--	--	--	--	--	--	--	--	--	--	--	--	23.285	225769	6440	2291
--	--	--	--	--	--	--	--	--	--	--	--	--	--	--	23.29	225772	6442	2287
--	--	--	--	--	--	--	--	--	--	--	--	--	--	--	23.295	225774	6444	2284
--	--	--	--	--	--	--	--	--	--	--	--	--	--	--	23.3	225775	6445	2281
--	--	--	--	--	--	--	--	--	--	--	--	--	--	--	23.305	225778	6447	2279
--	--	--	--	--	--	--	--	--	--	--	--	--	--	--	23.31	225784	6447	2276
--	--	--	--	--	--	--	--	--	--	--	--	--	--	--	23.315	225795	6448	2274
--	--	--	--	--	--	--	--	--	--	--	--	--	--	--	23.32	225812	6449	2271
--	--	--	--	--	--	--	--	--	--	--	--	--	--	--	23.325	225833	6450	2268
--	--	--	--	--	--	--	--	--	--	--	--	--	--	--	23.33	225856	6451	2265
--	--	--	--	--	--	--	--	--	--	--	--	--	--	--	23.335	225883	6452	2261
--	--	--	--	--	--	--	--	--	--	--	--	--	--	--	23.34	225913	6452	2258
--	--	--	--	--	--	--	--	--	--	--	--	--	--	--	23.345	225944	6453	2254
--	--	--	--	--	--	--	--	--	--	--	--	--	--	--	23.35	225973	6453	2251
--	--	--	--	--	--	--	--	--	--	--	--	--	--	--	23.355	225999	6452	2248
--	--	--	--	--	--	--	--	--	--	--	--	--	--	--	23.36	226023	6451	2245
--	--	--	--	--	--	--	--	--	--	--	--	--	--	--	23.365	226043	6451	2241
--	--	--	--	--	--	--	--	--	--	--	--	--	--	--	23.37	226063	6450	2238
--	--	--	--	--	--	--	--	--	--	--	--	--	--	--	23.375	226082	6449	2234
--	--	--	--	--	--	--	--	--	--	--	--	--	--	--	23.38	226102	6448	2230
--	--	--	--	--	--	--	--	--	--	--	--	--	--	--	23.385	226123	6448	2226
--	--	--	--	--	--	--	--	--	--	--	--	--	--	--	23.39	226143	6449	2221
--	--	--	--	--	--	--	--	--	--	--	--	--	--	--	23.395	226165	6450	2217
--	--	--	--	--	--	--	--	--	--	--	--	--	--	--	23.4	226187	6451	2213
--	--	--	--	--	--	--	--	--	--	--	--	--	--	--	23.405	226212	6452	2209
--	--	--	--	--	--	--	--	--	--	--	--	--	--	--	23.41	226237	6453	2207
--	--	--	--	--	--	--	--	--	--	--	--	--	--	--	23.415	226265	6454	2204
--	--	--	--	--	--	--	--	--	--	--	--	--	--	--	23.42	226296	6456	2203
--	--	--	--	--	--	--	--	--	--	--	--	--	--	--	23.425	226329	6457	2201
--	--	--	--	--	--	--	--	--	--	--	--	--	--	--	23.43	226364	6458	2199
--	--	--	--	--	--	--	--	--	--	--	--	--	--	--	23.435	226400	6459	2197
--	--	--	--	--	--	--	--	--	--	--	--	--	--	--	23.44	226440	6460	2195
--	--	--	--	--	--	--	--	--	--	--	--	--	--	--	23.445	226481	6461	2193
--	--	--	--	--	--	--	--	--	--	--	--	--	--	--	23.45	226519	6462	2190
--	--	--	--	--	--	--	--	--	--	--	--	--	--	--	23.455	226553	6463	2187
--	--	--	--	--	--	--	--	--	--	--	--	--	--	--	23.46	226583	6464	2184
--	--	--	--	--	--	--	--	--	--	--	--	--	--	--	23.465	226609	6465	2181
--	--	--	--	--	--	--	--	--	--	--	--	--	--	--	23.47	226633	6467	2178
--	--	--	--	--	--	--	--	--	--	--	--	--	--	--	23.475	226655	6468	2175
--	--	--	--	--	--	--	--	--	--	--	--	--	--	--	23.48	226676	6470	2173
--	--	--	--	--	--	--	--	--	--	--	--	--	--	--	23.485	226697	6471	2171
--	--	--	--	--	--	--	--	--	--	--	--	--	--	--	23.49	226718	6473	2169
--	--	--	--	--	--	--	--	--	--	--	--	--	--	--	23.495	226739	6474	2167
--	--	--	--	--	--	--	--	--	--	--	--	--	--	--	23.5	226762	6475	2166
--	--	--	--	--	--	--	--	--	--	--	--	--	--	--	23.505	226787	6476	2165
--	--	--	--	--	--	--	--	--	--	--	--	--	--	--	23.51	226813	6476	2165
--	--	--	--	--	--	--	--	--	--	--	--	--	--	--	23.515	226843	6476	2164
--	--	--	--	--	--	--	--	--	--	--	--	--	--	--	23.52	226878	6476	2163
--	--	--	--	--	--	--	--	--	--	--	--	--	--	--	23.525	226914	6476	2163
--	--	--	--	--	--	--	--	--	--	--	--	--	--	--	23.53	226949	6477	2162
--	--	--	--	--	--	--	--	--	--	--	--	--	--	--	23.535	226982	6478	2160
--	--	--	--	--	--	--	--	--	--	--	--	--	--	--	23.54	227012	6480	2158
--	--	--	--	--	--	--	--	--	--	--	--	--	--	--	23.545	227039	6482	2155
--	--	--	--	--	--	--	--	--	--	--	--	--	--	--	23.55	227062	6484	2153
--	--	--	--	--	--	--	--	--	--	--	--	--	--	--	23.555	227080	6486	2150
--	--	--	--	--	--	--	--	--	--	--	--	--	--	--	23.56	227094	6488	2147
--	--	--	--	--	--	--	--	--	--	--	--	--	--	--	23.565	227106	6490	2145
--	--	--	--	--	--	--	--	--	--	--	--	--	--	--	23.57	227120	6492	2143
--	--	--	--	--	--	--	--	--	--	--	--	--	--	--	23.575	227138	6494	2142
--	--	--	--	--	--	--	--	--	--	--	--	--	--	--	23.58	227162	6495	2141
--	--	--	--	--	--	--	--	--	--	--	--	--	--	--	23.585	227191	6497	2141
--	--	--	--	--	--	--	--	--	--	--	--	--	--	--	23.59	227221	6498	2141
--	--	--	--	--	--	--	--	--	--	--	--	--	--	--	23.595	227251	6500	2141
--	--	--	--	--	--	--	--	--	--	--	--	--	--	--	23.6	227280	6502	2141
--	--	--	--	--	--	--	--	--	--	--	--	--	--	--	23.605	227308	6504	2140
--	--	--	--	--	--	--	--	--	--	--	--	--	--	--	23.61	227335	6506	2139
--	--	--	--	--	--	--	--	--	--	--	--	--	--	--	23.615	227359	6508	2138
--	--	--	--	--	--	--	--	--	--	--	--	--	--	--	23.62	227382	6510	2136
--	--	--	--	--	--	--	--	--	--	--	--	--	--	--	23.625	227404	6513	2135
--	--	--	--	--	--	--	--	--	--	--	--	--	--	--	23.63	227426	6516	2133
--	--	--	--	--	--	--	--	--	--	--	--	--	--	--	23.635	227448	6519	2131
--	--	--	--	--	--	--	--	--	--	--	--	--	--	--	23.64	227470	6522	2129
--	--	--	--	--	--	--	--	--	--	--	--	--	--	--	23.645	227493	6525	2128
--	--	--	--	--	--	--	--	--	--	--	--	--	--	--	23.65	227515	6528	2126
--	--	--	--	--	--	--	--	--	--	--	--	--	--	--	23.655	227537	6531	2125
--	--	--	--	--	--	--	--	--	--	--	--	--	--	--	23.66	227560	6534	2124
--	--	--	--	--	--	--	--	--	--	--	--	--	--	--	23.665	227584	6535	2123
--	--	--	--	--	--	--	--	--	--	--	--	--	--	--	23.67	227610	6537	2122
--	--	--	--	--	--	--	--	--	--	--	--	--	--	--	23.675	227639	6538	2122
--	--	--	--	--	--	--	--	--	--	--	--	--	--	--	23.68	227673	6538	2120
--	--	--	--	--	--	--	--	--	--	--	--	--	--	--	23.685	227711	6538	2119
--	--	--	--	--	--	--	--	--	--	--	--	--	--	--	23.69	227750	6538	2116
--	--	--	--	--	--	--	--	--	--	--	--	--	--	--	23.695	227792	6537	2113
--	--	--	--	--	--	--	--	--	--	--	--	--	--	--	23.7	227836	6536	2110
--	--	--	--	--	--	--	--	--	--	--	--	--	--	--	23.705	227884	6535	2106
--	--	--	--	--	--	--	--	--	--	--	--	--	--	--	23.71	227934	6533	2103
--	--	--	--	--	--	--	--	--	--	--	--	--	--	--	23.715	227987	6532	2100
--	--	--	--	--	--	--	--	--	--	--	--	--	--	--	23.72	228046	6531	2097
--	--	--	--	--	--	--	--	--	--	--	--	--	--	--	23.725	228110	6530	2095
--	--	--	--	--	--	--	--	--	--	--	--	--	--	--	23.73	228174	6529	2093
--	--	--	--	--	--	--	--	--	--	--	--	--	--	--	23.735	228240	6529	2092
--	--	--	--	--	--	--	--	--	--	--	--	--	--	--	23.74	228310	6530	2092
--	--	--	--	--	--	--	--	--	--	--	--	--	--	--	23.745	228381	6531	2091
--	--	--	--	--	--	--	--	--	--	--	--	--	--	--	23.75	228450	6534	2090
--	--	--	--	--	--	--	--	--	--	--	--	--	--	--	23.755	228518	6536	2088
--	--	--	--	--	--	--	--	--	--	--	--	--	--	--	23.76	228585	6538	2087
--	--	--	--	--	--	--	--	--	--	--	--	--	--	--	23.765	228653	6540	2084
--	--	--	--	--	--	--	--	--	--	--	--	--	--	--	23.77	228719	6543	2082
--	--	--	--	--	--	--	--	--	--	--	--	--	--	--	23.775	228786	6545	2080
--	--	--	--	--	--	--	--	--	--	--	--	--	--	--	23.78	228856	6546	2078
--	--	--	--	--	--	--	--	--	--	--	--	--	--	--	23.785	228929	6547	2076
--	--	--	--	--	--	--	--	--	--	--	--	--	--	--	23.79	229003	6548	2075
--	--	--	--	--	--	--	--	--	--	--	--	--	--	--	23.795	229079	6548	2074
--	--	--	--	--	--	--	--	--	--	--	--	--	--	--	23.8	229160	6548	2073
--	--	--	--	--	--	--	--	--	--	--	--	--	--	--	23.805	229244	6549	2073
--	--	--	--	--	--	--	--	--	--	--	--	--	--	--	23.81	229329	6550	2073
--	--	--	--	--	--	--	--	--	--	--	--	--	--	--	23.815	229415	6552	2075
--	--	--	--	--	--	--	--	--	--	--	--	--	--	--	23.82	229504	6554	2076
--	--	--	--	--	--	--	--	--	--	--	--	--	--	--	23.825	229596	6556	2077
--	--	--	--	--	--	--	--	--	--	--	--	--	--	--	23.83	229687	6558	2079
--	--	--	--	--	--	--	--	--	--	--	--	--	--	--	23.835	229778	6561	2080
--	--	--	--	--	--	--	--	--	--	--	--	--	--	--	23.84	229873	6563	2081
--	--	--	--	--	--	--	--	--	--	--	--	--	--	--	23.845	229970	6565	2081
--	--	--	--	--	--	--	--	--	--	--	--	--	--	--	23.85	230065	6567	2080
--	--	--	--	--	--	--	--	--	--	--	--	--	--	--	23.855	230161	6569	2079
--	--	--	--	--	--	--	--	--	--	--	--	--	--	--	23.86	230260	6571	2077
--	--	--	--	--	--	--	--	--	--	--	--	--	--	--	23.865	230359	6572	2075
--	--	--	--	--	--	--	--	--	--	--	--	--	--	--	23.87	230455	6574	2072
--	--	--	--	--	--	--	--	--	--	--	--	--	--	--	23.875	230546	6575	2069
--	--	--	--	--	--	--	--	--	--	--	--	--	--	--	23.88	230635	6576	2067
--	--	--	--	--	--	--	--	--	--	--	--	--	--	--	23.885	230722	6577	2064
--	--	--	--	--	--	--	--	--	--	--	--	--	--	--	23.89	230804	6579	2061
--	--	--	--	--	--	--	--	--	--	--	--	--	--	--	23.895	230884	6580	2059
--	--	--	--	--	--	--	--	--	--	--	--	--	--	--	23.9	230963	6581	2057
--	--	--	--	--	--	--	--	--	--	--	--	--	--	--	23.905	231041	6582	2055
--	--	--	--	--	--	--	--	--	--	--	--	--	--	--	23.91	231116	6582	2053
--	--	--	--	--	--	--	--	--	--	--	--	--	--	--	23.915	231188	6583	2052
--	--	--	--	--	--	--	--	--	--	--	--	--	--	--	23.92	231259	6583	2050
--	--	--	--	--	--	--	--	--	--	--	--	--	--	--	23.925	231328	6585	2048
--	--	--	--	--	--	--	--	--	--	--	--	--	--	--	23.93	231392	6587	2047
--	--	--	--	--	--	--	--	--	--	--	--	--	--	--	23.935	231450	6589	2045
--	--	--	--	--	--	--	--	--	--	--	--	--	--	--	23.94	231504	6592	2044
--	--	--	--	--	--	--	--	--	--	--	--	--	--	--	23.945	231555	6596	2042
--	--	--	--	--	--	--	--	--	--	--	--	--	--	--	23.95	231604	6599	2041
--	--	--	--	--	--	--	--	--	--	--	--	--	--	--	23.955	231653	6602	2040
--	--	--	--	--	--	--	--	--	--	--	--	--	--	--	23.96	231704	6605	2039
--	--	--	--	--	--	--	--	--	--	--	--	--	--	--	23.965	231757	6607	2039
--	--	--	--	--	--	--	--	--	--	--	--	--	--	--	23.97	231809	6609	2038
--	--	--	--	--	--	--	--	--	--	--	--	--	--	--	23.975	231860	6611	2037
--	--	--	--	--	--	--	--	--	--	--	--	--	--	--	23.98	231913	6613	2036
--	--	--	--	--	--	--	--	--	--	--	--	--	--	--	23.985	231964	6616	2036
--	--	--	--	--	--	--	--	--	--	--	--	--	--	--	23.99	232011	6618	2035
--	--	--	--	--	--	--	--	--	--	--	--	--	--	--	23.995	232051	6621	2035
--	--	--	--	--	--	--	--	--	--	--	--	--	--	--	24	232086	6623	2034
--	--	--	--	--	--	--	--	--	--	--	--	--	--	--	24.005	232117	6625	2033
--	--	--	--	--	--	--	--	--	--	--	--	--	--	--	24.01	232145	6627	2032
--	--	--	--	--	--	--	--	--	--	--	--	--	--	--	24.015	232171	6629	2030
--	--	--	--	--	--	--	--	--	--	--	--	--	--	--	24.02	232197	6631	2029
--	--	--	--	--	--	--	--	--	--	--	--	--	--	--	24.025	232223	6632	2028
--	--	--	--	--	--	--	--	--	--	--	--	--	--	--	24.03	232248	6633	2027
--	--	--	--	--	--	--	--	--	--	--	--	--	--	--	24.035	232274	6634	2026
--	--	--	--	--	--	--	--	--	--	--	--	--	--	--	24.04	232301	6636	2025
--	--	--	--	--	--	--	--	--	--	--	--	--	--	--	24.045	232327	6637	2025
--	--	--	--	--	--	--	--	--	--	--	--	--	--	--	24.05	232353	6639	2025
--	--	--	--	--	--	--	--	--	--	--	--	--	--	--	24.055	232376	6641	2027
--	--	--	--	--	--	--	--	--	--	--	--	--	--	--	24.06	232398	6643	2028
--	--	--	--	--	--	--	--	--	--	--	--	--	--	--	24.065	232419	6645	2029
--	--	--	--	--	--	--	--	--	--	--	--	--	--	--	24.07	232440	6647	2029
--	--	--	--	--	--	--	--	--	--	--	--	--	--	--	24.075	232462	6649	2029
--	--	--	--	--	--	--	--	--	--	--	--	--	--	--	24.08	232485	6651	2027
--	--	--	--	--	--	--	--	--	--	--	--	--	--	--	24.085	232510	6653	2026
--	--	--	--	--	--	--	--	--	--	--	--	--	--	--	24.09	232536	6655	2024
--	--	--	--	--	--	--	--	--	--	--	--	--	--	--	24.095	232563	6658	2022
--	--	--	--	--	--	--	--	--	--	--	--	--	--	--	24.1	232591	6660	2020
--	--	--	--	--	--	--	--	--	--	--	--	--	--	--	24.105	232620	6663	2018
--	--	--	--	--	--	--	--	--	--	--	--	--	--	--	24.11	232650	6667	2016
--	--	--	--	--	--	--	--	--	--	--	--	--	--	--	24.115	232679	6670	2015
--	--	--	--	--	--	--	--	--	--	--	--	--	--	--	24.12	232708	6673	2014
--	--	--	--	--	--	--	--	--	--	--	--	--	--	--	24.125	232737	6676	2013
--	--	--	--	--	--	--	--	--	--	--	--	--	--	--	24.13	232765	6678	2012
--	--	--	--	--	--	--	--	--	--	--	--	--	--	--	24.135	232790	6681	2010
--	--	--	--	--	--	--	--	--	--	--	--	--	--	--	24.14	232815	6683	2008
--	--	--	--	--	--	--	--	--	--	--	--	--	--	--	24.145	232839	6686	2006
--	--	--	--	--	--	--	--	--	--	--	--	--	--	--	24.15	232860	6689	2004
--	--	--	--	--	--	--	--	--	--	--	--	--	--	--	24.155	232880	6693	2002
--	--	--	--	--	--	--	--	--	--	--	--	--	--	--	24.16	232899	6696	2001
--	--	--	--	--	--	--	--	--	--	--	--	--	--	--	24.165	232917	6699	1999
--	--	--	--	--	--	--	--	--	--	--	--	--	--	--	24.17	232936	6702	1999
--	--	--	--	--	--	--	--	--	--	--	--	--	--	--	24.175	232956	6705	1998
--	--	--	--	--	--	--	--	--	--	--	--	--	--	--	24.18	232979	6708	1998
--	--	--	--	--	--	--	--	--	--	--	--	--	--	--	24.185	233004	6710	1998
--	--	--	--	--	--	--	--	--	--	--	--	--	--	--	24.19	233031	6711	1999
--	--	--	--	--	--	--	--	--	--	--	--	--	--	--	24.195	233060	6713	1999
--	--	--	--	--	--	--	--	--	--	--	--	--	--	--	24.2	233094	6715	2000
--	--	--	--	--	--	--	--	--	--	--	--	--	--	--	24.205	233130	6717	2000
--	--	--	--	--	--	--	--	--	--	--	--	--	--	--	24.21	233165	6719	2001
--	--	--	--	--	--	--	--	--	--	--	--	--	--	--	24.215	233201	6722	2000
--	--	--	--	--	--	--	--	--	--	--	--	--	--	--	24.22	233236	6724	2000
--	--	--	--	--	--	--	--	--	--	--	--	--	--	--	24.225	233272	6727	1999
--	--	--	--	--	--	--	--	--	--	--	--	--	--	--	24.23	233307	6731	1999
--	--	--	--	--	--	--	--	--	--	--	--	--	--	--	24.235	233342	6734	1999
--	--	--	--	--	--	--	--	--	--	--	--	--	--	--	24.24	233378	6737	2000
--	--	--	--	--	--	--	--	--	--	--	--	--	--	--	24.245	233414	6741	2000
--	--	--	--	--	--	--	--	--	--	--	--	--	--	--	24.25	233448	6745	2000
--	--	--	--	--	--	--	--	--	--	--	--	--	--	--	24.255	233480	6750	2001
--	--	--	--	--	--	--	--	--	--	--	--	--	--	--	24.26	233511	6754	2001
--	--	--	--	--	--	--	--	--	--	--	--	--	--	--	24.265	233540	6759	2000
--	--	--	--	--	--	--	--	--	--	--	--	--	--	--	24.27	233569	6764	2000
--	--	--	--	--	--	--	--	--	--	--	--	--	--	--	24.275	233599	6769	1999
--	--	--	--	--	--	--	--	--	--	--	--	--	--	--	24.28	233630	6774	1998
--	--	--	--	--	--	--	--	--	--	--	--	--	--	--	24.285	233664	6779	1997
--	--	--	--	--	--	--	--	--	--	--	--	--	--	--	24.29	233702	6785	1997
--	--	--	--	--	--	--	--	--	--	--	--	--	--	--	24.295	233746	6790	1998
--	--	--	--	--	--	--	--	--	--	--	--	--	--	--	24.3	233798	6794	1998
--	--	--	--	--	--	--	--	--	--	--	--	--	--	--	24.305	233856	6799	1999
--	--	--	--	--	--	--	--	--	--	--	--	--	--	--	24.31	233915	6802	2000
--	--	--	--	--	--	--	--	--	--	--	--	--	--	--	24.315	233975	6806	2001
--	--	--	--	--	--	--	--	--	--	--	--	--	--	--	24.32	234035	6809	2002
--	--	--	--	--	--	--	--	--	--	--	--	--	--	--	24.325	234096	6812	2003
--	--	--	--	--	--	--	--	--	--	--	--	--	--	--	24.33	234154	6815	2003
--	--	--	--	--	--	--	--	--	--	--	--	--	--	--	24.335	234210	6818	2003
--	--	--	--	--	--	--	--	--	--	--	--	--	--	--	24.34	234265	6821	2003
--	--	--	--	--	--	--	--	--	--	--	--	--	--	--	24.345	234321	6825	2003
--	--	--	--	--	--	--	--	--	--	--	--	--	--	--	24.35	234377	6829	2003
--	--	--	--	--	--	--	--	--	--	--	--	--	--	--	24.355	234436	6832	2004
--	--	--	--	--	--	--	--	--	--	--	--	--	--	--	24.36	234501	6836	2004
--	--	--	--	--	--	--	--	--	--	--	--	--	--	--	24.365	234570	6839	2005
--	--	--	--	--	--	--	--	--	--	--	--	--	--	--	24.37
--	--	--	--	--	--	--	--	--	--	--	--	--	--	--	24.375
--	--	--	--	--	--	--	--	--	--	--	--	--	--	--	24.38
--	--	--	--	--	--	--	--	--	--	--	--	--	--	--	24.385
--	--	--	--	--	--	--	--	--	--	--	--	--	--	--	24.39
--	--	--	--	--	--	--	--	--	--	--	--	--	--	--	24.395
--	--	--	--	--	--	--	--	--	--	--	--	--	--	--	24.4
--	--	--	--	--	--	--	--	--	--	--	--	--	--	--	24.405
--	--	--	--	--	--	--	--	--	--	--	--	--	--	--	24.41
--	--	--	--	--	--	--	--	--	--	--	--	--	--	--	24.415
--	--	--	--	--	--	--	--	--	--	--	--	--	--	--	24.42
--	--	--	--	--	--	--	--	--	--	--	--	--	--	--	24.425
--	--	--	--	--	--	--	--	--	--	--	--	--	--	--	24.43
--	--	--	--	--	--	--	--	--	--	--	--	--	--	--	24.435
--	--	--	--	--	--	--	--	--	--	--	--	--	--	--	24.44
--	--	--	--	--	--	--	--	--	--	--	--	--	--	--	24.445
--	--	--	--	--	--	--	--	--	--	--	--	--	--	--	24.45
--	--	--	--	--	--	--	--	--	--	--	--	--	--	--	24.455
--	--	--	--	--	--	--	--	--	--	--	--	--	--	--	24.46
--	--	--	--	--	--	--	--	--	--	--	--	--	--	--	24.465
--	--	--	--	--	--	--	--	--	--	--	--	--	--	--	24.47
--	--	--	--	--	--	--	--	--	--	--	--	--	--	--	24.475
--	--	--	--	--	--	--	--	--	--	--	--	--	--	--	24.48
--	--	--	--	--	--	--	--	--	--	--	--	--	--	--	24.485
--	--	--	--	--	--	--	--	--	--	--	--	--	--	--	24.49
--	--	--	--	--	--	--	--	--	--	--	--	--	--	--	24.495
--	--	--	--	--	--	--	--	--	--	--	--	--	--	--	24.5
--	--	--	--	--	--	--	--	--	--	--	--	--	--	--	24.505
--	--	--	--	--	--	--	--	--	--	--	--	--	--	--	24.51
--	--	--	--	--	--	--	--	--	--	--	--	--	--	--	24.515
--	--	--	--	--	--	--	--	--	--	--	--	--	--	--	24.52
--	--	--	--	--	--	--	--	--	--	--	--	--	--	--	24.525
--	--	--	--	--	--	--	--	--	--	--	--	--	--	--	24.53
--	--	--	--	--	--	--	--	--	--	--	--	--	--	--	24.535
--	--	--	--	--	--	--	--	--	--	--	--	--	--	--	24.54
--	--	--	--	--	--	--	--	--	--	--	--	--	--	--	24.545
--	--	--	--	--	--	--	--	--	--	--	--	--	--	--	24.55
--	--	--	--	--	--	--	--	--	--	--	--	--	--	--	24.555
--	--	--	--	--	--	--	--	--	--	--	--	--	--	--	24.56
--	--	--	--	--	--	--	--	--	--	--	--	--	--	--	24.565
--	--	--	--	--	--	--	--	--	--	--	--	--	--	--	24.57
--	--	--	--	--	--	--	--	--	--	--	--	--	--	--	24.575
--	--	--	--	--	--	--	--	--	--	--	--	--	--	--	24.58
--	--	--	--	--	--	--	--	--	--	--	--	--	--	--	24.585
--	--	--	--	--	--	--	--	--	--	--	--	--	--	--	24.59
--	--	--	--	--	--	--	--	--	--	--	--	--	--	--	24.595
--	--	--	--	--	--	--	--	--	--	--	--	--	--	--	24.6
--	--	--	--	--	--	--	--	--	--	--	--	--	--	--	24.605
--	--	--	--	--	--	--	--	--	--	--	--	--	--	--	24.61
--	--	--	--	--	--	--	--	--	--	--	--	--	--	--	24.615
--	--	--	--	--	--	--	--	--	--	--	--	--	--	--	24.62
--	--	--	--	--	--	--	--	--	--	--	--	--	--	--	24.625
--	--	--	--	--	--	--	--	--	--	--	--	--	--	--	24.63
--	--	--	--	--	--	--	--	--	--	--	--	--	--	--	24.635
--	--	--	--	--	--	--	--	--	--	--	--	--	--	--	24.64
--	--	--	--	--	--	--	--	--	--	--	--	--	--	--	24.645
--	--	--	--	--	--	--	--	--	--	--	--	--	--	--	24.65
--	--	--	--	--	--	--	--	--	--	--	--	--	--	--	24.655
--	--	--	--	--	--	--	--	--	--	--	--	--	--	--	24.66
--	--	--	--	--	--	--	--	--	--	--	--	--	--	--	24.665
--	--	--	--	--	--	--	--	--	--	--	--	--	--	--	24.67
--	--	--	--	--	--	--	--	--	--	--	--	--	--	--	24.675
--	--	--	--	--	--	--	--	--	--	--	--	--	--	--	24.68
--	--	--	--	--	--	--	--	--	--	--	--	--	--	--	24.685
--	--	--	--	--	--	--	--	--	--	--	--	--	--	--	24.69
--	--	--	--	--	--	--	--	--	--	--	--	--	--	--	24.695
--	--	--	--	--	--	--	--	--	--	--	--	--	--	--	24.7
--	--	--	--	--	--	--	--	--	--	--	--	--	--	--	24.705
--	--	--	--	--	--	--	--	--	--	--	--	--	--	--	24.71
--	--	--	--	--	--	--	--	--	--	--	--	--	--	--	24.715
--	--	--	--	--	--	--	--	--	--	--	--	--	--	--	24.72
--	--	--	--	--	--	--	--	--	--	--	--	--	--	--	24.725
--	--	--	--	--	--	--	--	--	--	--	--	--	--	--	24.73
--	--	--	--	--	--	--	--	--	--	--	--	--	--	--	24.735
--	--	--	--	--	--	--	--	--	--	--	--	--	--	--	24.74
--	--	--	--	--	--	--	--	--	--	--	--	--	--	--	24.745
--	--	--	--	--	--	--	--	--	--	--	--	--	--	--	24.75
--	--	--	--	--	--	--	--	--	--	--	--	--	--	--	24.755
--	--	--	--	--	--	--	--	--	--	--	--	--	--	--	24.76
--	--	--	--	--	--	--	--	--	--	--	--	--	--	--	24.765
--	--	--	--	--	--	--	--	--	--	--	--	--	--	--	24.77
--	--	--	--	--	--	--	--	--	--	--	--	--	--	--	24.775
--	--	--	--	--	--	--	--	--	--	--	--	--	--	--	24.78
--	--	--	--	--	--	--	--	--	--	--	--	--	--	--	24.785
--	--	--	--	--	--	--	--	--	--	--	--	--	--	--	24.79
--	--	--	--	--	--	--	--	--	--	--	--	--	--	--	24.795
--	--	--	--	--	--	--	--	--	--	--	--	--	--	--	24.8
--	--	--	--	--	--	--	--	--	--	--	--	--	--	--	24.805
--	--	--	--	--	--	--	--	--	--	--	--	--	--	--	24.81
--	--	--	--	--	--	--	--	--	--	--	--	--	--	--	24.815
--	--	--	--	--	--	--	--	--	--	--	--	--	--	--	24.82
--	--	--	--	--	--	--	--	--	--	--	--	--	--	--	24.825
--	--	--	--	--	--	--	--	--	--	--	--	--	--	--	24.83
--	--	--	--	--	--	--	--	--	--	--	--	--	--	--	24.835
--	--	--	--	--	--	--	--	--	--	--	--	--	--	--	24.84
--	--	--	--	--	--	--	--	--	--	--	--	--	--	--	24.845
--	--	--	--	--	--	--	--	--	--	--	--	--	--	--	24.85
--	--	--	--	--	--	--	--	--	--	--	--	--	--	--	24.855
--	--	--	--	--	--	--	--	--	--	--	--	--	--	--	24.86
--	--	--	--	--	--	--	--	--	--	--	--	--	--	--	24.865
--	--	--	--	--	--	--	--	--	--	--	--	--	--	--	24.87
--	--	--	--	--	--	--	--	--	--	--	--	--	--	--	24.875
--	--	--	--	--	--	--	--	--	--	--	--	--	--	--	24.88
--	--	--	--	--	--	--	--	--	--	--	--	--	--	--	24.885
--	--	--	--	--	--	--	--	--	--	--	--	--	--	--	24.89
--	--	--	--	--	--	--	--	--	--	--	--	--	--	--	24.895
--	--	--	--	--	--	--	--	--	--	--	--	--	--	--	24.9
--	--	--	--	--	--	--	--	--	--	--	--	--	--	--	24.905
--	--	--	--	--	--	--	--	--	--	--	--	--	--	--	24.91
--	--	--	--	--	--	--	--	--	--	--	--	--	--	--	24.915
--	--	--	--	--	--	--	--	--	--	--	--	--	--	--	24.92
--	--	--	--	--	--	--	--	--	--	--	--	--	--	--	24.925
--	--	--	--	--	--	--	--	--	--	--	--	--	--	--	24.93
--	--	--	--	--	--	--	--	--	--	--	--	--	--	--	24.935
--	--	--	--	--	--	--	--	--	--	--	--	--	--	--	24.94
--	--	--	--	--	--	--	--	--	--	--	--	--	--	--	24.945
--	--	--	--	--	--	--	--	--	--	--	--	--	--	--	24.95
--	--	--	--	--	--	--	--	--	--	--	--	--	--	--	24.955
--	--	--	--	--	--	--	--	--	--	--	--	--	--	--	24.96
--	--	--	--	--	--	--	--	--	--	--	--	--	--	--	24.965
--	--	--	--	--	--	--	--	--	--	--	--	--	--	--	24.97
--	--	--	--	--	--	--	--	--	--	--	--	--	--	--	24.975
--	--	--	--	--	--	--	--	--	--	--	--	--	--	--	24.98
--	--	--	--	--	--	--	--	--	--	--	--	--	--	--	24.985
[truncated: 2,712 more rows]

## Sheet: DMPS
very fast					medium					anticoagulation					UV data
Time (min)	20uM	4uM	0.8uM	PBS	Time (min)	20uM	4uM	0.8uM	PBS	Time (min)	20uM	4uM	0.8uM	PBS	t	220nm	254nm	280nm
0.05514	0.03128	-0.00733	-0.00453	-0.00246	0.05514	0.04492	-0.00243	-0.0006898	0.01349	0.05514	0.5291	0.5969	0.5434	0.5786	15	198878	6532	10554
0.16542	-0.05749	-0.03394	0.03293	0.0009698	0.16542	-0.02151	-0.0029	0.1019	0.0141	0.16542	0.54414	0.5966	0.5987	0.5643	15.005	198848	6542	10543
0.27571	0.05322	0.05244	-0.000637	0.0589	0.27571	0.04094	0.04898	0.02715	0.05459	0.27571	0.54812	0.5762	0.5599	0.5842	15.01	198785	6550	10528
0.38599	0.07658	0.05073	-0.01846	0.04791	0.38599	0.05724	0.04874	0.05123	0.0518	0.38599	0.5273	0.5751	0.56042	0.5918	15.015	198689	6556	10508
0.49628	0.07307	0.07581	0.01411	0.06842	0.49628	0.04835	0.06106	0.03383	0.04747	0.49628	0.54994	0.5926	0.5826	0.5862	15.02	198559	6560	10486
0.60656	0.06693	0.00308	0.05537	0.04278	0.60656	0.0518	0.045	0.08887	0.04538	0.60656	0.5783	0.5901	0.5943	0.6007	15.025	198401	6561	10460
0.71684	0.07504	0.0973	0.05705	0.07319	0.71684	0.04931	0.08322	0.04658	0.04754	0.71684	0.5069	0.56026	0.5863	0.5999	15.03	198216	6561	10429
0.82713	0.07839	0.01714	0.04616	0.00759	0.82713	0.05657	0.0612	0.04209	0.05366	0.82713	0.5749	0.5934	0.5973	0.5924	15.035	198000	6559	10395
0.93741	0.07244	0.07985	0.06387	0.08083	0.93741	0.04348	0.06722	0.0558	0.05853	0.93741	0.5189	0.5697	0.5769	0.5853	15.04	197746	6555	10358
1.04769	0.07908	0.08103	0.07307	0.02232	1.04769	0.05566	0.06549	0.06277	0.06731	1.04769	0.56652	0.56005	0.5866	0.56375	15.045	197469	6549	10318
1.15798	0.06708	0.04161	0.04927	0.04337	1.15798	0.05337	0.05277	0.04742	0.05185	1.15798	0.5235	0.589	0.5784	0.5849	15.05	197171	6542	10275
1.26826	0.04871	0.05728	0.05462	-0.00797	1.26826	0.0386	0.06021	0.03865	0.02784	1.26826	0.5824	0.5919	0.5958	0.5799	15.055	196846	6533	10228
1.37854	0.04492	0.01571	0.03271	-0.0134	1.37854	0.03627	0.04262	0.04762	0.02856	1.37854	0.5159	0.5753	0.56316	0.6027	15.06	196486	6522	10179
1.48883	-0.00788	-0.01308	0.04344	0.04484	1.48883	0.00134	0.01166	0.05088	0.07923	1.48883	0.57673	0.5732	0.5966	0.6102	15.065	196107	6510	10127
1.59911	0.04462	0.07514	0.05037	0.04059	1.59911	0.04656	0.06283	0.04776	0.05835	1.59911	0.55011	0.5683	0.5919	0.5963	15.07	195714	6497	10071
1.70939	0.05938	0.07224	0.05103	-0.0051	1.70939	0.04551	0.05076	0.04345	0.01874	1.70939	0.56744	0.5812	0.5795	0.5734	15.075	195297	6483	10011
1.81967	-0.02736	0.0007042	0.02957	-0.00726	1.81967	0.02967	0.0479	0.03999	0.0267	1.81967	0.56215	0.5895	0.5692	0.5875	15.08	194848	6468	9950
1.92996	0.07954	0.04836	0.03205	0.04446	1.92996	0.05312	0.0515	0.03317	0.04206	1.92996	0.54925	0.5592	0.5673	0.5875	15.085	194386	6451	9888
2.04024	-0.00376	0.02273	0.03021	0.02443	2.04024	0.01438	0.04	0.0396	0.04381	2.04024	0.5598	0.5783	0.5891	0.6136	15.09	193919	6433	9822
2.15053	0.03973	-0.03229	0.04979	-0.00832	2.15053	0.03286	0.03044	0.04446	0.02497	2.15053	0.5061	0.5554	0.56219	0.6062	15.095	193432	6415	9754
2.26081	0.07954	0.0899	0.05568	0.01652	2.26081	0.05309	0.06012	0.0514	0.02377	2.26081	0.5865	0.5781	0.5993	0.5724	15.1	192914	6395	9685
2.37109	0.07886	0.08981	0.0682	0.06502	2.37109	0.05249	0.07412	0.05977	0.04654	2.37109	0.55004	0.5882	0.5807	0.5943	15.105	192385	6373	9615
2.48137	0.07398	-0.0065	0.08516	0.0508	2.48137	0.05724	0.02702	0.07155	0.05809	2.48137	0.56232	0.5971	0.5832	0.6146	15.11	191858	6351	9541
2.59166	0.07862	0.08641	0.09926	0.04625	2.59166	0.06743	0.05957	0.08309	0.03245	2.59166	0.5183	0.5802	0.5751	0.5753	15.115	191322	6328	9464
2.70194	0.11	0.03725	0.04532	-0.01372	2.70194	0.1008	0.06783	0.06731	0.06171	2.70194	0.5858	0.5607	0.56025	0.56232	15.12	190764	6305	9387
2.81223	0.1134	0.1215	0.09682	0.106	2.81223	0.07152	0.0964	0.09725	0.07307	2.81223	0.5283	0.56097	0.56172	0.56259	15.125	190202	6280	9309
2.92251	0.09791	-0.03846	0.0634	0.0194	2.92251	0.06617	0.0389	0.06471	0.03774	2.92251	0.5809	0.595	0.56217	0.56225	15.13	189646	6254	9229
3.03279	0.07813	0.07173	0.05113	0.09032	3.03279	0.06288	0.05619	0.05883	0.06261	3.03279	0.55042	0.5774	0.5978	0.6096	15.135	189084	6228	9146
3.14308	0.08643	0.06063	0.021	0.05088	3.14308	0.07335	0.06006	0.02595	0.05183	3.14308	0.5596	0.5984	0.599	0.56206	15.14	188499	6202	9065
3.25336	0.09386	0.08717	0.01199	0.06835	3.25336	0.07333	0.07288	0.01409	0.0585	3.25336	0.55029	0.5984	0.5574	0.6002	15.145	187911	6175	8985
3.36364	0.0047	-0.00651	0.05498	-0.00794	3.36364	0.01625	-0.00752	0.07437	0.00784	3.36364	0.52526	0.5892	0.5909	0.595	15.15	187330	6147	8903
3.47392	0.03994	-0.0049	-0.0123	-0.00444	3.47392	0.02682	-0.00725	0.01043	0.01465	3.47392	0.55023	0.5823	0.557	0.5714	15.155	186743	6120	8821
3.58421	0.0625	-0.03506	-0.0028	-0.01607	3.58421	0.03576	-0.00442	0.02005	0.00738	3.58421	0.5258	0.56074	0.5604	0.5796	15.16	186132	6092	8741
3.69449	-0.00268	-0.01409	0.0444	0.00269	3.69449	0.00358	0.00959	0.0583	0.00902	3.69449	0.52469	0.5752	0.5787	0.5734	15.165	185522	6063	8661
3.80477	0.07949	0.057	0.02666	0.06827	3.80477	0.06188	0.04853	0.02208	0.07405	3.80477	0.54987	0.5637	0.5557	0.597	15.17	184925	6033	8580
3.91506	0.08218	0.07162	0.02287	0.01216	3.91506	0.05942	0.065	0.02511	0.03831	3.91506	0.5058	0.5757	0.5771	0.5957	15.175	184330	6004	8498
4.02534	0.07221	0.1186	0.07603	0.1104	4.02534	0.04685	0.07385	0.0531	0.06097	4.02534	0.5159	0.5959	0.56073	0.6094	15.18	183719	5975	8418
4.13563	0.0965	0.04931	0.05077	-0.00969	4.13563	0.06283	0.07253	0.04593	0.03522	4.13563	0.576	0.56013	0.5827	0.5909	15.185	183115	5945	8338
4.24591	0.0917	0.09018	0.09889	0.08332	4.24591	0.06207	0.07532	0.07274	0.067	4.24591	0.5144	0.5917	0.56041	0.6038	15.19	182528	5915	8256
4.35619	0.08017	0.02385	0.07405	0.06105	4.35619	0.05765	0.0785	0.06572	0.06881	4.35619	0.5671	0.5941	0.5968	0.602	15.195	181946	5886	8173
4.46648	0.1054	0.09909	0.0858	0.06336	4.46648	0.07016	0.08504	0.0663	0.04332	4.46648	0.5227	0.5972	0.5971	0.5723	15.2	181353	5857	8092
4.57676	0.07609	0.1017	0.02514	0.05201	4.57676	0.05561	0.07604	0.04824	0.05401	4.57676	0.56445	0.5888	0.5875	0.5949	15.205	180767	5827	8012
4.68704	0.08645	0.08804	0.07784	0.06854	4.68704	0.06391	0.06923	0.06694	0.0438	4.68704	0.5141	0.5808	0.592	0.5937	15.21	180197	5798	7932
4.79732	0.08583	0.09564	0.05357	0.0306	4.79732	0.06454	0.08068	0.05782	0.02835	4.79732	0.5659	0.5857	0.56003	0.5879	15.215	179630	5768	7851
4.90761	0.04684	0.0528	0.04967	-0.01298	4.90761	0.03772	0.05035	0.03652	0.00373	4.90761	0.5171	0.5741	0.56313	0.5721	15.22	179050	5739	7772
5.01789	0.03796	-0.02443	0.06171	0.00161	5.01789	0.03529	0.03169	0.04455	0.02027	5.01789	0.5721	0.5732	0.5926	0.5906	15.225	178474	5708	7696
[truncated: 4,664 more rows]

## Sheet: varespladib
very fast			medium			anticoagulation			UV data
t	20uM	PBS	t	20uM	PBS	t	20uM	PBS	t	220nm	254nm	280nm
[truncated: 2,001 more rows]
