# Supplementary material for: In vitro and in vivo preclinical venom inhibition assays identify metalloproteinase inhibiting drugs as potential future treatments for snakebite envenoming by Dispholidus typus
Source: Toxicon X. 2022 Jun;14:100118. doi: 10.1016/j.toxcx.2022.100118 (PMC8935517; doi:10.1016/j.toxcx.2022.100118)
Supplement: Multimedia component 3 [file mmc3.xlsx]

## Sheet: Dimercaprol
Time (seconds)	Dimercaprol 160000 nM	Dimercaprol 160000 nM	Dimercaprol 160000 nM	Dimercaprol 160000 nM	Dimercaprol 80000 nM	Dimercaprol 80000 nM	Dimercaprol 80000 nM	Dimercaprol 80000 nM	Dimercaprol 40000 nM	Dimercaprol 40000 nM	Dimercaprol 40000 nM	Dimercaprol 40000 nM	Dimercaprol 20000 nM	Dimercaprol 20000 nM	Dimercaprol 20000 nM	Dimercaprol 20000 nM	Dimercaprol 10000 nM	Dimercaprol 10000 nM	Dimercaprol 10000 nM	Dimercaprol 10000 nM	Dimercaprol 5000 nM	Dimercaprol 5000 nM	Dimercaprol 5000 nM	Dimercaprol 5000 nM	Dimercaprol 2500 nM	Dimercaprol 2500 nM	Dimercaprol 2500 nM	Dimercaprol 2500 nM	Dimercaprol 1250 nM	Dimercaprol 1250 nM	Dimercaprol 1250 nM	Dimercaprol 1250 nM	Dimercaprol 625 nM	Dimercaprol 625 nM	Dimercaprol 625 nM	Dimercaprol 625 nM	Dimercaprol 313 nM	Dimercaprol 313 nM	Dimercaprol 313 nM	Dimercaprol 313 nM	Dimercaprol 156 nM	Dimercaprol 156 nM	Dimercaprol 156 nM	Dimercaprol 156 nM	Dimercaprol 78 nM	Dimercaprol 78 nM	Dimercaprol 78 nM	Dimercaprol 78 nM	Dimercaprol 39 nM
0	17032	17650	17468	18434	17956	17461	17927	18293	17688	17855	18413	17842	18417	17491	18309	17845	23605	21218	22158	20478	25532	28429	29278	29342	53655	50663	58242	49117	50249	56510	59850	58881	54757	59511	60413	60266	57902	51870	55326	64930	55791	62403	54060	62618	56342	59176	62302	66043	58272
79	16796	17737	17273	18490	17869	17667	17849	18362	18131	18126	18128	17614	18601	18029	18501	18225	29474	24620	25264	22388	34815	38203	40452	38210	90129	84727	100299	78964	87795	93023	99928	99532	92431	99727	101057	98149	97979	87416	94740	106598	94849	106154	94892	105717	95295	98756	108580	109545	98249
158	16853	17653	17186	18321	17613	17514	17838	18312	17732	17609	18541	17541	18367	18003	18394	18261	35467	27146	27913	23822	43420	48699	51144	47403	119835	113049	135153	106562	116944	123153	131659	132424	123854	132700	135131	128985	131231	116061	128166	140409	125959	139432	124470	138922	127765	129568	146799	141427	130686
237	16800	17700	16981	17976	17653	17876	17834	17909	18167	17946	18527	17407	18525	18239	18771	18642	40404	29610	30904	25172	50770	57057	60022	56244	143186	134605	161704	128414	141903	148664	158279	159623	149757	159297	162745	151911	156872	139723	155048	167272	150988	166878	149864	164375	153697	154964	175119	170185	157426
316	16739	17490	16998	18068	17762	17508	17812	17996	18047	17686	18232	17484	18954	18219	18913	18602	45504	32511	33739	26550	58785	65347	69540	63513	163541	155451	182831	148351	163123	170212	180315	181093	170403	181250	186952	171725	178479	157828	175550	189415	171576	189361	169813	189201	174745	174333	199066	190631	179569
395	16550	17448	17047	18221	17458	17330	17915	18240	17978	17722	18005	17589	18608	18580	18548	18309	51006	34916	35997	27845	66019	73463	78288	71749	180145	171939	200868	164445	181054	183484	197607	198559	187435	201043	207607	187098	196814	174258	192296	207538	190018	208230	188385	205614	193746	195405	219807	206630	199526
474	16984	17779	16983	18110	17540	17420	17779	18040	17826	17766	18266	17791	18683	18423	19320	19098	55006	36907	38483	29548	72897	81207	86715	77425	193953	187440	214324	179392	194336	200419	212530	213879	200592	216788	224732	199713	212301	189546	208500	222516	206284	223690	203350	220109	208017	207799	235537	222081	215210
553	16724	17375	17137	18080	17579	17540	17743	18095	17904	17845	18268	17732	18482	18912	19067	18722	59468	38968	40378	30294	78031	87875	93400	83863	207629	200467	226957	193740	209625	212200	223978	224748	215394	230473	237760	212969	226130	201702	221494	236343	220101	238480	216345	234046	222539	221376	250024	234177	227518
632	16862	17408	17098	18301	17819	17602	17834	17943	18088	17705	18169	17575	18985	18922	19145	19106	63490	40785	42504	31499	84923	94136	100877	90137	216858	209786	234687	204844	219758	222446	233439	237676	224233	240649	250963	222970	236801	212881	229947	244438	229838	249524	226867	245436	232472	233699	262427	243955	239767
711	16687	17508	17131	17979	17645	17871	17944	18008	18381	17614	18136	17377	19316	19053	18987	18959	67118	42751	43889	32214	90659	100650	107608	96132	225857	221553	248158	213833	229080	232053	245429	244822	234499	249080	264033	232590	246691	220804	241653	251916	242546	259955	236406	254197	244173	240961	275538	252235	246987
790	17024	17593	17210	17809	17609	17469	17922	18037	18021	17734	18152	17600	19378	18973	19056	19108	71250	43975	45828	33619	96071	107077	113779	100781	233858	228779	253960	224531	237209	240081	251700	252564	243678	259074	272362	238415	258190	228874	250424	261968	250987	267201	247002	264444	252371	250785	281515	261482	257097
869	16919	17384	17020	17783	17761	17508	17898	17857	17736	17983	18189	17801	19295	19110	19127	19292	74080	45827	47432	35014	100992	112163	118483	106424	241138	236516	262239	232382	245010	247332	257636	261303	247514	270309	281050	246908	265041	236124	256381	268682	258891	275036	255462	271221	258384	257860	290741	267478	264596
948	17221	17726	17311	17755	17803	17858	17531	17991	18341	18048	18248	17726	19117	19145	19396	19236	77101	47126	48259	35447	105457	117470	124843	111499	246879	245518	267545	240404	252486	252905	265328	267379	256589	272772	289665	252904	271325	242432	265708	276104	265503	283113	260897	278278	264672	265434	290450	272137	271675
1027	16788	17676	17150	18128	17504	17479	17586	17838	17831	17827	18487	17772	19197	19050	19291	19155	80206	49262	50113	36683	110582	122687	130665	115630	253132	251696	272871	249304	257007	260374	271446	274614	262611	281370	293309	257707	278340	252015	270593	280875	271096	288533	266576	284894	272637	270941	299010	277837	277916
1106	17168	17715	17081	17807	17892	17611	17847	18086	18006	17909	18280	17506	19323	19221	19290	19076	82740	49887	51853	37136	114460	127598	134798	120870	258578	257123	278694	255857	263489	267219	277668	280788	269440	287129	298732	264015	284405	256294	276891	286947	279949	295218	272579	292705	279283	277757	306002	283204	282422
1185	16911	17453	16926	18343	17610	17431	17793	17645	18097	17952	18382	17828	19114	19597	19464	19271	86726	51573	52309	38328	118492	132647	139601	125265	263494	263636	284131	261239	268950	271361	280074	284576	273959	293193	305810	269647	290388	263461	282335	289444	284951	294861	277838	293084	284965	281427	308478	286525	287334
1264	16578	17573	16899	17572	17745	17460	17734	17983	18243	17736	18067	17646	18957	19237	19206	19311	87908	53264	54196	39023	124919	136886	144790	129440	267269	268904	289577	268876	273881	275994	285570	289499	277145	297939	311373	273521	288410	267332	285825	288879	288909	306777	284426	301137	289188	286899	317057	288561	291635
1343	16949	17400	16741	17968	17337	17899	18020	17924	18068	17746	18489	17750	19390	19261	19692	19286	90849	54093	55170	39812	127047	141890	149535	133372	273706	274325	293737	274721	277434	282982	291508	293561	282698	302751	316429	279801	293466	272974	289197	300192	293944	305880	286260	296255	294011	292314	321747	294671	290676
1422	16924	17428	17060	17754	17640	17814	17923	17857	17914	17979	18329	17683	19230	19527	19431	19571	94276	55051	56784	40288	131089	146131	152843	136538	275856	278682	297070	278409	283343	284893	288149	299086	287910	300075	321381	281369	297878	277119	288234	297582	299320	309053	293843	304363	293309	294691	324258	298765	294930
1501	16869	17387	17095	18412	17714	17765	17546	17823	18080	17877	18003	17448	19382	19640	19604	19487	96168	56550	57745	41621	134958	148749	157426	141439	280225	285922	296046	284919	287283	289474	298137	295453	289456	305688	326752	287596	301939	282588	292088	308891	298086	319885	296126	308060	297808	295175	327518	302151	300666
1580	16933	17464	17092	17793	17742	17596	17826	17907	18189	18071	18020	17774	19484	19700	19625	19537	98284	57476	58603	42075	138513	150843	161326	143487	282952	287274	299272	288299	291941	294496	295053	299168	293420	309576	329611	289927	306177	285520	296866	313721	300389	318714	293658	308949	300980	304401	332366	305408	303440
1659	16611	17181	16872	17740	17878	17736	18088	17852	18069	18070	18116	17705	19437	19447	19574	19444	101127	58899	59234	42390	144089	156517	165397	149556	285288	291933	303335	293426	289700	296810	299150	303910	292315	311808	336132	292256	308863	292023	297825	308129	305933	324135	297006	313028	302900	303422	336708	301749	306683
1738	16751	17786	17020	17825	17809	17645	17708	17713	18172	17957	18265	17654	19573	19944	19792	19638	104055	60259	61576	43003	146208	160175	167506	152156	291340	296900	304834	297365	292699	301535	302027	308233	297145	319220	338137	297615	312455	295711	303859	311250	309123	326752	299864	317040	310291	304992	340647	305026	309838
1817	16819	17594	16798	17845	17766	17817	17902	18100	18050	17806	18400	17555	19695	19622	19910	19605	105935	61497	61912	44259	149412	164182	172383	154709	292833	295367	310919	300389	293866	304949	305654	311844	298069	320614	341660	298989	314406	300036	306892	313134	311477	327885	303283	322062	311808	309141	340439	308601	314092
1896	16779	17616	17287	17915	17521	17795	18156	17633	17738	17908	18169	17508	19279	19729	20211	19703	107088	62042	63112	44479	152874	167815	176485	158925	289263	302417	313028	299516	298348	301993	307554	316866	299150	324711	344902	300620	316184	293728	305933	315766	315347	331180	307921	323612	314111	311948	345251	314773	313639
1975	16483	17665	16992	17562	17757	17653	17693	17963	18194	17836	18200	17596	19718	19749	20091	19721	109566	63314	64181	45406	154385	169614	179498	163066	292961	299552	315731	303771	306414	303649	309246	318016	304136	324955	349384	299184	322322	297494	312418	319463	318016	334005	308356	326106	318609	317737	350203	313831	318330
2054	16716	17563	16877	17743	17698	17654	17702	17737	18063	17910	18029	17538	19603	20122	20301	19865	112900	63869	65480	46370	159290	173673	182442	166154	293850	303230	319812	308461	304973	310152	311460	320753	307519	328373	350256	302603	325164	302324	315347	324415	321800	336987	313255	327972	320021	317423	351598	319097	322235
2133	16677	17207	17178	17654	17686	17667	17310	17734	17788	17967	18070	17362	19792	19856	20026	19947	114122	65170	66686	46825	161124	179390	186478	168764	298715	305968	322845	309507	307972	311250	318574	325582	307902	333134	352766	306647	329611	306961	317527	326123	325514	341991	314738	332766	321835	320979	350970	321451	325582
2212	16525	17393	17022	17685	17642	17525	17456	17512	17821	18101	18014	17721	19758	20083	20159	19624	115736	66313	66672	47123	164331	179493	190368	173369	298958	310170	323874	313727	309403	312106	319950	327518	310344	335243	358956	314949	330535	309873	320666	330151	328512	343194	319393	336796	323996	323892	352452	320422	327414
2291	16560	17488	16941	17925	17428	17524	17612	17453	17923	18015	18491	17788	19704	19577	20012	19653	117785	66928	68070	48051	166573	183497	193941	174624	301817	311077	327640	316429	309123	316638	323473	329994	313884	336254	359374	312751	331511	310344	322568	330465	329000	346489	322427	338851	328215	325652	357178	324084	328269
2370	16675	17523	16910	17636	17501	17614	17646	17420	18038	18084	18223	17643	19236	20266	20473	19777	119805	68368	69743	48756	169572	185352	196888	178381	305722	315086	328234	319079	312191	315958	324327	334424	318121	337684	360107	315470	335173	314651	326525	334754	331860	348982	325514	339253	329925	329314	359636	328495	333029
2449	16667	17724	16747	17774	17535	17651	17846	17616	18215	18150	18199	17975	19810	19993	20216	19722	122122	68643	70578	48987	172634	187550	198066	180508	310187	324165	330780	321852	317092	320510	325932	334808	322130	341868	362653	314738	338416	315731	326403	336098	334232	351669	325322	344536	331477	331791	360351	327624	333952
2528	16881	17372	17226	17589	17480	17789	18090	17374	17932	18172	18232	17402	19661	20008	20138	20084	123575	69436	71518	50157	176232	193830	200711	185851	309960	322235	332889	325601	320457	322514	329368	338504	319497	340666	369139	318922	340717	319934	325234	337737	335173	352627	327064	346175	336934	334040	361711	330745	337195
2607	16893	17661	16646	17581	17481	17520	17424	17361	18176	17976	18270	17602	19823	20150	20265	19750	125010	70993	71896	50943	177964	194712	204256	188630	311895	321259	333482	324903	320858	325828	330151	341938	324258	345965	365425	321293	344222	320004	333587	340072	340264	354004	331268	347116	338329	336516	364257	335417	340683
2686	16455	17469	16679	17582	17693	17740	17431	17610	18233	18055	18467	17539	19613	20328	20329	20004	126824	71547	73828	51754	180606	197288	207836	191438	312977	325183	338172	330151	322794	326821	334476	343073	326403	345355	371824	322062	345146	323560	336044	342932	341694	357526	333220	346768	341922	336516	363471	336951	341207
2765	16733	17825	16775	17485	17453	17769	17586	17473	18332	17986	18219	17474	19694	20200	20135	20207	129481	72189	74498	51316	184376	200295	210971	192797	314843	329559	341572	331791	329000	327326	336742	345827	326315	349262	373200	325234	347902	327397	340248	343368	341380	360123	336185	347937	342044	337754	365651	337108	343769
2844	16894	17501	16936	17942	17692	17367	17586	17696	18064	17897	18151	17686	19595	20170	20505	20047	130331	73375	75299	52630	185466	203516	213653	196143	318695	329628	344781	332819	327780	331703	337039	346837	328426	351737	372539	326681	348390	329959	340299	347447	343194	360142	337893	353063	341119	340509	369225	341136	343194
2923	16917	17446	16780	17509	17281	17672	17318	17101	18122	18018	18320	17627	19902	20265	20193	19724	131909	74791	75962	52696	188228	205088	215780	199645	320004	331929	344048	337195	329036	333150	340107	349627	334580	352610	375520	331268	349995	330972	340717	348321	346437	363994	342357	353778	345269	343263	368965	344659	343891
3002	16546	17177	16790	17843	17424	17580	17414	17362	18026	18346	18386	17900	19555	20016	20396	19819	132011	75105	78472	53357	189881	208553	218969	202648	322584	334546	346455	338625	329052	332628	342217	351528	334789	355033	374579	331407	349819	332976	340613	348511	347745	364692	342321	357072	347484	342862	371422	345146	347674
3081	16486	17458	16859	17632	17354	17652	17522	17273	18400	17919	18505	17485	19366	20281	20374	19996	135038	75706	78660	54465	192861	210076	221734	204940	325950	333917	349540	338817	330710	336132	342129	351477	336098	354284	380246	332993	351598	334894	343769	353097	348199	366680	345200	358904	347116	345269	371023	344851	350272
3160	16434	17646	16953	17714	17765	17359	17432	17211	18337	18268	18208	17463	19672	20275	20247	20197	136012	75969	79020	54862	194787	213034	224399	207435	327048	336498	351162	341380	334946	337806	343979	354945	338399	357247	380298	335173	357090	336796	346542	351895	350970	368493	343455	361014	349489	347569	374648	348895	353324
3239	16431	17181	16578	17258	17226	17673	17240	17211	17975	17923	18523	17531	19739	20307	20618	20189	138793	78066	80556	55579	197432	216337	228927	210010	326752	338713	351021	343961	334057	341589	347971	357003	338939	355922	380856	338032	357282	337980	348790	351285	351563	370237	346610	359130	350569	348774	373498	348929	349454
3318	16664	17203	16749	17412	17383	17585	17473	17538	17871	17912	18058	17340	19618	20499	20411	20006	139208	78614	82636	56199	200109	218200	230008	212765	328443	339009	355206	345931	335383	343420	349036	357038	341066	357892	384187	339550	359340	339323	349924	353394	353708	370865	347378	365651	351109	347866	373933	352173	352661
3397	16708	17382	16767	17711	17641	17539	17754	17464	17989	18108	18142	17748	19665	20798	20835	19923	142193	78988	82104	56698	201752	218302	232541	215130	329559	342793	357108	346647	337022	342654	349000	360822	341922	361851	384797	341416	360734	342025	350987	356376	353428	370010	350586	365164	353639	352277	374283	351965	356899
3476	16770	17407	16874	17654	17332	17572	17721	17307	18185	17974	18245	17408	19861	20338	20507	20361	142851	79606	83857	57775	203519	221674	234386	216378	329786	344117	359444	350029	339411	343786	350534	362583	345879	360926	384761	342548	361257	344153	352610	356480	355888	371633	349941	366872	353934	353795	374091	355888	355782
3555	16659	17363	16751	17146	17324	17546	17364	17007	18015	18176	18124	17536	19743	20527	20301	20075	145243	80519	84381	58006	204096	223784	236511	220652	331982	344379	360874	348895	338625	345547	352522	363717	344345	363507	385895	341817	362235	344710	356080	358503	356725	373568	354980	366855	355800	353724	376305	357230	358625
3634	16663	16935	16645	17280	17613	17570	17491	17125	18268	18111	18086	17259	19992	20549	20461	20073	145637	82199	85010	58511	206713	227068	239905	222325	332400	348058	362688	351406	340874	346943	354369	362896	347588	365145	385285	346349	362670	346610	356917	360787	356987	376740	353045	367760	355766	355504	378188	357632	358677
3713	16615	17189	16931	17643	17630	17420	17316	17595	18011	18097	18270	17304	19720	20364	20626	20426	147746	82733	86698	59242	207606	227621	240832	224356	333448	348808	366001	353846	342129	346890	355939	366576	349070	363768	388214	347919	364850	347849	358276	363507	355625	375799	357544	369191	360177	356253	377683	362966	361398
3792	16663	17501	16552	17316	17224	17898	17367	17552	18118	17938	18237	17370	20076	20574	20742	20225	150751	83166	88270	59831	212536	231197	244311	228016	337161	351250	365513	351650	345042	346681	355731	365651	350256	365756	387953	349331	364972	348442	357736	362966	359374	376636	358468	369453	359497	358729	377316	362931	361379
3871	16388	17279	16519	17552	17234	17493	17298	17119	18296	17821	18313	17609	19653	20543	20856	20164	152398	83949	88737	60596	212488	233568	247766	229760	337754	350936	365303	355225	345705	348476	358206	369103	349505	367395	388737	350221	370777	350936	360734	361467	363123	378519	360211	372137	362094	360665	378292	364101	364082
3950	16548	16920	16792	17218	17471	17414	17435	17071	18065	17982	18126	17485	20025	20455	20845	20374	152181	85354	89645	60828	215429	234868	250329	232034	341241	353342	369103	357055	348145	351319	361659	371266	354859	371300	387742	351773	370761	349158	362461	364588	364082	378676	362199	372713	364308	360700	380925	365233	363002
4029	16514	17185	16741	16910	17267	17579	17453	17368	17898	18310	18266	17443	19882	20473	20790	20396	153879	85915	91165	62226	218865	237713	250925	235407	342443	354598	369994	357788	350413	354598	363002	371980	355782	369976	392224	352695	369087	351040	363541	365668	363420	380350	363490	374195	360142	360892	380698	367342	361973
4108	16481	17025	16840	17138	17251	17649	17440	16838	18174	17935	18191	17427	19744	20551	21022	20168	156284	86999	93144	63378	219644	237976	253575	234822	343472	354859	369906	360228	347902	352104	359933	369679	356899	371215	390742	354963	371370	351790	366086	365249	364588	380176	363890	374736	362862	362443	378380	365703	366262
4187	16551	17012	16499	16992	17281	17661	17423	17246	18257	18050	18181	17367	19503	20490	20881	20400	157655	87566	93917	63349	221189	239494	254666	238409	342321	357683	371127	358799	352506	352749	363525	372242	358293	369522	390986	356341	372504	355294	367760	365094	367081	381867	364919	374475	364710	366419	378816	369051	365373
4266	16573	17101	16269	17352	17540	17711	17525	17097	18303	18359	17933	17298	20125	20824	20572	20642	159491	89065	94852	63384	221996	242405	258247	241380	345094	358206	371998	360315	349715	355644	363682	374108	356131	371492	390883	356880	373096	355888	367307	368789	367622	381657	367988	376828	364989	364519	377718	370412	366193
4345	16731	17182	16545	17055	16919	17541	17372	17079	18118	17925	17976	17387	19897	20750	20698	20469	160913	89078	95255	64325	224728	242731	260196	242893	345547	356759	371526	363471	353934	357160	365390	374335	361152	372678	392365	359026	373568	354683	371475	368250	366052	383698	366646	376846	366662	364466	377787	370220	368040
4424	16366	17382	16904	17029	17111	17267	17456	16677	18127	18061	18145	17246	19970	20491	21077	20128	160399	90576	96622	66214	225999	245956	263620	245025	345112	361938	373009	364831	354406	357858	365878	373602	360473	372504	390759	362304	377281	357508	370969	369732	367726	384587	369836	381413	366349	366314	378694	374265	370796
4503	16632	17279	16435	17061	17272	17549	17449	17133	18109	18000	18073	17248	19684	20913	20794	20372	164257	91125	97799	66121	229799	247971	265586	246457	348233	362880	377647	363437	354353	358695	365198	375799	357858	375764	391649	360612	375799	357386	372521	369767	369139	386487	368773	376271	367726	368128	376427	373115	369295
4582	16414	16816	16732	17075	17138	17216	17313	17012	17817	17950	18140	17388	19660	20564	20900	20412	165384	91240	99681	67254	229231	247417	268331	248709	346576	364030	376967	365826	354598	360211	366157	376584	363228	375782	387377	360822	378519	361275	374683	369243	369295	388196	367936	378868	367691	368198	376253	374562	369732
4661	16556	17233	16731	16916	17065	17158	17458	16928	17844	18024	18064	17312	19961	20608	21055	20607	167149	92187	99749	68180	231644	249687	270865	248665	347116	363437	379879	367133	353237	360665	370935	374056	363402	374840	392868	362653	378640	359724	375172	370690	368371	387796	370604	376584	369453	367133	377421	376009	372888
4740	16318	16594	16718	16981	17619	17288	17199	16817	18206	17847	17861	17214	19942	20719	20926	20429	167657	92317	100993	68100	233925	250167	271669	252794	349803	361606	376287	368947	358084	360055	368285	377229	364204	375887	388319	366122	379775	360630	374631	372312	372573	387535	371023	380524	369122	373462	377368	377577	375276
4819	16681	16725	16490	16787	17120	17291	17279	16997	18134	17965	18107	17160	19791	20762	21108	20554	170056	94056	102487	69623	235272	253668	274497	254859	352104	368389	376689	368825	356271	361659	370463	378137	366959	378137	388092	365948	376985	361833	375276	374648	370359	387116	373619	382686	369191	370324	374893	379739	371650
4898	16211	17015	16523	16742	17039	17541	17379	16783	17851	17657	18093	17080	20091	20957	20907	20357	169998	93989	104215	70587	238210	253635	275428	254875	351650	368074	377787	370342	358415	364640	372068	373584	366349	379966	384936	363018	382198	361867	378432	373446	372033	388876	373062	383436	372068	371526	376724	380752	374283
4977	16500	17016	16457	16879	17253	17439	17256	16969	18058	17664	18434	16978	19854	20724	21343	20385	173103	95240	105546	71153	237135	256999	278514	256957	353603	368493	381030	367413	360665	363960	370761	371928	367273	379392	385808	364692	378920	365268	379304	375312	370865	388022	373044	380821	371108	372137	373619	380786	375642
5056	16556	17065	16602	16819	16906	17096	17300	16765	18071	17613	18061	17199	19978	20816	21090	20453	174883	96573	107212	71732	240593	260198	279474	260591	354265	367569	379792	372295	363803	364135	374021	373462	368285	378606	386993	365878	379931	362165	379653	372888	373410	388301	374456	382164	374003	374351	376740	379008	375450
5135	16669	16485	16251	16658	17385	17387	17316	16662	17902	17853	18039	16978	20071	20883	21259	20224	175348	97144	108802	72506	241571	259944	280805	260470	355364	367151	382234	370378	360420	363437	373690	371911	368512	379461	384012	369541	377630	359916	379025	373776	374351	392224	375032	378450	372974	375364	377300	381553	376427
5214	16338	16772	16473	16672	17008	17097	17219	16719	18021	18140	17909	17218	20072	20877	21098	20604	176751	98126	111169	73868	244967	261360	282846	264881	356811	366715	380193	373428	362862	365094	373392	372782	368424	382564	383785	368843	382774	362443	380628	373619	373200	391474	377508	378868	368668	374125	376322	379565	379287
5293	16401	16903	16172	16676	17258	17281	17280	16755	17912	17983	18083	17126	19902	20964	20966	20548	177697	99089	112003	74606	244786	261988	285195	265852	356795	371580	377647	371458	363088	363157	375434	372363	369157	381117	385443	369541	383209	356619	378624	373916	375921	387917	378083	377718	373742	375799	375607	379269	374789
5372	16470	16800	16558	16583	17045	17352	17029	16587	18109	18014	18094	17009	20022	21005	21135	20680	180116	98984	113884	75184	247531	262041	286391	267269	358729	368616	377979	372033	364866	368266	373811	369400	372086	382390	385546	368110	382286	362094	384187	372992	375572	387917	379513	375172	375660	379757	377020	380280	376916
5451	16166	16414	16312	16785	17088	17075	17187	16662	18033	17853	18174	16897	19784	20873	21299	20487	183465	100348	115330	76445	249304	267167	288400	266887	357562	368232	378222	372835	366244	367325	373219	372190	373341	382356	386540	368581	378868	361693	382321	370533	376427	386173	376950	376463	375312	378380	373794	379287	378572
5530	16406	16684	16260	16627	16886	17374	17085	16562	18245	17674	18252	16731	20044	20776	21143	20691	184178	101103	117361	78028	249913	266960	288905	270337	360123	372225	378083	371196	366768	370132	370202	373219	374543	382426	380733	367291	379966	360525	383995	367569	376758	384640	377787	373725	376567	379025	374351	375468	379304
5609	16655	16732	16223	16540	16900	17557	17161	16772	18003	17625	18068	16914	20047	20970	21249	20740	185247	102164	118606	79019	252710	268100	285044	271524	359130	371039	376463	370150	366470	369365	373654	373933	374283	384012	384116	368999	379426	359356	381535	369400	375538	382286	378241	374456	375555	375555	374037	377142	377002
5688	16562	16552	16009	16531	16880	17238	17272	16672	17666	17630	18129	16862	19762	20680	21677	20873	185801	102327	118717	79861	253442	268379	293778	274675	361310	370080	375869	368232	365843	370202	371144	371231	375032	380402	384587	367011	376985	360019	382825	369732	376619	379949	382460	373341	377385	378013	375503	377300	380768
5767	16506	16532	16210	16655	16903	17037	17150	16445	17656	17934	18031	16688	19978	20725	21459	21012	187905	103987	120625	81462	254607	271857	288410	274505	361746	368633	375084	365373	368476	369051	370585	374701	374840	380768	384709	367064	377630	360717	383193	367291	378973	383523	378101	374701	377421	381361	374370	376392	378555
5846	16193	16787	16146	16943	16827	17052	16899	16623	18039	17496	17732	16864	19815	20781	21583	21128	189403	105287	122380	82004	255721	273326	294506	277278	361851	369157	374265	366819	366785	371004	370604	374387	377334	376985	388057	366384	376985	360561	382164	365059	378728	382460	379496	374509	375084	382582	373446	376236	380628
5925	16183	16584	16005	16278	16745	17101	16904	16358	17965	17677	17914	16789	20280	20919	21456	20965	193499	107017	123344	82822	255879	273406	297242	278768	362427	368110	376427	369349	369487	370725	371388	373725	376271	378049	387185	363611	378031	363525	384430	366524	380594	383541	377577	372905	377752	379584	372747	373690	381884
6004	15938	16510	16164	16320	17085	17058	16721	16380	18080	17876	17889	16563	20024	20719	21657	21154	194665	108258	125785	84078	258325	273310	293448	279684	363315	366750	374666	366018	368650	369330	369434	373376	373707	375066	385406	367030	375102	359846	382198	365634	380002	381780	375188	375572	376079	382634	372870	374823	380002
6083	16051	16721	16243	16481	16815	17047	16751	16503	17853	17796	17859	16887	20113	20772	21508	21323	195909	109971	126617	85065	259524	275670	294373	280218	365564	371231	374962	367273	369871	371614	370307	373550	372382	374597	381570	366366	377385	360646	381745	366193	376095	380664	374893	374195	369470	382076	374527	378153	379234
6162	15904	16825	15919	16483	16921	17296	16901	16421	17998	17711	17743	16598	20146	21173	21636	20937	197159	111325	128210	87091	261111	277657	296204	282237	367030	369610	375660	365651	372242	369853	369818	373916	373725	374945	385024	366018	375154	362286	383803	367395	375572	383193	374840	373725	374335	377996	373480	375973	378101
6241	16224	16623	15686	16626	16713	17008	17089	16101	17597	17432	17839	16591	19954	20868	21982	21097	199382	113866	130012	87018	262592	276905	296727	282358	362880	370569	374091	365721	371406	370378	368563	375102	373236	374213	381100	366174	373271	361833	377194	366035	376776	383385	375747	372451	373254	382825	374928	376253	376165
6320	15869	16716	16237	16454	16812	17069	16686	16243	17649	17769	17626	16410	20301	21230	21828	21264	201679	114760	131225	88072	263188	279782	297650	284786	366680	369016	374683	366193	371458	372470	369906	371945	375555	375434	383193	364884	377316	362478	379496	365356	376444	380647	376689	374613	373881	382216	377054	375939	378222
6399	16265	16481	15811	16219	16628	16702	17010	16371	17857	17621	17724	16926	19845	21041	21865	21263	203994	116480	131577	89880	266635	279943	298784	285704	363437	371598	374213	364954	368476	370935	370917	370533	373846	376149	384187	367151	379094	362025	380768	367988	375032	384482	375136	373410	372905	381693	370378	377473	376706
6478	16123	16460	16116	16386	16445	16957	16630	16334	17678	17522	17755	16743	20273	21428	21580	21538	205230	116480	133079	90648	267871	281177	302393	288739	365320	370725	374858	367952	369976	367499	368354	373149	375660	376671	384866	364972	374962	362147	379443	366366	374543	383053	373392	374475	372120	381937	376061	375973	376828
6557	15859	16739	16011	16289	16712	16798	16652	16307	17825	17872	17556	16943	20028	21465	21865	21456	207017	118741	134684	90527	270203	282825	302063	287556	364814	370585	374648	365668	370045	366157	371091	377316	372434	375590	385633	367064	376567	363002	379321	367395	372242	381117	371998	373166	372173	381309	374161	378275	374405
6636	15496	16772	16037	16386	16573	16770	16658	16154	17829	17630	17825	16522	19785	21109	21902	21500	208620	121205	135617	92608	271810	283752	303683	288850	365356	369487	375399	367867	370499	369417	371231	372052	374475	375555	383976	365913	379339	363437	380716	364746	373446	383436	373288	373881	371667	379078	370446	376655	374387
6715	16062	16616	16045	16416	16874	16499	16597	16548	17629	17500	17541	16788	20076	21505	22046	21491	210188	123293	137207	93566	271915	286447	306630	289513	364239	371841	373288	369487	369225	365703	371614	372817	373462	375276	382704	367064	377543	364640	382129	365668	372487	381397	374073	371422	371719	373550	371841	373968	372539
6794	15807	16574	15847	16386	16482	16823	16770	16462	17626	17683	17736	16745	20087	21552	21921	21360	210890	123733	137891	94719	272266	287823	306421	290682	363402	370481	373079	367936	369157	367831	371127	373568	375660	372347	381589	367744	377699	363471	381484	366524	369714	380002	374945	374631	370324	376548	371283	376531	377108
6873	15856	16514	15811	16420	16575	16969	16749	16179	17622	17471	17822	16934	19994	21387	22318	21468	212577	125374	140173	95440	276053	285318	308094	293289	363264	371510	373952	366611	368581	365982	368616	372363	373952	376271	383053	364640	377281	363264	380350	366035	373690	383279	374631	373760	369924	376009	371196	378694	373515
6952	15589	16293	16087	16057	16418	16978	16901	16080	17801	17393	17793	16684	20468	21259	21951	21512	214217	126777	140833	96459	276819	289756	307101	294746	361084	372016	376253	367675	367221	364850	370655	370010	372539	370847	384290	366855	379042	362181	381657	365774	375293	383662	376463	372016	370342	376444	372016	376655	375468
7031	16039	16643	15918	16308	16299	16759	16744	16362	17407	17688	17581	16671	20469	21891	22339	21714	215924	128226	142712	97747	278009	289439	309019	295926	364292	370708	376810	369541	368040	365965	371300	372696	375626	376619	382809	364152	377526	364135	379723	365564	372905	384622	376427	372329	372434	375590	373916	371023	373480
7110	15791	16403	16000	16376	16513	16674	17090	16234	17670	17700	17511	16604	20517	21700	22480	22142	217017	129690	144123	98398	278673	291156	310571	293025	361502	371336	373881	366140	367361	367064	370569	371719	373307	375364	382932	366454	376322	365128	381780	367656	373707	382058	373568	372573	370690	374631	371458	376201	375520
7189	15905	16484	15959	16262	16398	16668	16556	16120	17501	17367	17545	16573	20304	21491	22309	21754	218278	129342	144440	100127	275230	291743	310099	299240	363228	371422	374597	366524	366210	365965	367273	371876	374893	375120	383017	365895	376497	364553	380229	364519	374736	382095	372853	371894	372521	378118	368354	376567	372747
7268	15924	16693	15755	16204	16446	16860	16635	15990	17738	17338	17818	16661	20519	21605	22337	22232	219003	132682	146100	101946	280417	293062	313186	299030	361851	373079	374335	368877	367395	366278	368668	373184	373672	373881	383035	366454	377368	364919	380978	368093	373986	382390	377508	372539	371806	374840	371127	377595	375050
7347	15676	16189	15839	16373	16486	16870	16661	15887	17653	17626	17496	16318	20346	21629	22377	22549	218765	133195	145927	101925	282002	293841	311530	297537	361763	373392	373654	370412	367307	364658	370429	373846	373619	372451	380193	364866	377595	363367	378171	362600	370743	381258	374509	369157	373324	374613	368371	376113	372573
7426	16122	16317	16227	16003	16220	16804	16425	16129	17789	17335	17705	16554	20479	21867	23150	22211	222138	134752	148342	102708	280866	295388	310501	300239	361206	374213	372033	368965	367273	367639	370132	372765	375050	372817	382756	363157	376689	363088	382146	365547	373410	380402	375136	372555	374491	375590	371422	374613	373515
7505	15926	16277	15908	15990	16218	16824	16693	16088	17491	17339	17966	16545	20596	21792	22922	22632	223814	135945	149211	103620	286230	296873	313710	299620	361973	369802	376095	368581	369225	365913	369976	371458	374962	373638	381292	367099	378118	365477	382548	364762	373846	379304	375328	375364	373358	376463	370167	376271	372888
7584	15897	16273	15988	15993	16381	16709	16967	16208	17463	17571	17722	16647	20678	21970	22884	22526	224123	136688	149554	104946	285356	296880	314057	301356	360351	373184	376409	369261	363682	366454	371266	372052	373690	374718	381239	366193	377961	363909	382564	363943	373166	380542	374405	372103	374789	374265	367952	375572	373654
7663	15520	16323	16362	16137	16283	16645	16414	16213	17653	17311	17855	16574	20792	21983	23126	22493	225043	137520	152273	105895	287573	297745	317703	300167	362320	371526	372487	367448	368476	368528	369330	371667	372957	375346	382024	365268	379584	363803	380978	366470	375015	380263	373288	372713	371231	377910	369103	374753	376061
7742	15664	16457	15881	16169	16358	16623	16655	16098	17573	17279	17674	16965	20694	21980	23176	23009	225696	139379	153059	106227	289297	292263	317057	304248	362408	370673	374247	369575	367081	366785	370690	373027	373829	372923	381972	365634	376881	364484	381884	366105	372957	382669	374789	373446	375032	375590	369644	378329	373742
7821	15679	16235	15779	15958	16138	16846	16621	16048	17610	17217	17531	16493	20955	21857	23500	22673	229478	140444	153488	108834	283318	300849	318783	297424	363157	371161	372173	366889	369575	368581	370987	369505	373846	375834	383593	364850	377647	364186	378153	364884	371475	382302	373760	373079	370533	373881	370150	377073	375120
[truncated: 39 more columns]

## Sheet: DMPS
Time (seconds)	DMPS 160000 nM	DMPS 160000 nM	DMPS 160000 nM	DMPS 160000 nM	DMPS 80000 nM	DMPS 80000 nM	DMPS 80000 nM	DMPS 80000 nM	DMPS 40000 nM	DMPS 40000 nM	DMPS 40000 nM	DMPS 40000 nM	DMPS 20000 nM	DMPS 20000 nM	DMPS 20000 nM	DMPS 20000 nM	DMPS 10000 nM	DMPS 10000 nM	DMPS 10000 nM	DMPS 10000 nM	DMPS 5000 nM	DMPS 5000 nM	DMPS 5000 nM	DMPS 5000 nM	DMPS 2500 nM	DMPS 2500 nM	DMPS 2500 nM	DMPS 2500 nM	DMPS 1250 nM	DMPS 1250 nM	DMPS 1250 nM	DMPS 1250 nM	DMPS 625 nM	DMPS 625 nM	DMPS 625 nM	DMPS 625 nM	DMPS 313 nM	DMPS 313 nM	DMPS 313 nM	DMPS 313 nM	DMPS 156 nM	DMPS 156 nM	DMPS 156 nM	DMPS 156 nM	DMPS 78 nM	DMPS 78 nM	DMPS 78 nM	DMPS 78 nM	DMPS 39 nM
0	18434	18061	17452	18387	17849	17863	18137	17871	18096	17258	18966	17875	18149	18366	19069	18039	20723	21910	22353	20781	28289	29836	34202	27925	44142	46190	48667	46056	44573	50381	46214	51164	46777	52183	51928	50057	48148	48994	51091	54047	45834	48213	54105	56379	48160	45997	50477	52455	49585
79	17994	17802	17361	17926	17828	17667	17989	18128	17658	17425	18578	17984	18149	18865	19389	18441	22969	25178	25463	22969	41793	44320	51391	37745	81660	79574	89923	79755	79374	89644	88139	89237	86675	90297	95029	87334	91067	84271	92466	97431	87062	85067	99863	100679	91912	79887	91227	94008	91742
158	17935	17934	17121	17940	17966	17670	18045	18096	18101	17485	18399	17964	18565	19376	19830	19033	25520	27918	29522	25604	54217	57939	67272	46794	111122	107198	122946	108631	110046	122790	121603	119880	118706	122071	129116	118770	123639	112840	126680	132561	119932	116171	137263	135723	125082	106452	122951	126728	125787
237	18093	17804	17090	17837	17617	17837	17809	17946	17656	17268	18490	17737	18901	20006	20227	19270	27586	30560	33366	28118	65542	69790	81107	56002	137158	130300	150320	132787	135697	149229	148964	145946	144826	148981	157798	144968	149568	135307	155700	156599	147045	139683	166815	164767	152767	131610	150330	151635	152134
316	17762	18027	17034	17950	17625	17569	17829	17983	18038	17393	18459	17852	19400	21025	20364	19598	29503	33971	36146	29888	77105	81437	95250	64196	158059	150953	174467	154625	157270	172005	171263	167452	166693	169716	182062	166584	172624	155691	178199	177274	169072	160436	191347	188022	176779	148570	173243	174254	175422
395	17798	17923	17345	17874	17968	17774	17774	18152	17834	17434	18909	18179	19725	21072	20877	19921	30852	36310	39087	31428	87687	92329	107761	71101	177314	168313	192501	171437	174658	190846	190141	183980	184288	187788	200512	183662	193199	171265	196834	195781	188253	177849	210067	208219	194681	165502	194172	190681	194470
474	17670	17926	17145	17899	17552	17609	17589	18079	17876	17451	18630	17952	19970	21482	21337	20187	33119	38653	41911	33069	96149	102277	117519	79158	191665	183247	207636	186220	189753	207838	205159	199602	199289	201746	216289	200890	208134	187985	213827	213398	203613	191560	226573	225278	209872	178970	207945	207700	209970
553	17813	17789	16990	17884	17595	17927	17605	17791	17674	17347	18659	18086	20289	22345	21456	20868	35215	40530	44536	34932	105637	112959	128949	85819	204367	197334	222888	200159	202140	221328	220212	210091	212876	217103	233978	212937	220658	198879	227846	224319	216418	203668	239985	239886	219766	191475	221978	218154	222743
632	17564	17637	17000	17868	17748	17765	17605	17964	17851	17511	18571	17883	20440	22430	21739	20996	36699	42751	46975	36541	112893	121068	137694	92852	216424	208531	234515	209722	212265	233126	232179	223314	222447	226694	246798	222905	234352	209861	237869	236052	227037	215603	252653	250434	235365	201085	233334	227258	234212
711	17809	17657	17032	17751	17726	17604	17723	17954	17886	17360	19026	18236	20941	22591	21973	21151	38014	45095	48733	37966	121799	129262	147634	98799	225030	218181	242786	222267	222831	244531	243272	231972	233153	239432	258330	233083	243229	219111	248979	245307	235977	223941	263519	265326	243659	210308	244134	236131	244397
790	17811	17801	16990	17793	17508	17644	17867	17967	18247	17594	18736	18056	20911	23802	21995	21201	39212	46758	50693	39751	129435	137961	155737	104224	236902	226807	255125	230764	232723	253095	254185	240181	242261	246693	265014	243034	251774	228272	255093	254780	244150	232368	270933	275579	251468	219651	252308	243447	251160
869	17488	18027	17035	17489	17914	17713	17872	18179	18383	17711	18826	17958	21230	23443	22534	21557	40626	49037	53347	39862	136076	143885	162850	108556	245446	235745	261777	237246	238992	261525	264984	250316	249887	256528	276335	250283	261729	234163	264404	261508	253376	240624	279450	282251	261684	225952	260796	248825	262051
948	17513	17979	17133	18040	17843	17650	17791	17956	17805	17629	18962	18015	21541	23938	22595	22116	42054	50382	54723	41449	142848	151530	170793	114739	252877	241210	270321	245438	246360	268163	270855	256533	256131	262681	283895	256237	265667	240710	271169	269667	261081	247734	280407	290631	267064	233178	267905	255868	269875
1027	17758	17834	16829	17653	17789	17716	17640	17989	17986	17743	18897	18094	21785	24685	22823	22030	43678	51893	56461	42653	149929	156306	177098	120312	258980	249784	277692	251718	251822	274356	278374	264487	262764	268134	288056	262449	273045	248244	278019	275315	269440	251693	287921	297473	271381	238069	272663	261164	273450
1106	17640	17555	16931	17395	17645	17915	17656	17756	18073	17681	18473	17974	21664	24650	23233	22034	44387	53447	58481	44001	154396	163566	182898	123298	265448	255063	283851	256578	255876	280777	284801	270272	268280	274527	296645	267552	279001	254832	283380	281129	275677	259609	297800	301409	277586	244527	277500	266756	282730
1185	17286	17805	16992	17747	17775	17721	17501	17989	18312	18008	18736	18348	21983	25064	23024	22333	45430	54009	59002	44940	159023	168631	188180	128753	270806	261129	288898	261424	263028	285519	292683	275740	272137	279710	296971	274500	284135	258326	287582	285721	278982	263511	297214	304555	283400	250543	284082	270967	280807
1264	17440	17813	16911	17553	17633	17513	17645	17633	18287	17662	18745	18255	22373	24943	23291	22092	46774	56113	60973	45575	164891	173724	194345	132206	275929	265232	288584	266987	267950	292002	297662	284561	276802	283832	308047	278452	291074	265267	292551	290829	286316	269975	302934	306438	287849	255300	289491	273496	291252
1343	17546	17340	16787	17906	17828	17645	17602	17791	18039	17637	18630	18026	22417	25192	23418	22551	46918	57339	62638	46303	170915	180495	198078	137471	280497	269837	291809	274389	271540	295437	295908	286357	283000	290853	306055	285389	287799	267038	295796	296255	290303	271350	305829	318657	291587	259629	292337	277262	290764
1422	17385	17688	17025	17846	17794	17602	17650	17751	18134	17732	18892	18311	22666	25394	23718	22394	48513	58378	63760	47799	175586	184412	201961	141566	287900	275124	297582	276811	277886	298321	298679	292527	289401	294242	309019	287347	292088	269986	293448	299441	294895	279486	310763	316987	294305	263599	292995	282186	294965
1501	17730	17678	16905	17423	17630	17809	17697	17697	18485	17869	18729	18316	22619	25993	23620	22526	48873	59492	65161	48643	180443	189846	208337	143500	283492	276935	300720	281825	282673	296849	305496	296573	283510	297114	314843	290576	298800	275131	298000	297650	298536	282041	315016	322461	294146	268718	295453	284915	305267
1580	17514	17879	16517	17899	17604	17427	17718	17627	17775	17698	18818	18247	22350	25785	23625	22968	50194	60499	66178	48994	185024	194609	214156	149559	287049	281783	304747	284063	286463	307185	309368	297416	288531	300916	318191	298262	302027	281205	303701	303893	296814	283701	321085	325409	297092	272266	301119	288890	302358
1659	17653	17651	16914	17521	17550	17444	17906	17976	18166	17796	18796	18027	22909	25905	24195	22777	50195	62249	66823	49368	188633	197612	216452	151274	291582	285172	309786	288174	289796	306683	313378	293658	293606	304286	320248	301630	307119	284072	302776	306438	300336	290794	321870	328738	302009	275069	303737	290762	307902
1738	17611	17887	16784	17621	17436	17762	18065	17766	18303	18007	18480	18352	22772	26198	24105	22925	52078	63315	67886	50906	193055	202358	220675	156380	295681	291409	314145	292350	288531	310571	314651	301172	295716	302358	322166	305318	309001	284297	307624	310501	306177	291525	329140	330623	304800	277650	306124	295520	310501
1817	17531	17664	16727	17629	17540	17590	17363	18302	18161	17766	18510	18263	23065	26456	24217	23144	52097	63942	69423	50881	196912	208596	224611	159030	299743	291626	315156	296748	291705	313622	320718	305549	296535	308199	325792	303022	312681	290112	311007	319799	308531	296148	331424	338014	313870	282480	309822	298322	315296
1896	17755	17576	16686	17528	17408	17202	17825	17774	18349	18019	18676	18174	23076	26504	24492	23170	52700	65871	70931	51713	200947	211040	228275	161784	302289	296826	319132	297535	291497	317685	322427	307780	302968	310763	330186	303927	315523	293267	314233	317266	310449	293397	335207	339637	310955	288008	313134	300904	317597
1975	17279	17875	16885	17713	17867	17557	17658	17886	18352	17885	18479	18349	23204	26698	24289	23267	53715	65911	71172	52602	201760	213075	233661	165827	307921	301818	321293	296518	298348	317196	326752	311234	304172	311390	333517	306298	318225	295247	316045	320091	314929	296447	336585	340805	312559	287860	316167	298348	320334
2054	17421	17696	16517	17528	17907	17660	17496	17867	18327	17722	18399	18044	23543	27026	24200	23324	54194	66201	72989	52826	206322	218005	235212	167265	306839	296465	325792	301574	301015	321189	329000	313780	307189	315907	336759	313134	320736	299796	318714	321782	316376	304881	339411	342844	315993	285446	319393	303056	322026
2133	17688	17595	16558	17432	17650	17696	17511	17956	18369	17922	18702	18208	23406	27170	24402	23476	54509	67779	73227	53839	210750	220731	238386	170201	310989	299115	327100	304973	304241	323717	332854	316674	309177	319220	339235	314179	323369	301085	323648	326577	321067	301138	343438	344728	317877	293820	321155	302620	325915
2212	17610	17614	16596	17555	17630	17475	17475	17778	18038	17898	18988	18600	23705	27150	24189	23467	55538	68027	73281	54393	214732	225268	241372	172157	315070	301399	331633	304048	309489	325322	334022	317144	314510	321347	340909	315610	325862	304286	324135	328809	321503	304155	344902	349489	319916	298705	323770	306421	326891
2291	17287	17485	16804	17442	17692	17733	17602	17538	18199	18160	18720	17926	23447	27196	24807	23808	55928	68438	75360	54742	217762	228270	243515	176123	315941	305637	333168	305671	307588	327797	338661	321259	317405	323874	344885	320457	326996	305601	327589	329140	325356	307537	348406	351912	325636	291896	325652	315412	329088
2370	17440	17411	16884	17272	17750	17603	17943	17898	18236	18137	18941	17966	23719	27446	25028	23952	56550	69501	75365	54991	220756	230539	248435	179784	318468	309177	334789	312506	310467	334057	337249	323823	316045	326507	347134	320457	328391	300596	329298	330587	326681	309281	348668	349766	325008	303767	329280	311634	332366
2449	17243	17705	16823	17296	17560	17725	17596	17988	18402	17858	18683	18097	23659	27737	24651	24010	56901	70274	76132	55455	221907	233749	250949	181407	321816	309752	340212	314406	314319	334005	342654	326385	321015	334776	348355	323909	333917	302916	332662	334616	329716	309560	352156	357544	328234	297511	331737	313692	335348
2528	17292	17496	16706	17202	17545	17632	17751	17587	17950	18359	19035	18164	24039	27342	24837	23863	57333	70988	76774	56451	225833	238856	253445	183137	325531	311808	342340	315889	317162	337441	342078	329506	322880	330327	351650	325636	331791	306438	335487	336044	333656	311408	354196	356080	330065	302689	335085	317232	336220
2607	17552	17209	16594	17360	17535	17761	17459	17976	18151	17956	18575	18320	23871	27696	24999	24040	57813	71980	77905	56682	229575	239365	255782	185946	325862	314843	342966	318276	321067	339288	346525	333011	324851	334336	352819	330918	337370	309907	335557	338957	335591	316866	357526	360299	332750	304048	336865	318033	338120
2686	17637	17402	16895	17613	17394	17681	17773	17693	18174	18030	18824	18386	24098	27671	25185	23579	58714	72385	77745	57109	231998	242345	257533	187604	327118	315627	343681	322619	321731	340874	346960	333011	325252	336010	353498	329943	340002	310309	339688	339375	337178	317667	356043	357386	334022	306474	338329	319638	342862
2765	17097	17088	16808	17236	17314	17554	17702	17966	18399	17768	18788	18007	24087	27443	24602	23799	59409	72723	79392	57640	233136	244937	260588	188671	328774	320021	346314	321974	322306	342340	344763	337283	326699	337108	357213	332784	341484	312768	337859	341922	338207	318276	359356	362235	335051	306666	341399	323334	342531
2844	17202	17258	16717	17449	17465	17371	17702	17704	18361	18176	18873	18168	24154	27734	25254	23798	59181	73508	79064	57638	235472	249329	262650	191452	331965	320074	348686	323996	325897	345165	350029	337562	331633	339951	355834	334232	343316	314894	342183	344885	339986	320858	361921	361344	338120	309298	342671	325723	345024
2923	17493	17384	16772	17388	17674	17965	17581	17791	18171	18185	19148	18117	23991	28015	24917	24064	60189	74442	80262	58873	238481	249566	266968	194481	334546	323996	351058	326315	327432	347569	352905	340980	330745	341433	356987	339341	346088	317196	342862	346071	342321	321835	365164	363629	340474	311669	343560	327135	345705
3002	17195	17300	16872	17292	17435	17472	17571	17772	18373	17957	18916	18236	24179	28040	25159	24471	60538	74805	80650	58449	240059	253682	266441	197197	334842	325043	352714	328407	326193	349995	356026	341188	333621	342287	357247	342321	345931	318260	343647	347465	343664	327536	363228	366018	339794	314215	346960	328303	346280
3081	17323	17553	16575	17264	17521	17577	17520	17593	18223	18135	18922	18145	24145	28338	25468	24213	60318	74837	81698	59080	243234	253714	272201	199024	336742	327135	355033	327083	330814	350622	354980	341694	334946	342357	359182	341085	346192	320457	345965	350029	345844	325915	365617	363994	342705	316133	350011	330169	347518
3160	17410	17553	16845	17530	17535	17491	17552	17716	18313	17821	18820	17980	24505	28196	25231	24211	60994	75894	81057	59459	245969	255770	272722	201622	337910	329349	355870	333011	333813	349087	357980	347292	338172	345373	361955	342950	347727	321155	349174	350394	348425	329541	367622	366105	342950	319638	348547	330814	350848
3239	17397	17455	16753	17409	17516	17916	17555	17664	18376	18003	18595	18222	24362	27913	25391	24325	61404	76719	82279	59912	247920	258167	275291	201258	339550	330151	359391	331721	335469	354196	359113	346019	339200	347116	362966	347639	350430	322915	351493	351773	345810	330169	370551	367709	345965	320526	351807	333917	351162
3318	17461	17492	16743	17380	17521	17359	17491	17635	18501	18029	18727	18357	24940	28480	25376	24108	61487	77051	82162	60400	250185	261184	275796	202870	345460	332802	358956	334178	338190	355015	360123	349907	341031	347082	364204	348442	350133	327152	348268	354875	348634	332209	371353	369940	346542	320561	352068	337980	350534
3397	17388	17468	16291	17392	17300	17425	17732	17419	18458	18255	18610	18230	24516	28509	25336	24295	62323	76994	82963	60828	251214	263559	280242	205286	343910	333290	358067	337195	336482	355015	363036	349854	341606	351842	364274	347309	351807	325984	352487	354038	348825	333341	371614	369924	349121	323631	353114	340439	353324
3476	17433	17593	16587	17449	17665	17351	17629	17657	18258	18226	18643	18116	24818	27981	25538	24602	62211	77852	83139	61531	253458	264540	281845	206920	346647	333901	362373	340264	339270	359322	362043	352314	344257	351231	367413	350917	356114	327570	355834	355121	352749	334319	374421	369714	347988	323405	355958	340491	354667
3555	17077	17113	16747	17399	17555	17528	17707	17802	18354	18196	18525	18344	24603	28675	25535	24674	63271	78642	84310	61709	255359	267988	282623	210239	345443	337126	366401	344187	343212	360804	363925	351912	345269	352783	366942	353970	354022	327326	355992	357980	353255	334772	372521	374475	352695	325566	355451	342531	356201
3634	16992	17677	16610	17207	17584	17474	17283	17267	18505	18216	18812	17740	24464	28757	25618	24264	63157	78788	84709	62333	256543	267532	284692	209634	347501	336812	364884	340037	344467	361554	363717	354492	346071	355644	366174	354510	357997	330902	358242	357736	354929	336672	374562	373288	354038	326385	355539	343002	358799
3713	17071	17112	16455	17547	17291	17399	17384	17423	18159	18139	18944	18262	24802	29119	25506	24837	63547	79084	85068	62235	259431	272058	286140	210366	347186	338922	366576	344936	340962	361797	364954	353795	347605	354875	369575	356306	357160	331808	357824	361414	354980	339654	375939	373654	354335	330570	360438	342810	359235
3792	17181	17010	16588	17135	17593	17698	17802	17772	18474	18035	18730	18161	24547	28657	25597	24327	63438	79927	85122	62771	261179	273830	288435	213094	349924	340788	365268	347134	345949	361606	363717	358503	348808	355102	368843	356096	359356	334424	359532	359705	358031	341938	375572	371911	355712	330169	357997	342567	362966
3871	17137	16869	16292	17310	17603	17364	17561	17432	18382	17866	18767	18220	25320	28605	25730	24523	63983	79875	86301	62948	262024	273664	292374	214246	351197	342409	368458	347047	345392	365860	369016	361275	348302	360822	368843	361362	360089	338312	361483	362618	359356	340788	378345	372923	354248	331791	360107	347065	363176
3950	17254	17394	16487	17289	17645	17493	17651	17523	18413	18283	18876	18252	25124	28911	25769	24321	64408	80090	86507	63560	264107	275546	287312	216385	349593	341468	368110	350168	346751	364396	368406	360561	349681	357683	368354	360420	362427	334476	362757	362512	359322	343926	377473	375818	357613	330902	362199	346856	357736
4029	17133	17221	16511	16937	17434	17296	17552	17562	18498	17831	18712	18128	25097	28794	25535	24526	64436	81360	86918	63127	264809	275646	288514	216607	351807	345669	369662	351546	350622	368999	368668	360369	353411	360491	370847	359287	362792	336638	365215	364797	359322	343839	378798	373672	358642	334214	364030	348041	362199
4108	17271	17451	16274	17247	17660	17344	17575	17652	18472	17866	18802	18044	25234	28670	25643	25001	65503	80307	87718	63473	268119	278930	294532	220604	354561	347047	371215	355451	347849	367448	367814	360787	350603	362235	370359	363890	364570	337824	365703	363803	361797	346647	378676	375572	358764	333709	364186	350430	362757
4187	17230	17258	16909	16827	17157	17280	17939	17382	18454	18225	18638	18303	24990	29133	25785	24972	65679	82142	87957	63826	269922	281120	296520	220530	353324	347797	372591	353359	352191	370952	367779	363663	355190	363106	372625	364536	364257	340874	367552	367413	361520	343718	379112	372207	360595	336166	367709	352365	365547
4266	17492	16948	16502	16985	17483	17385	17686	17464	18630	17884	18272	17922	24984	29039	25774	24477	65258	81856	88388	64605	270685	281264	293379	222421	354318	347292	372504	357875	353185	371736	372347	364519	353778	363821	370202	366611	365599	337840	367639	366193	363176	346890	383139	376427	362165	337370	365703	351790	362931
4345	16970	17142	16757	17320	17547	17495	17563	17340	18348	18040	18737	18330	24975	29472	25649	24832	66200	82335	89034	65494	272459	285624	300687	224171	360438	350744	376339	355678	355329	373254	369139	367221	353970	363977	373446	364884	366035	341468	367796	367081	361659	349662	377385	373236	360717	338574	366157	352679	366193
4424	16820	17139	16410	17181	17329	17524	17372	17428	18349	17892	18739	18433	25219	29254	25986	25109	66987	82169	89692	66140	272420	285233	295820	223522	357648	347501	374003	355696	354074	371336	373968	365651	355313	366193	371788	367186	366855	340874	368581	368720	364884	348494	383681	371964	363264	339358	367988	354108	366576
4503	17143	16827	16471	16880	17630	17256	17499	17254	18459	18157	18656	18258	24829	29040	25969	24917	66514	82658	88486	65680	273601	286668	296796	226667	359967	351999	375695	359863	353987	376916	371806	365547	357230	366819	373446	366732	369767	342252	369417	367744	362391	346960	381066	373027	363977	341207	367552	356741	365407
4582	17278	17267	16470	16989	17394	17303	17724	17383	18212	18465	18614	17991	25269	29528	25916	25254	66479	83369	89968	66078	275727	288512	296745	227016	360247	354214	374265	360107	357386	375450	370831	368442	359601	366838	372870	370882	367307	344676	365965	369295	364989	349803	381013	374421	363541	340282	367988	359897	367779
4661	17152	16970	16393	17078	17535	17107	17367	17288	18374	17991	18824	18047	25060	29226	26221	24687	67009	83634	90302	66856	278376	289039	302027	226304	360369	354980	376740	362181	359096	375957	373236	368250	358067	367814	370010	371004	369976	345652	370935	368895	367011	350691	381343	373200	366959	343526	368947	361171	367918
4740	16872	17052	16542	16842	17468	17153	17602	16980	18384	17853	18412	17890	25497	29608	26373	24905	67827	83903	90231	66617	279644	290228	302185	229294	362111	356235	378728	362357	358573	376601	373044	367448	362600	369784	372329	370708	369541	347029	370116	370551	366488	354092	381605	373776	366611	342810	370847	362948	368773
4819	17168	16999	16292	17018	17512	17324	17546	17221	18191	18096	18753	17728	25258	29099	26705	24878	67063	83977	91018	67155	280299	290752	303630	230249	363140	357526	375957	362931	360211	375730	370969	368546	360753	371231	369122	370080	371859	348442	368198	369243	370412	354929	379217	371023	366278	346088	371510	360646	370638
4898	16745	17069	16180	16763	17264	17579	17577	17139	18258	18107	18414	17812	25380	29447	26086	25108	67551	84243	91199	67771	282665	294984	306559	230652	362147	359200	377194	364101	359583	379966	374527	370010	362165	371422	370394	370831	370761	347447	368023	372103	366593	355015	379477	372190	367377	346664	372242	363576	370585
4977	17022	17139	16283	16814	17544	17403	17587	17040	18295	17854	18410	17876	25415	29113	26402	24614	67843	85189	91931	67889	282201	292235	306177	231617	364814	358189	380002	365059	360351	382948	375050	370324	358311	372487	367169	372052	373115	347100	370481	369976	369400	353237	375852	373690	370132	346437	368999	362984	371074
5056	16734	16901	16025	16662	17348	17266	17505	17087	18268	18008	18666	18060	25392	29644	26344	24832	68162	86047	92620	68791	283406	297132	306683	231478	365356	360299	381205	362722	362670	381205	374753	367726	362443	372625	368406	374283	372312	349889	372747	370080	368110	357178	376548	371161	370987	348058	373376	363541	370725
5135	16921	16988	16060	16506	17359	17262	17392	17065	18727	18075	18699	17750	25624	29069	26280	24923	68550	85088	92519	67739	285737	295040	306909	234413	365373	358938	381762	366662	364902	378764	374178	370917	363873	375207	365582	375503	374823	349017	372940	371231	370899	356184	373672	373358	371736	349593	369959	367779	372363
5214	17046	16925	16251	16717	17407	17312	17128	16909	18459	18061	18919	17622	25500	29424	26634	25038	68846	85861	94089	68666	285457	297549	306770	236164	366488	363682	381972	362427	365249	383976	372923	370621	363525	375364	364536	373515	375380	351858	369557	369069	369994	358050	374562	371772	372747	350640	372207	367726	369365
5293	17018	16966	16260	16588	17211	17231	17324	16743	18479	18128	18840	17737	25693	29692	26194	24902	68945	86066	94174	68746	287852	297184	308705	236836	366505	362757	380768	366193	365826	382338	372295	370796	365843	374370	366750	373654	375312	350185	371876	368911	370359	359148	376567	372521	371196	350813	369349	368930	371057
5372	17177	17065	16191	16382	17189	17089	17450	16887	18257	18253	18896	17773	25608	29449	26400	25185	68384	87139	94638	69378	286439	298694	311564	237079	367291	364257	381205	365599	366227	384378	372137	368354	366244	373096	365495	373864	374753	353063	369853	369330	370987	360926	375416	372103	370569	351842	370708	370062	372625
5451	16857	16918	16103	16577	17408	16989	17183	16895	18104	18132	18666	17724	25728	29345	26321	24860	69111	86568	94852	69874	282864	293623	312053	237941	368563	363785	380455	365390	363402	384849	369994	369470	367429	376758	361292	373288	375312	354318	369261	368616	373794	359026	376828	371510	373864	351895	368981	369818	372155
5530	16870	16951	16382	16487	17141	17090	17287	16805	18368	17997	18398	17622	25491	29732	26221	25077	69673	86696	95361	69686	288765	303643	313744	240156	369330	365128	379251	367237	367099	384064	369069	368825	366001	379234	364135	371562	376724	352452	371215	368110	372573	361065	376375	372137	374247	355347	369434	369313	373446
5609	16663	16688	16275	16243	17055	17031	17256	16731	18152	17730	18716	17488	25175	29810	26316	25278	69257	86935	96511	70379	292225	301773	313953	240489	366889	365687	379426	366593	366750	384569	370167	368685	366122	376601	363053	370917	375032	354753	366994	366802	376149	361641	375939	371806	373602	354143	368128	369279	372957
5688	16957	16860	16083	16485	17259	17117	17342	17050	18293	18029	18641	17849	25887	29714	26616	24685	70032	88042	96514	69969	290503	303400	315558	240166	369732	367970	377543	366819	366838	384099	370533	364727	369139	379513	363507	372173	377438	356323	370028	364274	374701	361328	374579	370604	373341	356795	368302	373916	373916
5767	17122	16638	16087	16258	17399	17147	17066	16570	18473	18280	18682	17918	25293	29738	26624	25080	70388	88232	96300	70796	288078	298837	315889	240455	370638	367151	374858	366732	368650	384222	369417	366750	367342	379008	365164	371231	375730	354476	367848	366732	375869	365233	375224	374543	375921	358851	366680	372765	374997
5846	16749	16626	16173	16525	17354	17020	17324	16624	18430	17900	18525	17348	25990	29797	26836	25460	70909	88039	97066	70637	288758	298574	315889	243013	371039	368807	375869	366366	366802	387447	367325	366819	367936	380350	366558	374701	379059	355313	368232	366052	375991	366122	376253	371266	378222	357909	368354	370917	373690
5925	16832	16486	15907	16380	17113	16873	17282	16663	18528	17983	18128	17906	25781	29866	26562	25213	71323	88790	97423	70584	293228	299360	316063	243128	368074	368825	374543	366611	367377	387535	368597	365145	367952	376881	364500	372853	377699	357125	368424	366384	375364	365826	375903	373654	376444	359356	367448	371964	372242
6004	16869	16433	15990	16314	17328	16772	16756	16632	18491	17955	18551	17935	25948	30092	26566	25178	70762	88390	97412	71101	296068	298871	316167	242869	368074	369906	373968	365599	367413	386173	370813	367429	370899	377543	362896	372173	376740	360211	365774	368789	376130	365495	377945	371562	375485	359950	365982	369051	371545
6083	17179	16534	15995	16245	17077	16735	16944	16668	18394	17802	18309	17584	25737	29892	26783	25281	71078	89926	98007	70906	289298	306225	318504	244165	366593	369417	375538	364135	363960	386208	369313	367726	369836	380280	365459	373079	374981	359705	368981	365982	375084	365668	373742	370917	375590	360804	368947	369748	370917
6162	16929	16147	15811	16154	17152	16823	17312	16653	18155	18021	18261	17819	25962	29937	27019	25125	71900	89861	97363	71200	289577	300788	318276	245040	365982	368285	376061	367256	368058	385773	368999	367517	369417	377891	364658	374666	375642	360037	367361	369139	374021	367639	376514	371318	369697	359548	367448	370080	370271
6241	16749	16550	16092	16349	17163	17224	17316	16517	18136	17914	18580	17610	25890	30075	27330	24996	72262	89443	97644	71385	291007	300440	318050	245388	366889	368895	374631	366697	364710	385059	370202	369505	369697	378137	365668	372747	376357	361781	367115	368911	375991	365895	373864	370446	370899	365233	366401	368285	369383
6320	16676	16477	16129	16465	16994	16575	17048	16764	18533	17831	18401	17383	25664	30112	26938	25272	72613	90962	98411	72154	291774	302236	319149	247897	364954	371144	374509	366662	363176	383662	368198	367307	367377	375799	365128	374335	374073	362757	366646	367151	371894	366802	373166	371283	371614	363611	366732	371510	367081
6399	16519	16405	15634	15987	17125	17129	17054	16733	18027	17978	18455	17761	26220	30509	27302	25583	73122	91368	98126	71902	294581	301521	319028	247755	364797	365459	374456	366855	363751	382494	371300	367203	368354	376044	364570	371161	371441	362583	367237	369470	371127	369888	376044	370796	369871	363733	367622	368616	366314
6478	16698	16520	15827	16227	17286	16747	17106	16537	18429	17778	17861	17291	26080	30417	27253	25623	73136	91498	98893	72369	295854	303038	320334	245293	366662	366505	375015	366035	362165	380856	369295	368825	365320	377020	363402	371998	373584	360944	367151	368110	370585	368807	372678	371824	373533	364588	367831	369035	370882
6557	16738	16382	15666	16033	17177	16954	17117	16517	18061	17906	18615	17610	26090	30404	26814	25950	74294	92451	98872	73003	295489	302324	317475	247898	365495	366611	374108	367099	362739	381431	369697	368843	367848	375293	362757	373184	372957	361467	367988	368685	368512	365233	374597	372312	369994	366646	366210	370412	367848
6636	16527	16481	15831	16411	16980	16897	16808	16325	18036	17711	18205	17676	25830	30419	27253	25613	74731	93224	99693	73422	296221	304520	321033	251098	362948	364101	375626	366715	361502	383385	366959	368074	366750	377595	363507	373062	374021	360107	368389	368773	369383	365215	374579	369103	365407	367237	366157	367831	370010
6715	16564	16109	15799	15844	16940	16853	16896	16795	18112	17818	18408	17634	26130	30683	27622	26015	75445	93065	100326	73241	296081	304241	319305	251206	365495	366662	375957	366157	361641	382477	369644	366994	364065	375207	363611	368720	373079	360769	367534	368250	369836	363943	374351	367901	371545	368074	367569	367291	367691
6794	16555	16404	15827	16203	16662	16534	17066	16492	17996	17774	18208	17624	26094	30214	27056	25645	75103	93190	100035	73450	297842	304520	322096	251368	363002	365006	374527	363873	365128	382058	366593	367656	363768	375154	363785	373392	372382	360019	368458	367151	368232	365617	372278	367970	372278	369575	369417	371249	369714
6873	16648	15950	15776	15904	16961	16833	16948	16333	18288	17904	18145	17419	26360	30905	27186	25875	75725	94950	100661	74167	300858	305462	322497	250723	365878	366018	372801	365356	363002	383193	370324	368406	363943	375695	362984	370394	372765	356899	368668	367867	371545	365843	371859	369906	371318	368285	368074	368807	369626
6952	16840	16493	15664	16186	16917	16479	16849	16425	18217	17804	18233	17532	26319	30993	26951	25981	75924	94901	100375	73462	297319	306490	321816	252848	363594	368947	372853	367760	365965	385477	366488	366889	364030	376740	364484	373515	372312	360228	366628	366819	371023	362774	373690	370655	372173	366262	365459	369400	370324
7031	16450	16268	15709	16238	17133	16694	17080	16620	18196	17833	18453	17238	26631	30875	26914	26108	77331	95004	101653	74247	305302	306229	324694	251244	364519	365843	374265	363682	363367	382302	365215	368458	362427	373899	365111	371406	375136	358712	367151	366488	368389	368285	373062	370080	369976	365513	366819	367534	369434
7110	16694	16041	15490	15967	16832	16431	16772	16430	17823	17634	17982	17429	26372	30674	26985	26142	77772	96057	101261	73945	301277	308374	324223	252490	366018	369818	372923	364135	363733	380890	366332	365425	363349	376706	366086	372033	372853	359200	367675	367867	368877	366001	376009	367325	373219	365564	367831	370045	368930
7189	16587	16326	15787	15956	17098	16492	17111	16282	18378	18110	18232	17499	26613	31075	27278	25938	77753	95334	101008	74741	299900	306316	325809	254905	365425	371004	374683	365356	366262	381797	368911	366540	361467	374247	363611	371684	371876	358363	366366	366018	368162	365198	372504	368074	370202	367883	366366	368354	370865
7268	16402	16309	15808	16192	17130	16372	16926	16465	18016	18272	18553	17288	26855	30985	27601	26295	77994	96918	102458	74490	301417	309246	325809	252984	366157	367622	374805	365477	366558	380490	365791	368633	360665	376044	361414	371074	373219	358695	369853	366505	371841	363994	373776	367361	371336	367186	365059	368597	368789
7347	16501	16262	15597	15894	16913	16416	16854	16281	17987	17674	17974	17458	26888	31413	27198	26018	77684	97487	102721	74922	301242	309576	324955	257601	365215	367796	372173	365668	365233	384290	364292	366768	364519	376339	364082	372765	375434	358799	369191	367237	369295	365495	374456	368546	368947	367622	367918	370237	368877
7426	16109	16349	15777	15915	16867	16647	16949	16320	18010	17897	18400	17544	26800	31522	27233	26264	77672	97182	102621	74547	301749	306333	325601	256291	366227	368458	376025	368668	366157	383890	363839	366923	361483	378171	362862	372940	374666	360874	368597	365094	369051	366732	374874	368789	372521	367064	366505	370116	368947
7505	16390	16176	15700	15777	16788	16651	16960	16221	17644	17775	18198	17297	26709	31353	27148	25874	78336	96482	102912	75346	300389	310065	327972	256791	364186	367831	372573	367169	364919	382372	368058	367203	362774	377404	363647	371876	371633	361797	367831	367342	369924	366140	375120	367307	372731	367952	366505	370132	367587
7584	16509	15922	15612	15855	17025	16592	16928	16410	17817	17924	18340	17282	26788	31268	27591	26053	78495	96992	103674	75342	302985	312437	328861	257324	364274	368546	374683	366140	363925	383681	363839	365006	365181	375084	360001	374597	371353	360838	368023	364519	371406	368546	372068	368320	370604	370098	364431	368807	368895
7663	16426	15786	15646	15884	17077	16414	17291	16106	17890	17576	18167	17270	26910	31192	27334	26031	78166	98373	103294	75666	304574	312332	325079	256817	366436	366838	374840	364762	368214	381066	365774	366524	364378	375782	361746	373062	374805	360351	366140	368302	366505	365756	371161	368214	372190	370045	366628	369679	367918
7742	16482	15912	15613	16114	16775	16370	16937	16300	18233	17889	18015	17809	26512	31358	27474	26325	78185	97751	103769	76053	303212	313169	328634	256289	364536	371249	373952	366662	364938	381135	365703	367796	366174	377735	361257	371736	374125	358781	369243	368930	371127	364117	370690	366035	369871	366802	367081	371161	369069
7821	16348	16016	15884	15762	16885	16403	17012	16281	18124	17698	18251	17509	26755	31162	27282	26383	78646	98794	103799	76068	304504	312455	328861	258490	364570	370446	375364	365041	363315	382268	364605	363821	364152	375346	361362	372678	375468	360351	367099	368965	369157	365913	371598	369505	371074	369103	364361	368528	369610
[truncated: 39 more columns]

## Sheet: Marimastat
Time (seconds)	Marimastat 10000 nM	Marimastat 10000 nM	Marimastat 10000 nM	Marimastat 10000 nM	Marimastat 5000 nM	Marimastat 5000 nM	Marimastat 5000 nM	Marimastat 5000 nM	Marimastat 2500 nM	Marimastat 2500 nM	Marimastat 2500 nM	Marimastat 2500 nM	Marimastat 1250 nM	Marimastat 1250 nM	Marimastat 1250 nM	Marimastat 1250 nM	Marimastat 625 nM	Marimastat 625 nM	Marimastat 625 nM	Marimastat 625 nM	Marimastat 313 nM	Marimastat 313 nM	Marimastat 313 nM	Marimastat 313 nM	Marimastat 156 nM	Marimastat 156 nM	Marimastat 156 nM	Marimastat 156 nM	Marimastat 78 nM	Marimastat 78 nM	Marimastat 78 nM	Marimastat 78 nM	Marimastat 39 nM	Marimastat 39 nM	Marimastat 39 nM	Marimastat 39 nM	Marimastat 20 nM	Marimastat 20 nM	Marimastat 20 nM	Marimastat 20 nM	Marimastat 10 nM	Marimastat 10 nM	Marimastat 10 nM	Marimastat 10 nM	Marimastat 5 nM	Marimastat 5 nM	Marimastat 5 nM	Marimastat 5 nM	Marimastat 2.44 nM
0	18874	18030	17657	18735	18640	18322	18080	18893	17998	18020	18231	19831	18418	17952	18026	18585	17637	18101	18078	18216	17884	18366	18100	18675	18019	17758	18552	18800	18220	18179	18586	18605	18533	18872	18712	18676	25786	26873	26471	24292	43046	49199	40901	33773	52617	51500	53052	48472	58807
79	19028	17619	17777	18625	18586	18026	18064	18787	18147	18119	18095	19302	18160	17910	18285	18775	17867	17838	17964	18518	17952	18397	18406	18561	17817	18239	18021	18720	18189	18398	18763	18706	19076	18857	18931	19038	33502	35707	31952	29218	63805	74104	60447	45774	83207	80385	81598	72858	92492
158	18843	17675	17296	18111	18464	17972	17795	18317	18261	18023	17693	19323	18277	17973	18094	18664	17839	18189	17893	18373	17794	18702	18205	18312	17938	17904	17955	18521	18330	18326	18503	18744	19618	19352	19467	19520	40722	44296	37368	33494	82125	94768	78641	56947	108459	103948	106008	93748	121947
237	18632	17660	17610	18370	18402	18209	17646	18666	17718	17851	17956	19180	18075	17886	18243	18726	17817	17798	18125	18656	17897	18634	18297	18366	17965	18156	18027	18545	18433	18243	18883	18791	20178	19872	20015	19415	46887	50469	41482	37171	97524	111415	94714	66156	129432	125670	126880	112389	145355
316	18915	18070	17665	17996	18442	18553	17716	18293	18016	18544	17869	18816	17929	17627	18290	18469	18000	17774	17866	18175	17998	18904	18341	18467	17835	18011	18045	18796	18971	18555	19115	19002	20369	20800	20459	19695	52635	58223	46124	40887	112525	125703	107701	75339	146833	143388	145019	128117	165417
395	18824	18036	17443	18558	18531	18095	17889	18445	17935	18199	17472	18874	18021	17580	17935	18471	17919	18188	18061	18319	17924	18844	18372	18248	18080	18029	18457	18746	19098	18827	19067	18998	21208	21138	20438	20340	57687	63645	49633	43535	125837	139331	120553	82633	162813	159735	161489	145310	183123
474	18277	17533	17582	18221	18515	18013	17847	18649	18005	18008	18006	19101	18191	17722	18111	18487	17843	17942	18407	18220	18028	18366	18320	18610	18128	18394	18289	18528	19018	18800	19534	19048	21737	21425	21021	20629	62356	69504	52810	46665	136204	152283	130926	90350	176120	173668	174221	157177	196654
553	18372	17885	17248	18422	18582	17962	17842	18459	18217	17875	17773	18818	18192	17837	18116	18510	17540	18008	18061	18359	17813	18386	18181	18290	18039	18488	18578	18837	19089	19092	19299	19094	22061	22098	22067	20764	66403	74428	55770	49032	145735	162255	139758	97594	187999	184997	185351	170497	209060
632	18497	17761	17461	18096	18560	17796	17863	18490	17732	18280	17894	18881	18003	17761	17863	18252	17723	18019	18211	18277	18004	18631	18477	18367	18344	18634	18585	18888	19282	18791	19457	19477	22823	22641	21995	21001	69572	78163	58273	51190	155827	169344	149011	102744	199294	195517	195809	182366	219501
711	18427	17721	17294	18247	18665	18068	17815	18400	17973	17957	17787	18697	17983	18056	17914	18383	17797	17955	18169	18257	18036	18660	18324	18463	18316	18458	18470	18948	19339	18972	19829	19408	23341	22680	23078	21535	73289	82102	61075	53359	162578	178113	157822	110049	208082	203304	204879	191305	229983
790	18329	18088	17270	18431	18280	18165	17989	18477	18206	17989	17917	18783	18044	17515	18196	18501	17988	17954	17955	18427	18245	18630	18381	18497	18340	18672	18707	18955	19729	19382	19934	19508	23777	23190	22691	21449	76365	86274	63343	55241	170958	186112	164236	115734	215812	210733	212634	199950	236333
869	18673	17710	17469	18055	18422	17849	17593	18580	17922	17834	18179	19099	18174	18087	18142	18308	17995	17819	18326	18305	18031	18959	18378	18729	18389	18491	18601	18954	19539	19932	19953	19390	23976	23651	23146	21934	79174	89790	65605	57000	178193	192626	169604	121429	224713	219340	220434	211078	245977
948	18534	18030	17298	18360	18219	18201	17713	18366	17975	18197	17728	18801	18102	17802	18175	18474	17789	18228	18149	18473	18381	18618	18361	18343	18409	18643	18672	18881	19785	19269	20414	19608	24791	23982	23427	22212	82411	93193	67160	58189	183135	198075	175624	126330	229710	225827	226151	218745	251059
1027	18480	17842	17311	18246	18646	17849	18166	18576	17929	18015	17658	18834	17986	17932	18073	18676	18228	18276	18270	18453	18382	18817	18528	18676	18652	19207	18672	19085	20177	19805	20311	19724	25185	24645	23619	22374	85249	96229	69165	59829	188832	203538	181008	130082	237135	230292	230935	224993	258856
1106	18511	17724	17214	18238	18462	18020	17887	18324	17855	18231	18015	19054	18530	17674	18215	18592	18000	18026	18247	18225	18523	19101	18776	18879	18699	19027	18631	19097	20173	20025	20215	19829	25404	24575	24271	23013	86591	99123	70553	61205	195817	209972	188531	135015	243068	239392	238209	231860	261330
1185	18311	17632	17251	18168	18209	17986	17866	18482	17657	18301	17835	19100	18429	17884	18111	18465	18060	18064	18055	18389	18469	18628	18400	18713	18706	18622	18649	19346	20465	20025	20467	19996	26425	25214	24549	23040	89271	101229	72612	62806	198833	213619	191149	140745	250858	243599	240843	237905	267890
1264	18369	17632	17812	18189	18305	18293	17565	18520	18048	18021	18135	19059	18289	17746	17912	18483	17783	18649	18453	18374	18579	19161	18511	18833	18962	18998	18927	18754	20380	19681	20558	19853	26200	25346	25175	23290	91323	104075	73856	63589	203202	218022	195895	143447	253329	248975	245756	245314	273436
1343	18534	17622	17432	18102	18058	17955	17988	18612	17965	17854	18097	19097	18166	17878	18442	18377	18407	18253	18332	18593	18410	19094	18767	18948	18925	18720	18906	19421	20396	20217	20812	20116	27014	25861	24896	23415	93160	106313	76029	64889	208202	222970	199499	148947	258536	251534	253136	251430	278632
1422	18232	17722	17546	18431	18592	18148	17801	18558	17949	18449	17929	18996	18147	18301	18078	18453	18277	18014	18187	18488	18804	18959	19013	18638	18825	19005	18719	19109	20683	20114	21316	20281	27488	26223	25335	23802	95165	107746	76444	65398	210014	228006	204339	152155	265224	255228	255652	257305	282961
1501	18573	17707	17694	18108	18423	18000	17978	18297	17766	18236	17983	18832	18116	17748	18119	18416	18473	18206	18462	18588	18351	18775	18824	18527	19179	19326	18996	19389	20339	20586	21013	20177	27518	26645	25436	23759	96314	109609	77934	66348	214969	229811	209745	153837	268594	260755	260542	259934	288595
1580	18115	17540	17388	18343	18373	18088	17775	18424	17768	18215	17894	18745	17897	17943	18352	18514	18125	18461	18272	18440	18459	19060	18948	19126	18946	19109	19048	19541	21068	20193	20896	19888	28097	26799	25863	24718	98559	110983	79559	67947	220076	232502	212994	160057	273943	262869	263750	266960	290001
1659	18155	17874	17469	18380	18562	17898	17532	18538	17868	18258	18019	18821	18406	17697	18380	18555	17916	18238	18417	18531	18461	19097	19147	18628	18679	19413	18873	19425	21025	20530	21240	20398	28538	27294	25950	24555	100760	113755	80086	69125	223312	237163	216047	159669	275574	266527	269018	272139	288304
1738	18483	17802	17541	18301	18579	18289	17904	18576	17930	17929	17983	18947	18377	18075	18283	18802	18171	18354	18409	18724	18795	19153	18875	18664	18997	19206	18853	19320	20916	20218	21219	20396	29056	27273	26721	24579	101680	113880	81020	69782	227633	241438	220171	164605	280208	269363	272034	277063	291497
1817	18427	17949	17436	18079	18571	18048	17932	18376	17842	18091	17763	18992	18230	18021	18078	18754	18112	18493	18023	18709	18507	19166	19040	18544	19745	19513	18842	19348	21072	20693	21468	20751	29221	27942	27181	24743	103496	116734	82794	71371	228142	244501	222603	167521	284466	274623	274675	279571	296431
1896	18682	17677	17273	18043	18642	18277	17797	18219	17753	18185	17802	19188	18155	18085	18326	18220	18070	18409	18716	18471	18961	19342	18824	18583	19326	19309	19073	19320	20941	20879	21632	20530	29500	27721	27201	25135	104682	117970	83941	71717	228835	247386	225258	169462	286520	276232	276980	284974	298906
1975	18236	17806	17565	18306	18251	18131	17668	18448	18068	18094	18177	18915	18451	18080	18215	18657	18407	18525	18055	18766	18845	19246	19097	18631	19254	19644	19174	19603	21500	20680	21729	20695	29706	28629	27526	25223	106786	118879	84194	72438	233444	250585	229563	173605	290181	280213	282773	290048	302411
2054	18497	18112	17707	18155	18278	18031	17684	18732	18055	17862	18148	18892	18408	18071	18348	18488	18342	18571	18502	18509	18530	19211	18858	18672	19264	19365	19356	19108	21565	20829	21839	21007	30752	28722	27637	25548	107421	121599	85904	73224	236735	253615	232055	174987	288986	284405	285665	293581	304574
2133	18535	17988	17520	17684	18305	18240	17857	18633	17952	18281	18053	18690	18053	18104	17915	18760	18430	18610	18529	18529	18530	19185	19164	18994	19440	19467	19392	19797	21758	20567	22207	20718	30374	28803	27909	25825	107894	122906	86688	74110	238896	257251	234127	177649	291582	282935	289414	295175	307729
2212	18477	17768	17672	17978	18542	18111	17857	18194	17946	17900	18167	18676	18260	18199	18298	18406	18262	18599	18700	18447	18868	18995	19207	19002	19427	19613	19009	19700	21757	21054	22117	21025	30969	29278	28070	26096	110941	123900	87285	75668	243405	258177	238141	181843	301288	288072	284818	297864	311792
2291	18230	17851	17535	17757	18773	18120	17858	18290	17892	18378	18392	18989	18289	18212	18544	18447	18261	18711	18664	18800	18802	19327	19178	19234	19693	20019	19645	19670	22011	21076	22014	20786	31335	29681	28364	26203	112448	124995	87704	76239	243678	260735	241399	182286	296326	290962	293500	296745	312732
2370	18580	17867	17522	18245	18449	18142	18134	18369	18134	18302	18198	18643	18367	18231	18812	18424	18071	18659	18389	18520	18979	19331	18929	19003	19694	19663	19543	19497	22022	21093	22034	21015	31276	29854	28578	26045	112514	125472	89626	77224	248090	263559	242739	185658	300092	293301	296981	298871	315523
2449	18461	17740	17543	18134	18308	18313	18019	18389	18240	18046	18219	18586	18505	18364	18280	18818	18561	18889	18561	18726	18841	19278	19145	18964	19370	20011	19299	19513	22187	21096	22233	21178	32031	30351	29036	26788	113402	128566	89046	77965	250611	264913	243599	186428	302375	295770	293658	307040	320683
2528	18383	17828	17160	18215	18675	17975	18199	18441	18111	18054	17789	19014	18271	18065	18281	18490	18459	18342	18523	18431	19173	19237	19018	18739	19955	19751	19371	19411	21951	21269	22679	21176	32203	30687	29310	26615	114098	127513	90890	78173	253115	268051	246004	190592	303753	297729	296953	304642	322933
2607	18278	17748	17561	17861	18626	18132	18192	18449	17859	17950	18400	18955	18465	18189	18377	18509	18465	18520	18559	19067	19050	19669	19131	18615	19902	20031	19336	19891	22166	21331	22319	21399	32587	30892	29510	26643	116179	129895	91546	78728	255535	272394	249909	191246	308007	301652	297006	305515	321451
2686	18408	18096	17475	17997	18663	18213	17868	18433	18090	18358	17986	18729	18513	18126	18444	18361	18470	18643	18659	18618	19187	19483	19398	19049	19854	19873	19346	19692	22287	21161	22857	21181	32882	31032	29476	27117	116858	131517	92877	80327	254850	273001	251026	194433	309768	296796	300946	311547	322602
2765	18501	17908	17515	18119	18358	18097	17916	18207	18168	18023	18003	19125	18528	17963	18426	18552	18480	18907	18982	18673	19242	19314	19370	19224	19946	20160	19541	19922	22680	21477	23073	21467	33245	31330	29846	27180	118173	132188	94031	80894	258168	275003	253773	196427	312576	294443	303369	311564	325478
2844	18423	17878	17582	17529	18453	18260	18261	18207	18141	18271	17909	18585	18511	18101	18432	18370	18511	18664	18522	18934	19062	19487	19437	18914	20099	20043	19578	19873	22641	21681	23129	21508	33788	31703	30243	27421	118922	133042	94770	81445	261683	275514	256669	199195	314337	301311	305009	313569	328477
2923	18236	17673	17525	17794	18615	18127	18158	18376	18168	18004	18296	18834	18542	18119	18440	18575	18569	18655	18855	18815	18994	19077	19443	19230	19832	19910	19645	20154	22624	21765	23096	21448	34340	32216	30477	27589	118794	133723	95822	81561	261755	278651	258463	198433	315052	301487	308026	314929	330047
3002	18513	18037	17417	18251	18631	18481	18144	18185	17781	17763	18211	18644	18348	18311	18561	18560	18948	18620	18753	18897	18982	19953	19664	19113	19896	20112	19824	19895	22904	21628	22899	21640	34318	32333	30892	27471	120682	134894	96034	82447	262523	282248	260495	202298	315104	303893	310240	318208	330553
3081	18451	17806	17636	18174	18656	18217	18036	18448	17947	17821	18126	18816	18635	18190	18618	18172	18650	18522	18455	18632	19307	19575	19170	19003	20261	20197	19532	20119	23040	21597	23080	21595	34898	32264	30855	28021	121993	135396	96956	83362	265745	283398	261555	201699	320561	305218	311739	321050	331982
3160	18300	17995	17314	18058	18336	18390	17661	18595	17973	17976	18087	18362	18442	18140	18805	18509	18414	18574	18826	18800	19125	19668	19863	19171	20235	20234	19631	20180	23048	22144	23125	21524	34858	32793	30983	28509	122684	136562	97274	84209	268332	285062	264561	203405	321800	305968	313028	323648	337161
3239	18014	18084	17721	17636	18643	18430	17781	18389	17706	17836	18253	18635	18501	18408	18426	18292	18704	18737	18883	18832	19177	19681	19177	19306	20487	20173	19658	19977	23283	22067	23504	21426	35483	33005	30975	28288	123698	138314	98510	85088	270493	287204	265771	205029	322114	309107	315993	326036	338730
3318	18230	17802	17678	17918	18614	18058	18175	18499	17796	17805	18201	18662	18376	18525	18434	18770	18457	18512	18942	18888	19195	19711	19512	19058	19837	20331	19856	20254	23389	22150	23694	22040	35704	33242	31218	28552	124982	138186	98857	85818	267947	287810	267551	207098	324903	309978	318172	325844	341223
3397	18543	18093	17844	17793	18874	18266	17855	18313	17769	17922	18253	18640	18743	18510	18529	18501	18836	18936	18893	18664	19346	19704	19764	18875	20305	20193	19935	20128	23275	22002	23701	21915	35896	33806	31389	29109	125655	139272	99427	85963	272559	291296	270622	207935	326717	312314	321277	326629	341694
3476	18326	17802	17492	18056	18695	18248	17979	18309	18076	18016	18312	18914	18465	18427	18657	18657	18518	18507	18979	18659	19282	19460	19872	19054	20733	20097	19758	19991	23153	21893	23518	21825	36104	33841	32238	28775	125811	141446	100281	87199	273222	292430	270986	208725	328495	312732	322549	328042	340717
3555	18251	17590	17509	18172	18231	18245	18332	18286	18046	18272	18559	18672	18638	18127	18722	18566	18783	18650	19073	18798	19282	19673	19831	19261	20497	20742	19873	20011	23485	22193	23717	22128	36447	33981	32355	28831	126950	142000	100491	87486	274473	293517	272741	212698	328738	315140	323159	332854	341346
3634	18367	17668	17603	17947	18346	18116	17894	18207	17895	18070	18311	18614	18745	18451	18319	18538	19126	18857	18955	18969	19502	19607	19526	19105	20561	20330	19759	20243	23878	22591	23808	22276	36986	34586	32347	29193	128730	142280	102391	88727	278754	296105	275335	212451	329767	317371	325269	331982	344205
3713	18348	17897	17632	17627	18559	17914	18030	18100	18099	17938	18522	18787	18525	18406	18419	18245	18778	18780	19217	18687	19287	19799	19656	19009	20507	20616	20320	20395	23884	22178	24240	22003	36948	34443	32687	29492	128692	143054	102244	88518	277513	298088	278302	214367	332819	317946	324903	333499	348652
3792	18293	17839	17335	17990	18588	18332	17947	18392	17484	18144	18794	18697	18574	18369	18649	18864	18622	18969	19130	18754	19266	19877	19569	19149	20760	20924	19800	20087	24112	22657	24119	22015	37271	34542	33125	29738	130042	143726	103131	88644	281514	297041	275613	216037	334981	318626	331041	334684	349419
3871	18515	17728	17471	17900	18568	18196	18102	18069	18189	17948	18576	18682	18841	18334	18808	18161	18891	18736	18820	18847	19555	19722	19239	19097	20446	20558	20227	20127	23910	23036	24160	22206	37852	35366	33124	29676	130339	144641	103565	89880	281957	299849	280275	218618	336428	319603	329977	338032	349070
3950	18199	17795	17351	17736	18576	18104	18155	18599	17885	17943	18312	18582	18422	18510	18705	18334	18555	19004	18913	19038	19487	20003	19623	19555	20851	20880	19805	20251	24442	22607	23977	22430	38285	35635	34065	30106	131192	145896	104361	91570	282569	294216	278594	218991	335487	321747	332174	337893	352050
4029	18399	18038	17555	17907	18599	18260	18179	18080	17955	18239	18439	18470	18578	18507	18382	18600	18675	18978	19116	18832	19685	19883	19709	18988	20811	20475	20042	20348	23960	22639	24368	22417	38504	35486	33430	29981	131915	146833	105827	91086	285201	297355	282409	220407	337195	323194	335173	338661	352574
4108	18221	17459	17441	18064	18623	18288	17962	18243	17859	17957	18368	18417	18521	18190	18722	18690	19077	18884	19350	18873	19503	19797	19569	19327	21012	20844	20031	20337	24211	22822	24639	22762	38833	35808	33469	30649	132507	145798	106801	92113	286035	302114	283038	222583	339496	327256	334093	339514	352853
4187	18112	17331	17616	18040	18465	18498	18096	18176	17611	18171	18683	18709	18732	18566	18584	18442	18681	18925	19318	18901	19639	19834	19664	19318	20996	20895	20392	20492	24685	22973	24456	22346	38883	36123	33884	30417	133212	148163	107005	92470	285667	300353	286526	223515	341207	325461	336377	338538	354753
4266	18416	17601	17589	17773	18421	18088	17959	18426	17822	17596	18404	18416	18712	18531	18309	18571	18969	18509	19115	19045	19734	20024	19799	19824	20894	20661	20293	20023	24723	22945	24522	22517	39719	36582	34018	31037	133879	147295	107679	92387	291171	301242	288910	224442	342391	327554	336638	341223	355574
4345	18211	17557	17378	17798	18777	18047	18077	18292	17793	18011	18408	18781	18706	18513	18603	18586	18893	18992	18954	18868	19510	19846	19642	19166	21112	21105	20241	20616	24704	22986	25069	22584	39892	36685	34142	30543	132249	148595	108261	93336	290854	302148	289424	226646	341311	328512	339514	340248	357736
4424	18232	17813	17192	17785	18608	18129	17947	18263	17944	17828	18529	18525	18826	18586	18735	18493	18959	19108	19348	18835	19685	19797	19553	19127	20699	21116	20164	20042	24478	22890	24861	22776	39008	36565	34646	30751	133819	149411	109232	93375	290478	301172	290912	227643	343873	329471	340596	342775	356619
4503	18265	17482	17745	17614	18467	18054	18102	18247	17997	17932	18485	18449	18580	18548	18533	18594	18766	18631	19006	18985	19552	20046	19855	19147	21282	21178	20307	20241	25029	22874	24554	22784	40284	37086	34862	31481	134096	149295	110584	94875	292539	305846	285480	228111	342531	328251	339533	341170	358887
4582	17933	17773	17411	17682	18570	17622	17778	18329	17849	17887	18711	18392	18860	18230	18389	18598	18692	19008	19260	19025	19721	20388	20057	19316	21032	21032	20023	20352	24700	23324	25274	22591	40308	37189	35011	31348	135417	149847	111893	95926	294326	306630	295361	230701	344798	330710	344309	346628	361118
4661	18296	17664	17096	17177	18730	18236	17902	18216	17667	17803	18300	18343	18431	18342	18372	18519	19099	18759	19219	18459	19765	20357	19947	19548	21176	21036	20346	20318	25137	23312	24949	22803	40660	37625	35330	31783	136979	149266	112911	96409	288949	307921	289543	230697	345844	332837	342759	341154	358345
4740	18321	17576	17372	17715	18823	18231	17924	18093	18013	18076	18262	18383	18986	18566	18672	18666	18676	19048	19073	18764	19980	19931	19963	19173	21065	21233	20441	20380	25098	23196	24831	22869	41022	37697	34886	32032	136413	151778	113828	97742	297287	307031	291129	232572	348634	331232	346472	345408	361014
4819	17933	17629	17324	17595	18241	18213	17596	18442	17872	17867	18416	18638	18692	18260	18944	18287	18973	19115	18888	18692	19628	19925	19953	19711	21247	21299	20388	20563	25230	23187	25221	22262	41541	37960	35500	31853	137158	151488	114133	97202	289525	310989	294058	233975	349070	332837	346421	345182	362845
4898	17968	17546	16943	17611	18675	17997	17765	18305	17630	17635	18455	18522	18633	18551	18753	18457	18623	18709	19259	18787	19685	20012	20036	19470	21330	21230	20356	20400	25040	23486	25263	22931	41533	38640	35710	32293	137071	152488	115997	98322	298905	313082	293728	235603	351877	336446	347553	346019	365965
4977	18192	17476	17495	17503	18631	18225	17857	18149	17963	17742	18417	18494	18711	18490	18800	18489	19076	19285	19376	18986	19799	20225	19825	19688	21272	21417	20429	20358	25462	23956	25385	23116	41771	38233	36254	32360	139043	153880	117438	99164	293658	313447	297737	239057	350430	337441	346994	346333	364972
5056	18096	17538	17403	17747	18602	17974	17879	18279	17885	17811	18821	18440	18690	18561	18650	18288	19013	19158	19267	18934	20033	20132	19885	19398	21273	21345	20763	20437	25181	23329	25726	22998	42516	39177	36075	32597	139312	155599	118912	100053	294773	317196	299917	239998	352138	339131	349104	346421	367429
5135	18019	17423	17395	17536	18623	18064	18045	18285	17815	17831	18212	18727	18772	18232	18766	18454	18424	19085	19190	18998	19857	20071	19940	19299	21111	21062	20345	20541	26009	23387	25983	23113	42501	38886	36689	32353	138832	154936	121334	101140	294652	317128	300666	239672	353220	340735	351440	346751	364466
5214	18038	17658	17512	17570	18667	18211	17778	18296	18018	17722	18535	18426	18825	18610	18727	18652	19004	19316	19307	18772	19782	20031	20176	19462	21515	21629	20195	20425	25736	23391	25887	23174	42688	39212	36767	33083	139723	155737	122364	101382	296482	318870	301417	244537	355608	340387	348023	347204	369103
5293	18122	17339	17539	17327	18599	18107	17975	18027	17908	17637	18308	18340	18473	18357	18659	18513	19198	18941	19328	18813	19803	20419	19742	19400	21475	21456	20468	20275	25458	23956	26392	23527	42597	39740	36545	33212	139620	157950	124754	102680	305671	319254	300929	245065	354980	344065	346960	349715	369592
5372	18075	17308	17456	17528	18515	18094	17751	18164	18029	17713	18434	18453	18944	18837	18590	18300	18652	19284	19275	18845	19894	19878	20043	19507	21259	21345	20436	20694	25712	23227	26800	23244	43583	40239	37565	33348	141556	158310	126383	104044	299046	322410	304538	246809	357299	342671	351197	349976	369714
5451	18457	17805	17439	17745	18493	17954	18030	18448	17711	17670	18381	18393	18883	18286	18763	18498	19169	19135	19110	19075	19837	19810	19874	19528	21648	21121	20369	20811	25925	24024	26221	23285	43641	40120	37761	33319	141642	159334	128248	104505	301207	323490	304764	249754	357125	346994	350953	348982	371318
5530	17821	17668	17565	17369	18692	18144	17979	18448	17717	17643	18659	18662	18836	18269	18474	18462	19012	18921	19299	19209	20135	20301	20103	19529	21730	21432	20799	20017	25971	23846	26418	23371	44427	40398	37996	33720	142080	159570	129374	106647	303126	327414	306455	251940	356096	345635	349681	349995	372016
5609	17897	17707	17106	17403	18867	18201	17763	18263	17641	17673	18213	18211	18813	18825	18866	18429	19074	19287	19126	18817	20055	20315	20095	19389	21837	21633	20784	20812	25975	23823	26769	23835	45275	40338	38174	34384	143304	161477	131500	108956	302097	327502	307746	253748	360822	345722	350413	351109	369243
5688	17950	17592	17399	17509	18735	18205	18088	18222	17886	17862	18560	18281	18932	18603	18897	18599	18912	19278	19446	18872	19877	20049	20185	19398	21680	21761	20819	20771	26189	23754	26707	23788	45206	41167	38631	34559	144700	163204	131711	110251	305410	328687	309298	258270	361520	347396	351440	348180	371545
5767	17887	17449	17415	17161	18811	18128	17956	17882	17664	17875	18464	18128	18925	18290	18865	18559	19300	19045	19230	18705	20499	20098	20311	19589	21603	21817	20741	20518	26688	24314	26763	23906	45574	41124	39197	34602	145080	164147	133847	112015	305375	329716	312262	259243	361606	348442	351842	347919	369557
5846	18288	17298	17314	17320	18620	18276	18023	17984	17523	17219	18729	18277	19009	18409	18937	18459	19127	19268	19276	18928	20209	20250	19986	19412	21973	21593	20779	20742	26344	23943	26764	23987	46888	41256	39650	35595	146557	165000	135997	114755	308547	330412	312820	262268	357788	350168	351632	351615	369103
5925	18139	17756	17303	17361	18522	18184	17906	17947	17741	17552	18716	18344	18739	18875	18695	18433	19311	18984	19373	18752	20143	20417	20055	19489	21931	21741	20808	20558	26728	24408	26916	23870	47339	41730	40655	35833	148787	166724	135984	116461	306352	330205	314145	263569	360753	350534	351354	352034	369173
6004	18296	17581	17337	16647	18535	18322	17849	18135	17835	17772	18633	18368	18966	18719	18559	18662	19130	19084	19439	18843	20371	20331	20200	19561	22486	21583	21199	20961	26986	24418	27044	24057	48606	42285	41481	35935	148893	169911	137046	118318	311199	331460	313150	265555	359967	351685	353742	352138	369191
6083	18018	17561	17452	17357	18590	18317	17894	17641	17786	17704	18643	18308	18798	18447	18650	18167	19006	19120	19567	19084	20549	20385	20594	19341	21992	22055	20961	20590	26915	24370	26601	24361	49372	42647	41952	36232	149686	170985	138916	120204	311426	331982	316690	265951	360542	351703	355033	352887	367901
6162	18361	17665	17372	17456	18450	18301	18093	17846	17975	17656	18462	18479	19043	18646	18723	18583	19053	19319	19544	18861	20253	20244	20306	19402	21747	21925	21265	21047	27181	24412	27017	24748	49047	43034	42298	36853	150525	172476	138546	120628	314894	334528	317511	270803	358381	350603	354683	348774	365703
6241	18027	17052	17394	17097	18609	17910	17927	18047	17476	17567	18640	18033	18749	18773	18813	18598	19177	18861	19252	18872	20268	20170	20518	19014	21955	22161	21000	20760	27528	24422	26996	24052	50309	42621	42596	37454	152638	175110	139115	121643	317632	336220	319237	269601	359548	355294	355766	353028	366768
6320	18027	17334	17340	17472	18184	18338	18152	18048	17684	17524	18787	18147	18816	18421	18638	18457	19214	19449	19558	18993	20443	20127	20576	19548	22378	21931	21094	20894	27160	24900	27236	24686	50205	44193	43327	37747	154079	178656	141499	123348	317965	335191	317284	271398	362461	354248	356166	352191	366576
6399	18320	17343	17199	17239	18585	17766	18093	18080	17907	17452	18679	18464	18828	18689	18726	18438	19416	19084	19509	19125	20374	20598	20370	19925	22458	22215	20987	20647	27805	24943	27088	24517	51275	44372	43918	37743	153966	180089	140791	123152	317946	336254	318033	274277	361763	351493	357824	350518	370987
6478	17933	17332	17226	17087	18664	18122	18128	17989	17963	17327	18775	18480	19016	18578	18766	18515	19387	19247	19413	19125	20720	20296	20116	19561	22358	22257	21358	21109	28038	24827	27905	24501	51532	45316	43822	37964	155962	183754	142349	124291	319515	337579	319655	274614	358887	354388	355033	351197	367325
6557	17974	17521	17451	17331	18464	17988	17954	18099	17657	17431	18650	18312	18987	18681	18734	18580	19339	19419	19383	18962	20671	20634	20012	19564	22426	22252	21328	21082	28044	25168	27775	24599	52113	46192	44116	38286	160532	184406	142598	125214	320823	340613	321539	276241	359916	352853	352068	349889	366768
6636	17909	17308	17377	16966	18785	18160	18401	18040	17552	17379	18513	18453	18833	18412	18884	18280	19416	19099	19383	18870	20469	20574	20197	19620	22196	22252	21198	21418	28252	25056	27701	24762	52334	47035	44323	38076	163496	188164	142723	126077	320841	340370	321922	275342	361851	353202	355398	353532	370690
6715	17807	17052	17160	17025	18542	17893	18137	17757	17581	17675	18852	18117	18689	18158	18771	18618	19398	19134	19905	18850	20234	20427	20525	19721	22653	22235	21054	20581	28258	25430	28138	24879	52720	48127	44947	38363	164202	188652	145466	127174	322062	340387	324485	275405	361292	354265	355398	350710	368198
6794	17826	17344	17288	17056	19054	18313	18101	17990	17541	17464	18695	18147	19069	18955	18821	18474	19468	19131	19526	18875	20740	20766	20436	19777	22578	22486	21080	21208	28677	25511	27833	25036	53331	48725	45384	38100	167682	191436	145459	127542	323979	340282	322376	276105	360037	354318	357422	351440	370551
6873	17514	17450	17337	17278	18650	18064	17788	17862	17427	17666	18699	18064	19045	18566	18824	18551	19127	18998	19520	18925	20589	20330	20660	19637	22720	22404	21215	21073	28652	25432	28387	25427	54328	49371	45529	39331	171311	192143	145247	127814	322986	340962	320074	279757	360612	353150	357805	351615	368947
6952	17801	17372	17278	17130	18705	17869	18157	17874	17748	17612	18739	18283	19270	18390	18861	18467	19352	19411	19756	19292	20366	20607	20461	19684	22498	22521	21509	21131	28980	25742	27981	25362	54499	49375	45864	39027	174424	193660	146669	129606	326629	344257	323509	279705	364413	354318	356341	353569	368214
7031	18000	17493	17216	17199	18530	18004	18172	17834	17674	17472	18813	18209	19027	18737	19117	18418	19405	19348	19516	19036	20871	20590	20433	19797	22779	22272	21471	20988	29434	25476	28593	25632	54380	50241	45856	39357	174287	195678	146672	129850	326611	344798	323317	281413	362320	356184	356603	351982	368424
7110	17893	17605	17029	16870	18457	18060	17825	17915	17681	17435	18619	18137	18787	18568	19093	18450	19565	19517	19304	18802	20685	20566	20718	19580	23096	22615	21263	21008	28915	25736	28481	25263	54333	50872	46189	40012	178756	196137	148122	130572	323473	342409	324641	283618	361398	355766	351109	352434	368704
7189	17996	17330	17307	16879	18437	17952	17818	17733	17747	17802	18650	17904	19199	18578	18850	18412	19320	19428	19796	18897	20458	20881	20529	19883	22673	22551	21406	20993	29279	26320	28461	25191	55056	51247	46501	40078	179899	198373	147371	131019	326298	345024	325478	281515	361711	355313	357683	353079	370969
7268	17753	17133	17139	17010	18245	18366	17788	17967	17610	17573	18616	18200	18942	18680	18876	18297	19488	19425	19459	19315	20742	20860	20596	19829	22784	22597	21587	21073	29047	26149	28445	25709	55027	51310	46843	39754	180680	196649	148756	131344	328147	346768	326595	282631	360892	358399	358189	353185	369541
7347	17596	17524	17546	17298	18866	18263	18100	17954	17785	17553	18646	18253	18850	18722	18962	18182	19461	20079	19572	18888	20789	20730	20923	19633	23444	22604	21484	21030	29285	25894	29064	25350	56016	51314	47317	40640	182651	198701	150852	132915	330256	346421	328269	286156	360123	357213	359775	354353	368320
7426	17878	17645	17171	17117	18569	17968	18075	18029	17475	17182	18768	18118	19277	18796	18832	18511	19507	19679	19934	18997	20937	20742	20840	19993	23375	22925	21462	21305	29733	26301	28701	25995	56532	51956	47524	40541	185868	199503	151436	132207	329663	345251	328112	285799	361938	357194	357439	353097	371806
7505	17523	17646	16980	16884	18884	18280	18024	17649	17657	17704	18666	18088	18987	18791	18578	18459	19246	19951	20063	19180	20709	21040	20743	19543	23129	22836	21659	21280	30004	26285	28906	25843	57132	52966	47475	41072	187492	202074	151044	133915	332628	346228	326438	287070	364622	358276	357072	352400	369103
7584	17777	17464	17298	17005	18509	17965	18249	17795	17474	17539	18545	17957	19100	18473	18841	18714	19339	19647	19688	19349	20517	21061	20508	19774	23426	22912	21818	21334	30079	26400	28871	25899	57445	52757	47878	40725	188636	200568	152066	133963	333220	350150	326281	286716	365249	359340	359897	352975	371772
7663	17761	17311	16998	17137	18399	17929	17871	18073	17667	17596	18746	18064	19118	18590	18923	18494	19629	19558	19376	18987	20897	21037	20991	19851	23341	23486	21431	21134	29704	26630	29013	25979	57162	52625	48229	40604	189401	201723	152198	134848	332611	344433	328477	289784	360646	359079	357754	352627	369679
7742	17968	17039	17370	16889	18437	18207	17741	18023	17539	17456	18914	18033	19210	18927	18941	18527	19712	19720	19660	19070	20855	20871	20887	19957	23629	23157	21820	21375	30309	26723	29113	25805	58300	53206	48218	41225	190269	203903	153771	135351	332558	349873	328774	285930	363507	360717	360804	349766	367970
7821	17778	17493	17271	17082	18642	18060	17967	17571	17847	17385	18683	18233	19197	18706	18810	18491	19782	19872	19600	19278	20944	20703	20940	19962	23435	23094	21906	21436	30384	26735	29087	25878	57867	54059	48861	41329	191098	205118	153904	135836	335383	347378	330081	290266	365373	360315	358450	352627	369802
[truncated: 39 more columns]

## Sheet: Prinomastat
Time (seconds)	Prinomastat 10000 nM	Prinomastat 10000 nM	Prinomastat 10000 nM	Prinomastat 10000 nM	Prinomastat 5000 nM	Prinomastat 5000 nM	Prinomastat 5000 nM	Prinomastat 5000 nM	Prinomastat 2500 nM	Prinomastat 2500 nM	Prinomastat 2500 nM	Prinomastat 2500 nM	Prinomastat 1250 nM	Prinomastat 1250 nM	Prinomastat 1250 nM	Prinomastat 1250 nM	Prinomastat 625 nM	Prinomastat 625 nM	Prinomastat 625 nM	Prinomastat 625 nM	Prinomastat 313 nM	Prinomastat 313 nM	Prinomastat 313 nM	Prinomastat 313 nM	Prinomastat 156 nM	Prinomastat 156 nM	Prinomastat 156 nM	Prinomastat 156 nM	Prinomastat 78 nM	Prinomastat 78 nM	Prinomastat 78 nM	Prinomastat 78 nM	Prinomastat 39 nM	Prinomastat 39 nM	Prinomastat 39 nM	Prinomastat 39 nM	Prinomastat 20 nM	Prinomastat 20 nM	Prinomastat 20 nM	Prinomastat 20 nM	Prinomastat 10 nM	Prinomastat 10 nM	Prinomastat 10 nM	Prinomastat 10 nM	Prinomastat 5 nM	Prinomastat 5 nM	Prinomastat 5 nM	Prinomastat 5 nM	Prinomastat 2.44 nM
0	18712	18102	17836	18083	18897	18112	18827	18816	18285	18316	18481	18997	18833	18038	18077	18831	18594	18248	18640	19320	18159	18670	18997	19163	19146	19645	19230	19600	20049	20014	19897	20466	24057	21959	22843	21468	33535	31012	29169	26552	46975	46485	43468	39989	53526	59227	51834	45879	58928
79	18584	18067	17845	18194	18451	17989	18703	18440	18434	18529	18400	18883	18644	18179	18346	18771	18359	18626	18815	19098	18409	19741	18955	19371	20719	20250	20132	19893	22292	21653	22024	22157	30058	26183	26921	24710	47259	41687	38814	33850	67305	67556	62895	57489	81671	86984	77297	67072	90942
158	18378	17922	17731	18182	18730	18408	18598	18548	18308	18351	18332	18896	18702	18346	18078	18651	19355	18891	18858	19103	19282	19871	19215	19365	21567	21278	21148	20782	23867	23408	23293	23704	36113	30206	31031	27222	58479	50612	48322	40618	85454	85361	80284	71160	104888	110472	99599	84510	118256
237	18563	17968	17783	17983	18842	17838	18535	18531	18319	18609	18533	18981	18770	18380	18357	18989	19022	19036	19042	19520	19647	20068	19517	19555	22527	22050	21579	21535	26239	24819	24971	25415	41128	34752	35354	29998	68505	59476	56612	47563	101909	102011	96522	85400	124619	130431	117787	101174	138932
316	18643	17914	17785	17906	18672	17974	18931	18598	18353	18455	18631	18889	19040	18530	18537	18867	19291	19395	19237	19624	19996	20458	19692	20347	23238	22414	22880	22160	28033	26260	27243	27160	46129	37841	38550	32407	78344	67766	64578	54227	115365	115735	110428	97574	142833	149011	133090	116395	158167
395	18349	18189	17514	17995	18702	17910	18360	18620	18552	18498	18539	18872	18772	18602	18638	19130	19810	19610	19469	19777	20461	21174	20133	20260	24511	23845	23004	22554	29739	27502	27940	27950	50876	41568	41921	34778	88259	75249	71680	59712	127450	128162	122510	108772	157961	163646	149115	128882	174530
474	18455	18601	17722	18084	18652	18308	18657	18522	18881	18722	18353	18709	19493	18974	18754	19670	19854	19835	19242	19913	21034	21270	20798	20703	24902	24374	24225	23503	31461	28717	29585	29708	55441	44451	45613	37347	96195	81612	78331	65543	139775	140887	132905	117911	171188	176837	161990	140327	189237
553	18360	17996	17717	18107	18626	18099	18513	18568	18316	18882	18311	18656	19408	18781	18788	19536	20110	20024	19942	20341	21396	21385	21001	20969	26047	24707	24649	24342	33117	30328	31066	31109	59731	48021	48417	39396	102786	88203	84186	69653	150660	149700	143258	125593	179887	187324	171208	151197	201936
632	18065	17927	17844	17892	18504	18150	18875	18694	18783	18650	18409	19109	19338	19008	19009	19698	20445	20245	20015	20036	21666	21965	21440	21222	26865	25869	25303	24429	34094	31572	32306	32486	63801	50759	50876	41634	110108	93840	90334	74148	157981	158653	151153	134518	192520	196622	181756	160170	213906
711	18136	18156	17924	17809	18659	18152	18741	18222	18778	18763	18570	19137	19742	19399	19126	19654	20564	20358	20115	20388	21949	22066	21667	21146	28098	26261	26033	24984	35350	32376	33883	33512	67772	52598	53942	43719	117096	98431	95592	79152	166895	167283	158213	141234	200131	203692	191508	168161	224044
790	18595	18109	17577	17708	19080	18004	18485	18427	18479	18724	18248	19126	19599	19173	19198	19423	21057	20628	20307	20644	22433	22526	22521	21919	28470	26697	26744	25724	37496	33736	34804	34705	69503	55636	56804	45936	123402	103736	100814	83707	172745	174495	164660	148710	209953	213672	200535	175774	230530
869	18417	18037	17626	18118	18503	18287	18754	18579	18575	18723	18641	19165	19774	19883	18978	20179	20875	20915	20640	20654	22494	22690	22443	21748	28924	27561	27182	25974	37530	34859	36632	35129	72655	57543	58832	47287	127766	108333	105562	86895	182370	181261	171094	154046	216713	217540	207662	182742	237918
948	18368	18045	17593	18093	18825	18192	18810	18783	19066	18885	18699	18962	19814	19534	19405	19837	21659	21109	20261	20588	22913	23277	23083	22302	29916	27900	27846	26583	39196	35881	38191	36284	76302	60277	61507	49850	131880	114058	109261	91350	187455	186276	175214	158747	221034	224856	215486	187190	244741
1027	18117	17909	17748	18037	18840	18309	19035	18509	18686	18512	18971	19274	19467	19605	19866	20006	21427	21232	21102	20806	23407	23061	23220	22804	30632	28706	28389	27155	41052	36869	39424	37525	79164	61457	63689	51699	138380	116532	114287	94617	194234	192460	182787	164024	228425	229681	221235	195839	249097
1106	18676	17955	17696	17829	18635	18362	18889	18665	18977	18684	18912	19046	19831	20032	19516	20390	21620	21427	21077	20987	23809	23800	24052	22954	31217	29094	28815	27251	42223	37960	40491	38649	81468	64472	65852	53156	141854	121647	118233	97957	200441	197012	186941	168292	233257	235224	227748	199614	256579
1185	18614	17849	17734	18107	18569	18527	18976	18439	18692	18615	18947	18986	19950	19686	19508	20038	22095	21259	21296	21323	24179	24082	24497	23436	32152	29812	29335	27645	43324	39471	41804	39305	85312	66890	68742	55088	146340	125690	122798	102144	203403	203718	190225	173153	238314	241816	233600	206196	260431
1264	18562	18194	17495	17874	18870	18383	18872	18478	18973	18857	18752	19052	20345	19960	19732	20234	21894	21945	21527	21154	24517	24327	24636	23432	32547	30214	29635	28662	44351	40021	43270	40234	87846	68721	70079	56463	150866	127833	125416	105264	208560	205455	195161	177914	242481	243691	238797	209943	266142
1343	18287	18297	17411	18040	18414	18576	18755	18770	19014	18650	18707	19236	20084	20112	19605	20322	22496	21931	21772	21839	24739	24626	24778	23556	33704	31127	30431	29337	45406	41136	44544	41521	90190	70356	72268	59002	154860	132014	130219	108233	214292	210081	198452	182205	247271	248576	243833	214258	269546
1422	18463	18300	17755	17855	18798	18824	18979	18707	18976	18996	18488	19347	20213	20219	19750	20265	22551	22126	22124	21435	24980	24983	24933	23877	33813	31188	30718	29440	47019	42496	46124	42574	93178	71808	74845	60201	157480	135810	133707	112359	216842	214049	203054	185777	251326	253031	248234	218973	274979
1501	18404	18376	17705	17954	18986	18538	18888	18538	18873	18802	19214	19603	20315	20103	19937	20328	22610	22126	22402	21949	25633	25274	25617	24289	34509	31678	31125	29699	48261	43040	46937	42934	95962	73957	76590	62019	160189	139130	136972	113599	221008	219310	206173	189055	256002	256565	253638	223197	277193
1580	18372	18336	17725	17713	18730	18489	19130	18723	19106	19016	18792	19323	20451	20210	20031	20717	22877	22479	22505	21973	25938	25676	25642	24405	34987	32218	31729	30492	48756	43743	48158	43725	98268	75497	78111	63589	164975	142104	140942	117822	226001	223363	209642	192791	257662	258994	258446	225584	282793
1659	17954	18099	17944	17847	18979	18529	19212	18651	18908	19036	18939	19153	20633	20063	20065	20965	23049	22753	22221	22144	25959	25817	26593	25050	35695	32544	32552	30639	50509	45085	49101	44964	99907	78141	81146	64923	167873	145435	143496	121098	230957	225644	212048	195994	264155	263429	262296	230477	286318
1738	18341	18578	17781	17863	19158	18812	18965	18588	19238	19385	18969	19251	20369	20830	20311	21112	23322	23082	22594	22243	26116	26078	26888	25181	36275	33480	32943	31016	51131	45952	51565	45269	103426	79981	83066	66104	170349	148521	146859	122452	233874	229091	214295	198977	267579	267193	267532	233620	289426
1817	18309	17886	17818	18043	19109	18602	19066	18743	18941	19126	19226	19527	20587	20466	19915	20843	23567	23041	23038	22410	26271	26370	26704	25355	36859	33998	33681	31441	52688	46600	51866	46424	104852	80920	84371	67902	173729	152051	151463	126593	236543	232613	215290	203128	270872	270160	270522	236614	291614
1896	18313	18136	17839	17754	18766	18523	18998	18749	19385	19082	19463	19543	20576	21062	20422	20953	23808	23617	22955	22410	27182	26899	27466	25849	37580	33997	33797	31789	53240	47783	52956	47674	107335	84102	87042	69554	176645	154868	152551	128959	240067	237574	221236	206646	271896	272167	272332	239218	295380
1975	18471	18129	17834	17804	18855	18928	19338	18716	19049	19092	19320	19326	21007	20754	20478	20956	24062	23270	23078	22518	27625	27090	27857	25685	37981	35164	34166	32518	54251	48474	53921	48532	110408	85324	88554	71079	178062	157251	156778	132156	243256	239682	223487	207740	273790	277498	275801	242130	291305
2054	18318	18312	17554	17809	19278	18482	19298	18641	19252	19249	19274	19802	21023	21259	20596	21094	24110	23983	22990	23150	27895	26980	27930	25987	38748	35063	34993	32558	55275	50011	54958	49244	111490	87436	90462	73321	181786	159980	158786	134095	247144	243094	225519	212056	279097	278417	279473	244134	296499
2133	18198	18099	17777	17654	19156	18646	19210	18825	19392	18948	19532	19378	21050	21102	20618	21312	24266	23841	23711	23363	27582	27036	27973	25930	39228	35976	35790	33346	56396	51304	56222	50066	113876	87892	92380	73638	184305	162286	161901	135973	249563	246034	227978	215710	282110	280292	281654	247436	297528
2212	18126	18219	17765	17617	19242	18815	19304	18752	19320	19147	19403	19327	20929	21480	20684	21712	24852	23978	23697	22951	27960	27670	28874	26631	39809	36179	35909	33883	57383	51274	57712	50919	116346	89908	94306	75334	187042	165514	165417	138321	249816	248275	229170	217110	283908	285409	285107	249214	303177
2291	18126	18357	17721	17459	18997	18558	19365	18709	19520	19259	19502	19628	21275	21250	20925	21366	24691	24070	23966	23284	28233	28014	29249	26648	40581	36667	36249	34585	58559	53034	58801	51482	118284	91581	96884	77470	189579	168480	167891	141687	252753	249347	233706	221121	288093	287339	289022	251936	303561
2370	18518	18177	17827	17629	18961	18831	19149	18448	19551	19561	19553	19549	21257	21451	20489	21597	24538	24207	24095	23648	28442	28035	29548	27397	40811	36825	36465	34567	58725	52962	59817	52512	120346	93995	97490	78071	190770	170205	170653	143394	256789	253325	236603	223557	290584	288447	291792	256838	306717
2449	18413	18328	18003	17662	19346	18514	19188	18488	19761	19188	19143	19648	20952	21606	20945	21420	24718	24529	24041	23513	29079	28541	30084	27523	41859	37958	37426	34928	60156	54499	60551	53041	123044	94359	99883	79446	193450	171929	172910	145519	260459	255428	238493	225255	293601	290109	294358	255060	309384
2528	18455	18268	18058	17601	19118	18837	19218	18454	19769	18952	19549	19281	21497	21492	21319	21608	25345	24767	24454	23640	28812	28344	29837	27254	42165	38271	37775	35465	61300	55072	61843	54526	124738	96215	101656	80814	195476	174720	175484	147900	261468	258449	241217	228611	288688	292124	297108	260951	308531
2607	18507	18342	17836	17428	19155	18800	19443	18455	19474	19258	19663	19524	21418	21587	20927	21440	24951	24579	24323	23664	29426	28749	30146	27880	42500	38961	38765	35293	62404	55311	63105	55151	126632	98572	103085	82633	199069	176880	177220	150088	263583	260574	242061	229249	296242	295594	291635	262229	312629
2686	18488	18265	17763	17228	19058	18796	19425	18628	19529	19231	19716	19462	21525	21915	20975	21883	25652	25305	24822	23853	29897	29202	30768	27894	43579	39693	38710	36573	63578	56732	64260	55914	128776	99221	104964	83903	201164	179138	181001	153073	266437	263046	244114	232771	295018	297637	297163	265519	311826
2765	18148	18263	17781	17450	19037	19074	19033	18409	19753	19206	19509	19663	21448	22118	21020	22011	25780	25204	24505	23826	30027	29570	30984	28196	44145	39795	38720	36814	64385	57440	65542	55887	130391	100976	106502	84634	202727	180910	183882	153444	269076	265942	245043	234965	297511	295053	303284	265665	316760
2844	18337	18348	17697	17302	19296	18962	19402	18729	19638	19230	19865	19403	21678	21951	21158	21718	25889	25185	24966	24324	30505	29724	31758	28775	44859	40137	39459	36766	65302	58360	66201	56553	132201	102851	108266	86370	203544	183444	185619	157237	271945	267584	248786	235643	296727	302853	302009	268293	317981
2923	18297	18118	17912	17443	19425	18923	19676	18541	20084	19246	19743	19618	21949	22002	21404	22076	25551	25064	24937	24534	30364	30187	31460	28669	45151	40267	40609	37297	66606	59512	67516	57677	133557	104154	110093	87675	205115	183855	187962	158078	272584	269250	250782	238780	298679	302241	302864	270455	318661
3002	18349	18434	17805	17452	19178	18746	19676	18811	19625	19201	19543	19440	21828	22134	21334	21742	26144	25690	25209	24410	30492	29961	32144	28881	45168	41101	39999	37641	67302	60498	68084	58380	137199	106574	112336	88308	207815	189076	189885	160456	276217	271564	251865	240722	302185	300632	304904	273152	319950
3081	18273	17866	17746	17371	19349	18889	19544	18533	19886	19569	19840	19688	21531	22216	21524	21663	26421	26061	25746	24966	31200	30431	32340	28878	46099	41767	41072	37817	67701	61131	69661	60223	138291	107663	113683	90190	210186	190160	190924	161671	278754	274782	254963	244121	299256	300684	312651	274309	323456
3160	18364	17939	17988	17257	19095	18964	19306	18424	19781	19563	20091	19745	21491	22698	21958	22302	26787	26262	25314	24453	31346	31129	32581	29153	47082	42211	40854	38494	68970	61936	70470	59979	139934	109828	115764	92145	211381	191816	193394	165270	279349	276846	255162	244049	303526	302916	309646	277598	326455
3239	18120	18295	17924	17345	19379	19100	19569	18491	19563	19693	19767	19796	21374	22622	21602	22207	26976	26078	25761	24836	31462	31045	32960	29534	47581	43095	41623	39114	69810	62615	71832	60622	142253	110768	116464	92516	213505	193568	195673	165517	280474	278608	256446	247830	306212	303771	310432	278406	325844
3318	17811	18109	17899	17397	19286	19053	19402	18454	20203	19415	19925	19733	21878	22665	21632	22334	27123	26262	26082	24908	31667	31131	33268	29426	47787	43217	42154	39366	70782	62929	72323	62218	143663	111558	118076	93778	215860	195640	199181	167893	285274	280857	260195	250771	307868	306543	315086	279924	327885
3397	18320	18023	17484	17590	19164	19045	19169	18280	20012	19479	19751	19894	21744	22402	21593	22319	27334	26755	25948	25090	31788	31310	33467	30012	48278	43667	43180	39171	72062	64906	73985	62379	144498	112805	120083	95916	216200	198039	200827	171238	285388	282016	261699	251767	309384	307642	315174	281116	331285
3476	17994	18490	17736	17251	19419	19250	19676	18801	20063	19633	19744	19882	22082	22932	21728	22246	27332	26704	26003	25564	32477	31763	33425	30379	48459	43958	43216	40284	72440	65517	74290	63578	145867	113802	122379	95902	217680	198325	201973	172743	285861	283733	262720	252236	311128	308758	317319	282140	329506
3555	18011	18279	17929	17149	19376	18872	19600	18793	20362	19537	19825	19881	22345	22960	22249	22559	27478	27349	25910	25432	32431	31804	34027	30432	49414	44285	43933	40613	73893	65731	74997	64082	147635	115402	123414	97814	219206	200130	204763	174973	286062	285649	264076	254090	310832	309560	319341	284895	333587
3634	18509	18060	17948	17435	19264	18671	19480	18671	20027	19408	19813	19992	22316	23005	21994	22453	27696	27261	26150	25468	32826	32287	34062	30673	49665	45466	44272	41030	73680	66097	76119	64664	150907	116675	125626	99212	221098	203322	208386	175374	284191	286767	266684	255923	312245	310763	321312	285672	332696
3713	17955	18137	17805	17037	19539	19230	19447	18739	20004	19655	19821	20059	22672	22408	21834	22067	28034	27066	26561	25487	33061	32506	34422	30638	50911	45300	44671	41461	75329	68323	77050	65799	152196	118405	126164	99658	223505	206077	208732	176669	285515	288263	268548	255662	315680	314912	324327	289040	334754
3792	18207	18239	18091	17268	19294	18909	19771	18731	19926	19618	19951	19984	22575	23090	22221	22642	28348	27372	26565	25809	33979	33248	35012	30483	50904	45598	44757	41465	75989	68514	78468	66308	153951	120259	128503	100711	224932	204834	210396	178184	286979	292392	268050	259980	316778	316325	324310	289925	338086
3871	18125	18168	17567	17209	19381	19027	19835	18684	19991	19396	19958	20103	22450	23523	22135	22672	27883	27687	27010	25910	33220	32980	35016	31056	51220	46154	44806	42257	76581	68857	79743	66786	156526	121148	129171	102078	225576	208311	212338	182111	287765	293240	271823	261045	318417	315140	324694	293947	338014
3950	18119	17898	17877	17582	19320	19012	19713	18565	20279	19382	20205	19849	22644	23337	22124	22586	28049	27543	27318	26019	33825	33149	35298	31669	52223	46576	45921	42266	77431	69522	81254	68294	156408	122197	130767	103367	227159	209494	214707	183316	289631	295443	271156	263277	322340	316690	326351	292903	339375
4029	18321	18285	17900	17254	19342	19139	19907	18798	19923	19811	19800	19974	22648	22925	22271	22880	28536	27715	27214	26168	34683	34227	35624	31858	52164	47739	46258	42950	78167	70127	81492	68685	158973	124601	132746	104508	227724	212230	214164	185889	291460	292385	274883	266110	319620	322096	328879	297255	341484
4108	18380	18287	17811	17081	19379	18899	19794	18646	20146	19855	20058	20169	22629	23089	22385	22973	28428	28116	27310	26385	34701	33110	36344	32231	52598	47985	47138	43465	79599	71627	83571	69969	160821	125694	133536	105213	229250	214445	217720	187605	292402	293832	273431	267973	322166	324188	331511	295521	342236
4187	17990	18221	17755	16969	19399	19017	19672	18736	20268	19349	20059	19970	22587	23656	22487	23141	28552	28199	27236	26667	34928	33776	36495	31696	53526	48175	47233	43346	80521	72661	85026	70768	161251	126108	135004	106555	230558	214251	219639	187285	294355	303568	278937	267531	327048	325147	333203	296590	342548
4266	18004	18359	17637	17400	19397	18993	19777	18535	20341	19559	20192	20076	23022	24080	22554	22913	29126	28797	27662	26885	34987	34395	36980	32730	54244	48242	47676	43758	81122	73463	84678	71071	162802	128331	135984	107303	232583	216691	220630	190083	294930	298069	280240	270270	326525	328112	334440	296792	344781
4345	18341	18397	17836	17137	19647	19388	19658	18842	20229	19822	20612	20065	22639	24020	22448	23254	29003	28845	27587	26758	35421	34556	37143	32504	54260	48869	48078	44050	81542	72900	86295	71881	163807	128724	137777	108018	233903	218404	223404	191815	296849	300319	278302	270221	325234	326577	332453	294511	346873
4424	18003	18189	17998	16904	19499	18938	19893	18729	20401	19781	20397	19702	22869	23971	22610	23278	29389	28371	27851	27037	35498	35058	37351	32903	54821	49144	48014	44588	82591	74388	88862	71560	165991	129632	141183	110621	234444	218866	226435	194200	298574	301625	282526	273037	328930	329471	336080	302211	346873
4503	18040	18514	17955	17086	19638	19540	19457	18833	20616	19770	20172	20019	22890	24184	22797	23136	29534	28852	28136	27052	36048	35090	37834	33091	55307	49753	48569	44869	82507	75407	88051	73335	168250	130751	140917	111074	235065	219932	226120	195140	301330	302586	283840	274602	331268	328791	341085	298819	347588
4582	18272	18337	18038	17001	19553	19003	19855	18756	20196	19891	20178	20086	23097	23870	22948	23595	29982	29099	28497	27430	36035	34810	37857	33169	55385	49775	48754	45967	83354	76343	91375	74174	169523	132390	142911	111718	235667	221556	228432	198183	301939	305479	285048	278319	330151	332696	340421	300545	348564
4661	18194	18196	18010	17098	19545	18949	20247	18477	20155	20048	20408	19961	23123	23842	23110	23833	29814	29329	28307	26935	36123	35240	38115	33696	56467	50253	49543	46035	84599	76871	92643	75155	172380	132981	144214	112734	238985	223356	229197	198584	302148	307206	285655	278535	332035	332750	341642	300231	349192
4740	17907	18165	17805	16896	19681	19500	20355	18665	20347	19928	20204	20017	23270	23888	22689	23655	30090	29027	28774	27651	36731	35811	38646	33594	56955	50992	49951	46675	85134	77949	93943	75788	174149	134452	144675	115477	239191	225182	231568	201284	301469	309838	287956	280671	332558	335015	344048	302708	349803
4819	18262	18329	17634	17060	19408	19366	20017	18817	20317	19767	20245	20003	23399	24400	22787	23686	30022	29331	29019	27499	36255	35995	39180	34270	57220	51243	50503	46832	86488	78455	94953	76701	174216	135892	145735	116248	241093	227211	233084	203052	304381	312191	288384	278991	331808	337614	346455	303177	351128
4898	18182	18380	17654	17111	19766	19271	19888	18317	20616	19557	20763	19857	22817	24325	23092	23500	30013	29673	28588	27767	36696	35921	39191	34573	57964	51652	50582	46611	87917	78514	95468	77836	176910	136361	149145	117617	244468	227062	236447	204217	304992	311808	285220	284042	337859	337091	344433	305741	354963
4977	18298	18097	17377	17199	19716	19105	20019	18825	20465	19970	20532	20159	23826	24372	23123	23504	30698	29913	28975	28159	36789	36434	39499	34726	57682	51633	51387	47553	88554	79281	97444	79485	178473	137617	149068	117797	244938	229896	236075	207836	307886	312836	293590	283873	335871	338817	347780	305584	351842
5056	18185	18369	17874	16777	19612	19157	20127	18794	20301	19690	20491	20307	23250	24482	23237	23584	30340	30144	29499	28381	37375	36747	39977	34658	58505	52277	51598	48080	88883	80351	98005	80088	179324	139209	151137	118932	245739	232547	238369	210651	308304	311931	295384	286243	337475	341346	348337	309768	355469
5135	18055	17893	17957	16853	19439	19121	19668	18966	20755	19917	20523	20296	23478	24180	23463	23662	30678	30042	29583	28320	37193	36898	39841	35559	58663	52481	51986	48730	89599	81565	98579	80713	182093	140330	153024	121092	249779	234365	240541	212418	311094	317179	296116	286419	339810	341085	352365	308444	354911
5214	18164	18226	17473	17149	19813	19574	19829	18656	20450	19991	21014	20107	23391	24991	23267	23601	31276	30336	29928	28646	37680	37334	40322	34762	59199	52293	52905	48714	90615	81087	99541	81227	182465	141396	154016	122293	250122	235659	245310	216971	312018	318540	298749	287997	341694	343873	350936	308827	355225
5293	18268	18061	17725	16713	19582	19234	19936	18519	20881	19992	20640	20114	23782	24523	23679	24166	31203	30366	29845	28530	37836	37515	40557	35934	60578	53785	53116	49979	91020	81937	102092	82696	186067	143259	155676	123275	250318	237129	247541	219169	313396	319481	298905	291491	343491	345669	353028	314808	356026
5372	17972	18086	18036	16765	19698	19460	19815	18605	20685	19944	20813	20186	23848	24438	23447	24116	31202	31235	30086	28679	38146	37136	41522	36101	60672	53858	53400	49498	91805	83282	103197	83857	187238	143178	156118	126230	253414	237363	249065	222265	315454	320718	293989	292361	342357	345477	355121	314912	360734
5451	18019	18160	17861	16828	19866	19359	19829	18707	20700	19642	20420	20313	23773	24669	23654	23878	31446	31031	30224	28733	38127	37823	41337	36577	61004	54061	54059	49800	92217	83940	103608	86558	189687	145550	158263	126411	254100	240034	252549	225236	316917	324660	303082	293775	346594	345565	355520	314494	361693
5530	17940	18156	17761	16644	19580	19486	19970	18795	20881	19718	20655	20204	23888	25103	23826	24155	31824	31507	30326	29571	38846	37547	41787	36789	61618	54749	55294	50678	93191	84601	105800	86779	189180	148479	159279	127977	259221	240645	253460	230884	318556	326281	297249	296741	345269	347761	353934	318364	360525
5609	18112	18257	17823	16770	19568	19319	20024	18753	20934	20036	20812	20408	23820	24811	23714	23943	31962	31716	30786	29453	39036	37936	42517	36864	62072	55959	55619	51588	94157	85360	104963	87762	192072	148183	162288	129832	259464	244294	256830	233681	318400	327466	300248	298574	350291	349262	355469	319986	363245
5688	17916	18056	17773	16658	19607	19411	19871	18662	20769	20038	20735	20285	23736	25089	23654	24442	32050	31848	30657	29468	39366	38808	42609	37127	62759	55417	55504	51802	94478	85851	106775	91020	193188	149432	165330	130963	262601	245137	260863	235849	323456	328163	302027	300672	349435	351179	356741	319916	362810
5767	17938	18028	17582	16880	19711	19411	19849	18643	20789	19942	20875	20200	24168	25382	24034	24373	32359	32327	31300	29559	39375	38283	42849	36867	63079	55748	56295	53425	95655	86723	107403	91067	196668	150686	169257	132461	262325	246645	263198	238359	322200	331372	305515	300520	348406	349435	357909	321782	364239
5846	17988	18152	17728	16572	19762	19383	19641	18713	21242	20138	20589	20522	24084	25314	24014	24402	32786	32286	31055	29854	39803	38720	43722	37493	63975	57129	57287	53621	95525	87544	108276	91513	197813	152250	171693	134862	267178	248045	266037	239496	324972	332035	307189	303131	353708	353708	357875	325758	365128
5925	18024	18237	17662	16739	19641	19521	20097	18147	20916	19882	20813	20276	24224	25407	24244	24553	33206	32303	31765	29917	39832	39620	43741	37859	64889	56432	57834	54115	96153	88571	109454	93477	200247	154909	174487	137223	266816	251410	268016	241945	325234	330710	309716	298227	354108	352836	355712	326681	367831
6004	17996	18055	17673	16611	19711	19270	19872	18618	21360	19862	20708	20543	24323	25680	24350	24518	33221	32652	31595	30058	40173	38383	43902	38066	64159	56847	58632	55302	97056	88385	110238	94291	203189	155799	176472	139098	269536	253510	270598	246235	327745	334458	309123	298923	354683	353532	358363	325862	365023
6083	17966	18093	17740	16774	19682	19621	20154	18349	20910	19962	20996	20567	24180	25693	24443	24865	33162	32659	31835	29913	40600	39261	44312	38394	65710	57227	59370	55958	99383	88710	112256	96219	206494	157181	177403	141129	271686	255415	271915	248628	328930	333795	312785	303073	356411	354457	359863	327745	367760
6162	18221	18192	17448	16618	19681	19487	20115	18498	21012	19710	21033	20337	24418	25719	24735	24807	33049	32996	32356	30351	40257	39436	44683	38735	66224	57985	60622	56053	99161	90425	112914	96476	208305	160666	180373	144518	273283	256184	274222	249047	330308	334930	313919	306072	356306	350482	360247	329628	366680
6241	17838	18047	17934	16726	19903	19327	19951	18521	21171	19904	20902	20331	24546	25575	24395	25138	33394	33384	32034	30654	41415	39683	45296	39098	66905	58339	61300	57123	100605	91451	113608	96745	211552	161352	181402	145757	277072	258626	275701	250505	332001	335069	315853	308217	357003	355644	361014	331791	372747
6320	17962	18137	17711	16551	20087	19222	20165	18458	21095	19955	21265	20510	24322	25725	24225	25254	33538	33598	32731	30597	41502	40071	45640	38974	67844	59098	61052	57197	101258	92080	113551	98655	212721	163869	182787	147454	281297	261868	277709	253230	332470	334354	315035	310379	357335	355051	361414	332993	371719
6399	17926	18048	17791	16590	19341	19464	19987	18480	21428	20165	21235	20884	24357	25796	24485	25400	34086	33492	32716	30728	41646	40041	45738	39824	69099	59482	62730	58099	102800	93065	115782	99581	214060	167058	183750	149885	282017	264739	279203	252946	333848	337509	317213	310014	358135	353742	359391	334110	371108
6478	17846	17952	17708	16490	19837	19555	20011	18520	21459	19883	21195	20674	24595	26209	24701	25138	34459	33681	32831	30451	42223	40401	45652	40239	69631	59821	63188	58220	103335	93994	115705	99978	218274	169231	185435	149463	283267	266546	280236	255554	335069	340613	319305	310187	359374	355852	360089	334336	370394
6557	17956	18104	17610	16652	20115	19467	20286	18421	21360	20065	21023	20533	24916	26320	24696	25435	35088	34533	32658	30887	42689	41190	46694	40200	71764	61906	63757	58077	103877	94636	117502	100412	218453	172036	186504	151965	287333	271153	282435	256160	335575	337910	320475	312506	360926	356863	362427	335417	369714
6636	18064	18044	17746	16618	19776	19603	20025	18312	21032	19903	20886	20433	24746	26949	25048	25551	35286	34723	33255	31295	42508	41126	46587	39957	72469	62382	64651	59032	104944	95673	116856	102462	219990	175371	188937	153812	288425	271471	281706	257337	337057	340962	320004	314948	358921	356288	363264	335329	368144
6715	17855	18296	17657	16435	19733	19624	20011	18625	21390	20104	21280	20511	25001	26859	24983	25452	35725	34564	33184	30690	42556	40839	46823	40529	73493	63894	64923	59741	106494	97641	119034	103534	222729	178146	190013	155373	283911	276160	284829	259754	337231	341730	320823	316150	361502	355313	360542	336568	370132
6794	17938	18326	17508	16685	19690	19411	19993	18527	21514	19668	21138	20571	25011	27165	25415	25533	35305	34956	33580	31659	43408	41808	47596	40970	74600	65013	65581	60663	107814	99319	119380	103420	222712	181465	191053	156472	288358	276880	285396	260538	336098	341606	324276	316674	363332	355782	363385	338399	370167
6873	18038	18332	17826	16514	19930	19690	20247	18465	21571	20023	21210	20760	24988	26769	25201	25874	36042	34488	33806	31814	43924	41280	48154	41091	75374	65897	66013	60304	109190	100927	121011	104727	226709	183460	191564	157989	294290	277505	286787	262481	340701	343124	324485	318992	362357	358904	364135	339235	367256
6952	17554	18231	17664	16628	19917	19442	20155	18785	21884	20244	21050	20751	24857	27639	25135	25655	36030	35362	33828	31805	44711	43114	47838	41434	76586	67280	66282	60664	110498	103053	120729	105374	226224	186290	193991	159964	290292	279836	288241	259839	341538	345914	321485	321206	361816	356741	362670	337475	369157
7031	18064	18226	17788	16607	19555	19647	20183	18646	21568	19575	21573	20853	25149	27539	25444	25726	36477	35301	33702	32080	45350	43131	48454	41414	76403	68565	67766	61284	112067	105446	120569	105709	229201	187358	196203	160634	292715	281535	289268	266179	343158	344536	326455	320928	362427	358799	362931	340805	369541
7110	18107	18087	17914	16530	19785	19894	20078	18625	21635	19996	21137	20800	25660	27826	25376	25795	36621	35502	33725	32298	45919	43081	49030	42464	78314	69692	67667	61808	113914	105961	122567	107037	228603	190730	194980	161619	294949	283368	290149	266780	343910	343019	327013	323631	362320	357422	364361	339951	368074
7189	17882	18676	17570	16630	20163	19702	20267	18537	21646	19842	21713	20172	25546	27660	25246	25851	36748	35634	34020	32059	46370	44062	49412	42499	77815	70137	68578	62065	115978	108393	123698	107864	230602	191790	197644	162416	295418	284788	291091	267495	345077	345722	329943	325095	363699	360001	364814	342148	369924
7268	17975	18359	17512	16257	20098	19819	20179	18372	21767	20073	21415	20739	25473	27896	25503	25774	36854	36017	34592	32001	46493	44439	49312	42806	79111	71153	68326	63247	117105	109104	125991	108229	233152	192663	197767	164225	296657	287937	295466	269443	346106	346192	329994	324327	364814	360787	363210	342740	368285
7347	18005	18180	17869	16628	20283	19620	20110	18397	22173	20100	21678	21071	25740	27750	25613	26477	36570	35978	34962	32379	47158	44963	49865	42899	80090	71701	69426	63600	119632	110975	125859	109916	234894	195504	200789	163710	299847	291064	288096	270202	346314	348058	330814	324781	365791	360734	363768	343280	372016
7426	17996	18382	17556	16197	20205	19622	20491	18533	22082	20144	21545	20699	25337	28400	25665	26482	37723	36207	34997	32523	47281	45616	49514	42993	80862	72247	70063	63465	121581	112298	126066	109172	236950	196930	201896	164765	300493	291330	292391	270142	348494	346333	333307	326891	365390	359863	362757	344345	371614
7505	18000	18229	17539	16711	19771	19770	20398	18623	22034	20189	21583	20896	26431	28370	25363	26341	37795	36411	34994	32330	47684	45478	50158	42984	80774	73163	71116	64012	122333	112815	127265	109975	237357	199401	202380	167308	300807	291724	291269	274718	348530	348668	330308	327466	365774	361257	363977	342897	370307
7584	18225	18069	17423	16642	20254	19814	20192	18796	22124	20283	21981	20900	25845	28352	25564	26112	37738	36536	34902	32947	48515	46249	50572	43580	82338	73449	70317	64428	123788	114529	127709	110820	237767	199968	202882	168849	303248	293727	290450	271947	348929	347588	331651	328966	366977	358921	364413	346367	368999
7663	17995	18004	17849	16500	20259	19551	20539	18474	22006	20596	21609	21182	26516	28195	25868	26440	38219	36826	35061	32716	49190	46341	51078	43589	82889	73642	71459	65381	124845	114775	128725	112193	240258	202001	203864	168424	303822	292611	298543	275318	349697	348774	334877	328774	368023	361729	363471	345338	369924
7742	17895	18083	17347	16418	20269	19850	20265	18451	22176	20449	21514	21169	26390	28536	26098	26799	38712	37070	35332	32903	48871	47638	50823	43548	84306	74613	71629	64978	126528	116280	130076	113083	242649	203508	207643	171074	304504	296961	292925	275277	349313	348774	333639	330762	367221	363733	363594	346908	370969
7821	18204	18342	17791	16461	20334	19803	20498	18546	22004	20618	21243	21302	26782	28520	25854	26618	38811	37213	35576	33059	49537	47645	51537	44432	84118	75770	71530	65547	127754	117494	130794	113705	242741	204010	208753	171528	307484	297658	293693	276698	352173	351319	333813	329628	367395	362931	365529	346647	373654
[truncated: 39 more columns]

## Sheet: Varespladib
Time (seconds)	Varespladib 10000 nM	Varespladib 10000 nM	Varespladib 10000 nM	Varespladib 10000 nM	Varespladib 5000 nM	Varespladib 5000 nM	Varespladib 5000 nM	Varespladib 5000 nM	Varespladib 2500 nM	Varespladib 2500 nM	Varespladib 2500 nM	Varespladib 2500 nM	Varespladib 1250 nM	Varespladib 1250 nM	Varespladib 1250 nM	Varespladib 1250 nM	Varespladib 625 nM	Varespladib 625 nM	Varespladib 625 nM	Varespladib 625 nM	Varespladib 313 nM	Varespladib 313 nM	Varespladib 313 nM	Varespladib 313 nM	Varespladib 156 nM	Varespladib 156 nM	Varespladib 156 nM	Varespladib 156 nM	Varespladib 78 nM	Varespladib 78 nM	Varespladib 78 nM	Varespladib 78 nM	Varespladib 39 nM	Varespladib 39 nM	Varespladib 39 nM	Varespladib 39 nM	Varespladib 20 nM	Varespladib 20 nM	Varespladib 20 nM	Varespladib 20 nM	Varespladib 10 nM	Varespladib 10 nM	Varespladib 10 nM	Varespladib 10 nM	Varespladib 5 nM	Varespladib 5 nM	Varespladib 5 nM	Varespladib 5 nM	Varespladib 2.44 nM
0	60462	69026	62275	62607	55630	72963	67210	64382	70811	74416	70210	71031	72029	81656	73944	65704	70763	69730	76415	69396	72310	74611	71503	71599	72312	74669	68715	66365	75665	75640	74104	74853	69665	68192	76621	71264	73167	75432	78714	72469	73984	73586	79180	74220	73317	76315	69698	75509	75224
79	89942	99063	92470	89671	81800	107640	100567	94749	103239	109371	104868	101796	108102	118464	109653	95310	107000	100006	110875	97443	109398	108104	104328	101436	106205	110605	100050	95942	113444	109790	106944	106665	101179	100403	110873	101336	107360	111695	113740	104664	109974	106984	115729	106466	108314	109326	103212	107845	110690
158	113534	125078	117744	113528	103959	134754	126216	118398	130208	135852	131660	125952	135910	148700	139322	119088	136189	125350	139980	119793	139307	135539	130908	124151	134055	138525	125679	121135	142951	135027	135174	131032	126929	126009	140015	125533	134897	137816	143707	130415	139030	134051	144250	131573	137749	137329	129527	133632	138518
237	134512	146107	138522	131755	121961	157588	151039	138276	153001	159373	155252	146304	158815	172799	164132	141009	160686	146060	162179	139208	161662	157349	152184	143480	154937	162967	147417	142782	166135	157097	157582	152197	150820	148230	162991	147653	156135	162949	165413	153428	163042	154786	167062	152196	160555	158889	152400	157160	164639
316	151063	164338	157639	149522	137687	178418	171953	157132	170769	176697	175814	163518	178922	194969	186095	158855	181956	163356	181685	156081	182778	176099	170860	160685	175393	181519	166996	159784	186131	177223	177346	169995	170287	166991	182384	165384	178019	183581	182811	172114	184629	172894	186607	167874	182192	179927	170577	174067	184122
395	166085	179778	174809	162168	153218	193157	188776	170400	185275	194283	192692	177653	193741	211005	202821	173979	197229	178954	199572	169646	199349	192528	186058	175851	190292	199098	182974	176487	202662	193579	194434	183933	185206	181716	199539	181441	193253	196950	199545	187735	200355	188522	202855	182384	197304	196475	183793	187334	199817
474	179268	193945	188090	175224	164903	209257	203091	181661	197086	208000	205108	190593	209575	225366	216696	188086	209278	191194	213254	181095	214202	207716	199304	186340	203756	212982	195926	189331	214810	205088	210289	193406	198521	194480	210735	192461	207121	214691	211875	202739	215192	200673	216647	192295	210855	210550	194983	201149	214997
553	191760	206748	201395	186667	175300	221686	215799	192959	208355	219554	216846	200821	220729	237480	230630	198309	220344	201736	225051	191158	227057	218696	210753	197556	214009	224780	207516	201598	224763	216113	222775	204812	210066	206499	222547	206231	217500	228154	222092	213635	226055	213293	228058	202815	220779	222099	201398	209996	225115
632	200988	217173	211918	198015	184555	233102	226902	202660	217992	230556	228384	211195	229443	247555	241335	208431	233482	211166	234669	198852	237767	227468	219419	206555	224939	233482	217010	211114	234882	227616	234388	212288	222783	216751	232540	216354	228724	236755	229008	221705	237032	223642	238495	210563	230727	233575	209367	219200	237586
711	209009	226082	222081	206341	194560	242049	235751	212319	225598	237624	238062	219372	238534	258009	249394	219006	243041	220447	245550	207602	246922	238005	228555	214474	233632	244164	227578	219754	245843	235029	244027	218156	231538	227628	241261	224871	236946	246095	237173	232029	246363	231987	247583	221189	240686	241339	216881	226913	246330
790	217339	231851	231079	212283	202832	251840	247031	219323	232300	245079	246456	225423	247508	266659	259179	226267	250085	228519	253155	215003	254961	244752	236361	221680	241648	252512	234201	226855	253620	243239	254191	226622	238910	233496	248319	233273	243457	253709	244565	240344	253335	239818	254914	230079	249993	250013	223637	230508	253072
869	225525	242258	238311	220575	210582	257981	256112	225839	239723	254436	253612	233193	251803	272266	263979	233632	257781	233778	260018	220266	260193	253050	242021	228650	248449	258785	240533	235454	260792	249945	265184	230241	246291	240775	256253	240316	252719	263350	249662	245194	262264	246343	260071	238089	256993	257097	230296	237927	261081
948	230297	248199	246667	227890	213844	266091	263429	233212	243610	260131	261016	238062	257979	278424	270189	241694	264591	240459	267754	227340	268154	257919	247924	233738	254800	264750	247648	241248	264455	256101	271574	233694	251289	249309	261794	248137	257987	271339	255166	252864	267451	254264	266715	244103	262418	261545	234654	242750	267777
1027	238473	254988	253235	234005	223363	272832	269637	237369	248615	267037	264257	245679	265407	285994	275218	247571	270794	246497	274865	233070	272942	265233	254877	239513	262425	271260	254376	247576	272185	260933	277524	240515	259207	253264	266750	255658	265514	274447	259495	259678	272718	259947	272512	248986	267221	269488	238183	246956	270943
1106	242964	259971	258455	238691	227666	279847	276433	244126	254723	270326	270207	248784	269771	291239	279869	253381	275070	253391	278222	238435	278136	268298	260206	246424	265155	277425	258746	252863	276962	267042	285110	244634	264686	259955	271091	259512	268859	281421	262068	266227	277546	265055	276001	258020	272083	275684	245124	252470	280417
1185	247793	265331	266358	246584	234518	283942	283229	249049	261020	278010	274639	254927	273864	295636	285373	257964	278552	259384	283250	241843	284347	275476	263759	250529	270287	278694	264872	259158	283485	272039	289742	246614	267982	265702	274969	267640	274316	287502	270091	271514	284570	269456	282509	263637	277990	279749	248205	258084	282431
1264	252577	267921	269720	252100	236811	289167	290440	253802	264140	283111	281419	259157	278332	293414	288110	262984	284198	261244	290786	247327	288661	280109	267437	254806	276145	287160	270952	261441	285020	274355	291915	251489	272388	271814	280482	271114	278341	290187	273529	274034	286909	273874	285625	269465	283059	282899	250877	260010	289873
1343	257910	274477	274299	255852	243448	287799	294305	257593	266892	287370	286356	263454	283346	301730	286560	267484	288709	268296	293250	251171	292900	283187	273275	258785	278562	289672	274218	267309	291881	278616	296343	256101	279391	277003	283674	278063	282388	290031	276100	279374	291836	279478	293067	274334	285968	289928	257589	265090	292160
1422	264669	277978	278524	258583	248440	294058	293309	260771	271347	290965	290913	266625	287075	302708	299219	275213	292016	268621	290014	257658	291757	288613	277259	261734	283175	294544	279280	272497	289874	282831	299847	258389	280992	280294	288701	281185	287779	293397	281456	282526	289595	282084	291955	279626	288399	292122	258440	266519	290188
1501	265644	282506	282489	264574	253416	295122	295854	264252	274526	293711	294431	271865	288718	310309	296063	278505	289595	273965	301946	260492	296204	293515	280023	267525	286978	299021	278661	274736	292280	287077	304504	262466	287346	284635	292491	285293	290124	303297	285043	288518	294879	286816	291460	284104	293992	291774	263267	269508	297058
1580	271173	289398	289068	269045	256061	302900	302654	269643	277081	298379	297828	276275	294142	311669	304777	281885	294669	279753	298941	265482	299656	293792	284828	269833	290983	295332	285107	279344	291757	289838	307031	266542	288765	288798	296105	290689	290135	303073	287872	290494	299464	291690	296830	287315	290676	291757	266004	276017	298766
1659	274921	290778	293055	271694	260735	304992	306839	274135	282698	296779	293920	278739	291635	316167	302411	286553	297511	281779	301469	266417	299759	293798	286593	276499	294187	297947	289593	284564	299864	295380	310135	269138	296391	291585	292142	293477	298373	304851	290862	295908	301260	293921	298696	292684	294913	295854	269880	277359	302462
1738	280227	294574	294329	277836	262730	309246	309699	278581	285196	299080	297214	284540	294197	320161	306352	288712	302411	284899	306369	270637	305410	303497	289803	280310	298773	303718	286265	287807	302951	295863	318225	272105	293414	294791	304386	297899	294616	307902	287921	298124	301190	296439	302498	292489	298958	305102	273376	282103	305009
1817	283205	293275	297341	280239	267220	309768	314894	280513	286810	302270	301956	286421	296151	321957	309595	292820	302550	289055	310553	274022	307868	300684	293779	282300	293779	305951	295763	290523	304381	293658	318870	275470	293674	298346	298069	299118	295053	313343	296399	296569	306961	301114	302586	301322	299621	302985	276614	284845	308374
1896	286221	300558	294112	284177	267665	314128	316291	282881	288134	306124	305131	288551	298540	323717	308233	296798	305706	292748	310518	276283	310082	300858	295594	284843	303386	308827	293589	294222	308775	303078	321363	276590	297720	302522	300511	297703	303910	315104	300817	305154	310274	303264	308879	301417	303475	306212	278657	286005	311792
1975	289101	305444	299603	286247	274087	318748	318295	286461	292955	308739	306647	293173	304851	329471	311303	295071	309053	294438	313186	282802	312977	305741	291827	288647	300423	311286	296988	294085	309333	297284	322445	279327	306317	303042	309716	301993	304538	317335	296326	301887	314929	300720	310291	300737	308112	305968	283041	290540	314476
2054	293336	302462	301922	288883	276907	321782	322811	289047	290346	310832	310589	298112	307031	330780	316726	304157	313012	293360	317440	283576	315366	307902	296988	291010	301503	314929	297947	298829	314425	302603	327326	281745	303353	300336	308617	303509	305898	318906	305473	304922	318103	303353	313012	301887	311530	309141	282895	293471	317301
2133	293618	302951	306421	290515	279289	323596	324815	290895	293275	312349	314075	293222	307554	333377	317789	301905	315801	295959	320492	285672	320057	312629	298401	294189	305357	315872	301625	295000	316203	305131	329122	284000	306822	310566	312907	305515	309141	324154	303683	313653	319551	307902	314510	308583	311181	313639	287028	295816	318644
2212	298840	308304	305009	293277	281521	323874	329018	290188	300572	314773	316586	300808	313604	337806	316429	303299	317354	299324	318452	291103	321137	314633	300511	291618	306805	318348	303649	299080	318870	306788	335122	286003	308809	306124	314303	309752	309907	326803	306036	309246	319532	308304	319986	311408	314702	316709	289855	292455	320614
2291	300320	310449	308844	297391	283447	328653	330117	292054	295453	317946	319899	297511	311965	340509	320457	306090	320771	299133	321451	292674	322759	315000	303230	297435	309420	320771	308164	301295	321695	309752	336568	292587	313919	309228	317546	312087	314284	326821	309193	312645	322130	311844	321101	312541	317128	318487	293647	301278	323596
2370	297528	310885	312018	298080	284885	331424	331460	300681	297755	321329	321712	300893	315192	341101	324397	307065	322062	300772	328042	296469	324380	318138	304764	301645	311442	326611	309681	309802	321712	308478	334981	291392	312367	311477	319986	316325	316011	328407	308148	316760	324468	313186	323213	316307	320038	320248	293512	297790	326315
2449	298035	316656	313430	297022	287235	333499	332819	298435	300389	322532	322130	302185	315872	343769	326787	310693	324677	306194	328008	296416	328112	320108	305200	298819	314163	326996	310744	308182	325862	314337	339166	294066	319254	314459	319934	316795	321539	331808	312559	318172	329506	315731	325705	318975	320561	321171	293992	301242	329908
2528	301260	318434	316517	300632	288401	336236	334214	305896	303875	327606	322549	305549	320038	346280	327326	313204	326979	306927	331651	298421	330221	320196	310571	302375	317162	328285	314529	310902	327885	315313	342148	297300	319829	316848	323892	319620	323298	331860	312907	316621	330657	316674	330029	320736	323405	324537	301023	308858	330866
2607	304538	321608	317493	301975	292674	337754	336934	300528	304800	327554	326943	308112	321050	346924	329524	315278	329733	311547	331774	301335	332069	325008	314808	303526	320126	330796	317737	310589	331947	317719	342513	291601	322672	318312	324660	321835	323177	337039	315853	322706	331494	321765	332297	324397	324868	326263	301485	304189	331460
2686	306613	322410	319724	304574	288828	338591	337161	302097	306559	330239	328008	309838	320858	349036	331895	319689	330954	312541	336987	303077	331929	326106	314547	305549	321259	332923	317388	311128	331215	321050	345547	296012	323509	321503	326263	324764	325601	336900	317703	322235	333411	323717	333046	326036	328896	328914	303290	305759	334720
2765	307588	325374	321155	305165	294903	340562	340927	306490	309403	332993	330553	311739	323892	353551	334458	319132	332854	314023	338207	308262	334458	329088	321100	306613	324066	334789	318783	315977	335034	320928	344710	302921	325461	322270	330100	326473	328495	338470	320457	323666	333290	322759	333830	326595	328861	330117	300876	310727	337283
2844	308425	327570	324258	308321	291443	343891	343107	308793	311460	334930	333917	312576	326368	355434	335993	322584	335469	318155	340107	302114	334999	329716	319463	310170	322811	336638	321293	317789	333552	321590	347588	297982	328059	321938	331337	328129	330065	344518	318574	327222	335818	327275	338888	329384	331599	331477	300528	308863	338312
2923	310379	329228	324188	308635	298792	346088	341903	309752	312836	336812	332680	315785	326717	354788	337335	323840	336917	317965	343350	304939	341031	328251	320736	316681	326227	338696	322915	319428	336725	326734	350674	300980	329384	322775	333517	328251	330519	342426	322026	328879	338538	328949	340333	329663	332680	334476	301226	313884	341450
3002	311234	331441	324625	313535	295716	348355	345618	310152	315174	340090	334824	321241	328199	360037	338068	326857	336604	320021	344379	304155	340647	334476	322532	312890	327205	342217	326351	323648	336482	327867	351598	309122	332156	328722	334319	331128	332193	346525	325113	329490	341066	329767	342635	335575	336271	335645	304973	316534	341484
3081	314510	335156	327640	312610	295314	348337	348406	314006	317615	340717	337022	320979	330726	357508	342548	328704	341572	322775	345757	308671	341015	335383	323788	313535	328826	340299	330327	325828	341015	326525	349523	303596	332976	327362	338957	330221	333220	345077	325582	332837	339411	331198	342567	333883	335609	336132	308007	315819	342723
3160	314111	336202	328531	314057	305856	348180	348321	321878	317388	339706	340178	321329	329228	359741	342287	330431	343280	324677	348058	311216	341241	339584	326123	317057	331424	341781	331878	326595	341642	331825	352418	308112	332976	329176	337562	335504	336358	350377	328826	333621	342915	332366	345496	336725	337457	337701	309472	319113	346924
3239	316150	336358	329210	316638	298800	349976	348808	320057	318522	341746	340857	321904	332052	361641	345773	330065	342635	324346	349174	311965	348494	338939	324781	317213	331808	346402	332942	326438	344920	330692	354440	308844	335591	331198	339550	337387	335871	349366	330710	334597	345879	335521	346978	337806	340370	339462	309960	321520	343420
3318	316395	337893	330378	318504	305598	352695	349279	319359	323142	344014	343752	324833	331755	363002	344467	333465	344240	328269	351685	314808	348668	339496	330327	321678	335365	347447	333341	328112	343995	334911	352452	310536	337387	334074	344136	337143	337335	348564	332715	335521	344555	336010	349243	341136	342618	339706	314215	324346	346192
3397	320264	342287	332802	319969	302289	353342	352191	323003	321938	346559	342217	327816	336638	364396	350430	335521	346837	329228	354284	315661	349645	338661	330988	322218	335329	348494	336655	330780	345392	334336	355313	311618	337039	335277	342897	338851	338433	350342	333465	339392	348530	336969	349681	342705	343263	344606	314406	324694	350185
3476	322376	343263	332732	321329	302689	356654	351493	320526	324972	348321	344136	324363	339480	367151	348825	336620	346594	332017	352591	317719	350080	343299	330866	320823	335329	347186	336812	331599	346263	336428	357282	314547	338363	338137	345426	339688	339270	352383	338555	340735	350866	341589	352208	341049	343177	346610	314023	327658	352208
3555	323229	344065	332244	322584	302830	353028	353830	326176	324851	349645	348145	328879	339445	368406	352695	337963	347588	330065	352434	319567	349576	341416	334458	324084	340333	351058	337771	332837	346664	338102	355904	313936	342217	338661	346349	339864	340543	354824	336881	341764	349297	341015	354649	346297	345844	342007	316412	328320	353009
3634	321782	344606	335313	322880	304416	357927	353690	326734	326001	347693	346856	329786	341694	369313	348948	340160	351946	330519	356150	320771	350710	344990	334632	324868	338555	352836	338399	334772	349976	339480	358904	317021	342531	338591	347883	343158	345931	354980	341066	341328	350761	339288	354406	346542	347657	347343	319743	330500	353569
3713	324887	345983	332819	325950	306194	359846	354353	326908	328949	351005	348145	332209	341170	371580	355486	340735	349243	332069	358851	323351	351477	347170	337457	327240	340839	355870	342810	335731	350256	338172	361921	319184	345565	343699	350534	346994	344309	355625	342793	344623	351912	343124	358972	347883	349732	348929	319829	331913	355469
3792	326595	344100	337022	326595	304416	358259	357282	327414	327013	351965	353063	335313	342827	371057	353778	341694	352958	336934	358468	323456	356184	346943	337980	326803	343699	355347	344187	337754	349662	340317	359636	322497	345408	341973	351354	345426	347274	356671	343822	345200	353761	345965	356933	349749	350413	351895	324537	330796	353237
3871	326473	348076	337771	329436	307014	359758	355834	329176	331093	352557	351406	333029	342897	370412	355434	343526	354859	337422	359164	325880	353009	348250	339846	332244	344467	355852	345077	340195	350970	343002	360438	322026	345338	345530	353114	345251	349489	359113	344014	347255	354423	343910	363594	352365	353009	350203	324972	333935	357562
3950	327378	352208	338470	329471	308007	362600	359270	333552	332261	354824	351231	334894	345618	374475	357213	345722	354004	335993	359462	324502	358485	351267	341049	330674	344484	356987	342844	342270	353742	346071	362373	320841	346559	343873	351720	346664	349976	360455	345251	347831	355206	348041	360787	351040	352034	352068	325950	334703	357909
4029	327797	352260	338765	330640	309752	364135	357909	333656	332766	355574	351423	337422	346647	373952	358746	342932	352819	341730	362530	326193	359601	350464	342671	334946	344781	357666	346019	344117	354579	345042	364378	325531	347204	346594	352941	350291	350761	361101	345879	349803	358938	347186	363349	354824	354649	352783	326106	334824	357805
4108	328303	353114	340509	330029	308042	362704	356549	336254	330343	356880	354510	339358	347116	376409	360612	345460	357909	343054	363890	326473	358799	351946	344973	333883	346716	360123	346349	342966	355696	347255	363367	324519	348703	346647	356271	348790	352627	359252	349000	348912	357508	350900	365948	353324	353551	354196	326996	336812	361344
4187	330780	354353	339951	333448	309211	364484	359164	338278	334946	356725	355939	338591	345931	375695	361816	348582	356951	341711	363751	330448	356795	356096	347693	335069	346837	361257	349070	344100	358450	346210	364047	326787	351389	345426	358746	350534	353028	363541	348686	351406	361711	348442	365703	354598	353724	352487	330395	339078	361955
4266	331268	356184	342567	333290	309646	364797	359391	339637	334946	358991	358660	341450	350029	380106	360979	348076	357666	345059	367831	330814	359479	355277	345669	335557	349243	358817	350778	347343	357648	349331	364658	328791	354318	348564	357422	354807	353812	362948	353428	352452	358991	350272	367429	354457	357264	356533	329575	340421	360874
4345	329716	356462	341798	333935	313274	365582	359427	339149	338730	359009	357544	343910	351737	378833	364814	349401	363402	346384	366366	332611	361432	355137	349000	336412	350970	364344	348966	347116	358154	351581	365895	329263	351354	350499	359200	353028	354476	361362	350603	351842	358223	349715	364902	356585	358660	356968	333883	343177	364378
4424	333115	357754	340143	337178	310379	368895	359026	342270	339776	361222	359060	342287	350150	380298	365145	348268	360665	347326	366488	334546	359828	357230	347274	339951	351563	364553	351511	349052	360561	351197	365006	331947	353778	350778	361449	356393	358554	365441	354196	353271	363420	353690	368738	356776	361536	357754	334597	342443	365390
4503	335399	357282	343508	336114	312524	367377	359846	341956	338504	363909	358450	344920	354126	381205	367760	352068	363855	346349	366157	333499	362043	355121	347919	338661	351965	365425	352783	348774	356080	353742	365809	332453	354265	352156	360787	356498	357090	364640	354230	352277	363541	354492	369714	359164	358259	358119	334389	344187	364065
4582	334808	359532	346768	338451	313884	370202	361449	344990	341258	362129	361851	344328	353551	382844	367952	352314	364204	348686	366210	336796	363332	358363	352434	341484	350795	364308	355051	351285	360264	354108	366227	334842	354265	353202	362251	356062	358172	367883	356131	355974	364622	354388	370813	358206	360525	357038	337126	345128	367831
4661	336394	357909	344747	337684	314163	367377	362583	343368	341346	362845	361816	348041	353133	383367	368058	351336	367047	349227	370621	336568	365791	357927	353620	342635	353586	368442	355731	352714	360595	353394	366646	338329	356480	355504	364396	357491	357805	365111	354929	352819	365059	354771	371388	357927	363036	360334	337214	348111	368563
4740	335469	358503	343822	339009	313552	368843	361973	343961	342583	363768	364553	345931	355015	383314	367499	354265	364972	348129	372782	338817	365513	359096	355051	344187	354022	365268	357386	354894	360577	355696	366715	338120	356725	353830	364676	358084	361398	367952	357021	359532	365687	357247	370882	362896	364972	359724	336516	348720	368512
4819	338086	361328	344851	340229	315645	369313	361797	343786	343054	368320	366262	346856	355888	383367	369522	354388	364746	352836	375154	336689	367186	360299	356271	343368	354649	367867	357439	355259	365006	357299	368895	337701	358363	355277	365582	360281	359985	370167	359880	359532	364676	358433	371667	363210	361536	361379	338172	351703	367831
4898	339149	363471	346856	338172	315104	370499	362966	347761	343212	367256	363298	348720	356741	385669	371074	354841	366576	351459	372940	341066	367936	362077	356062	345042	353394	370150	359252	357422	364065	357072	367534	337335	358887	353830	366419	360700	360577	368371	361746	359758	367030	357824	372731	365495	365425	364866	340997	351720	367552
4977	338696	361746	345705	339253	316063	371580	362530	346837	345879	366994	364710	352016	357526	383769	369836	354510	366558	352242	373619	342199	367221	361571	357770	346647	357892	369802	358554	357858	363611	359705	368285	339810	360734	357596	366157	363717	358591	370969	361344	358415	368458	359218	371458	366052	365878	362896	341484	352314	370882
5056	338294	362111	346437	343856	315592	371074	362618	348180	345338	368406	365111	349958	359130	386069	370813	355678	367064	355051	372801	342513	369610	363507	359548	346647	357632	368266	361030	358642	363193	357352	366662	338294	359809	358433	368493	361989	362810	372591	362774	358956	368877	361816	371215	364919	365843	365721	341746	352574	372853
5135	340333	364938	346088	343124	316029	370655	359950	349174	347919	369069	366994	348233	358520	384622	373044	355520	369349	354161	375538	343385	370551	361467	359182	347309	360247	370585	362757	358642	366384	359566	365513	339584	361065	360281	369261	360037	362704	371004	364047	362391	369802	362165	371841	364972	366959	365687	346245	352732	371091
5214	340857	366959	344920	345059	315785	373219	362583	351213	346594	372155	363839	351790	361781	381431	370429	354963	367622	354980	371788	345757	367867	362862	361257	349995	358729	372782	363594	358503	365739	360019	368371	345530	362147	360926	368389	360769	365687	372207	363663	360385	369994	363455	369714	366785	369924	365791	344153	358327	372329
5293	338939	366296	346455	342985	316638	373811	362600	348215	348058	368965	367867	349645	361344	387360	374439	354038	368110	357143	379200	340927	369122	366384	363053	350203	360228	373986	362966	359427	368965	362427	366454	344171	362077	360403	369434	362251	365739	372661	365094	361084	370847	363106	369279	365617	368843	368633	347204	356150	374579
5372	342775	363890	342391	344518	316866	375538	361921	349785	350691	372382	367691	352487	362199	388527	373166	352905	371702	356306	376130	346786	369610	365495	362914	350691	360700	374945	364292	360577	369470	360142	367918	345426	361885	362025	367291	363437	367429	374056	369191	360420	374056	364536	372052	370132	369679	370290	350029	358817	374910
5451	341328	365495	345791	343752	317319	373986	360769	350710	351720	373533	369662	352314	363349	385406	371215	354649	373324	360577	378572	346751	370743	368285	366558	351720	361502	375782	366540	363594	370010	364222	364327	347902	365145	360089	365041	363682	367011	373707	368633	362880	373428	363803	372451	368755	371196	367517	349401	358554	373742
5530	341817	363559	346856	345059	319463	373776	360107	352173	353255	373446	368285	351406	363960	388143	370917	352887	372923	359410	376671	344328	374178	369994	366384	354161	359060	375015	365668	362739	367064	364013	364065	348215	366105	362966	367377	363002	368825	372555	366157	366628	372870	368320	372052	371422	368789	368389	351389	360979	375677
5609	343612	363663	345355	345165	318086	374387	360577	351040	351615	373602	370378	349732	361240	387010	370882	352522	371667	361746	377595	347780	373916	368616	366436	353377	363367	377176	366680	360996	372643	362357	362862	349348	367639	363785	367639	366314	367970	373725	369417	367099	372539	368302	373672	370831	371039	368704	350080	363925	374247
5688	345408	363576	344623	343979	318678	375050	360630	355277	355382	374108	369662	351213	363855	382774	373776	356533	375066	361989	377281	349681	373515	370761	365965	356341	363525	377560	368406	361902	369626	366244	364135	348668	369139	363437	365303	365668	370673	374265	369575	366646	375015	367030	371283	367291	369714	369697	352314	360769	376253
5767	346751	363088	342985	345547	318050	377108	361379	353830	355225	376776	370098	349924	364152	385842	368843	353063	376305	361711	379792	349593	376305	368581	367709	355834	364884	376706	368266	360683	370533	368650	361590	349366	369122	365860	367831	364327	367361	375520	369679	368597	374858	368476	371249	364536	370446	370743	354057	365477	377595
5846	345669	361310	343036	342095	319132	376130	361885	354527	356009	374562	370062	351477	363821	383750	370446	354807	375607	365843	380350	352050	374161	371754	367760	357666	365878	379739	369836	361973	372643	369434	364274	349121	366105	364413	363332	364710	368250	374178	370743	367203	377124	369349	374144	366942	370271	370342	358904	364902	377891
5925	344031	363751	343822	343995	320806	375607	361693	353009	355574	372504	368825	350499	364866	383331	368773	351563	375416	364919	377665	347639	374370	371127	370378	356515	367047	377699	368512	360804	369871	368895	362077	354615	370725	367291	366855	365965	370917	374840	372731	366628	378049	368198	374021	368581	371231	370516	358799	364989	376409
6004	346820	363647	344747	342671	319028	375102	362443	353150	356062	375834	368773	350710	360960	380664	370062	354824	376514	363210	377857	351423	371510	373254	366907	357562	365459	375887	372225	360960	369069	367675	365145	355556	372434	366802	367605	365477	371772	375172	370585	368442	378868	371806	370359	368442	369453	374213	359340	366732	378153
6083	346106	364117	343995	342252	317563	378363	363106	352156	356811	377073	369959	350499	365233	382076	366646	355696	377804	362739	374229	350900	376567	374805	366923	357824	367342	378275	371422	358746	369888	370394	358972	356080	372242	366505	366524	364030	371179	375921	369871	365774	377456	369940	372451	367517	368354	374108	361432	367429	379217
6162	346559	362373	342007	340596	317981	376305	363994	354476	355313	380314	369697	349104	364274	378066	368789	353428	378049	364989	373916	349766	375520	373184	366384	356951	367622	378502	370307	360700	369940	371719	364727	357840	370446	373166	365913	365617	371510	376009	368738	365441	377264	371406	371964	367534	368981	373184	359148	369261	377769
6241	345895	364257	342497	341154	316830	375207	362478	352314	357072	378659	365791	350291	364344	380280	369016	351703	379234	367361	377385	350622	374631	373776	367361	358293	368058	380438	371788	361206	374003	368336	365111	355190	371336	369748	366593	366140	375485	377194	370394	364866	374997	372086	371388	367099	367744	377822	360247	369644	375434
6320	349907	364519	343577	342759	318922	375207	362704	351669	360542	376810	367901	348844	362757	381711	369434	354284	378676	368023	371336	349401	373811	375328	367848	359164	370167	378101	374265	359967	373881	369434	364274	357736	369714	369417	367465	363977	372782	375242	370969	365739	376985	373115	373462	367656	366105	375642	360019	366611	374840
6399	347605	362948	345635	342548	316795	372661	360838	351546	359252	378850	366994	348250	361921	379200	368546	355696	377945	368179	373690	349017	373446	374125	365582	357055	370621	378624	368285	359427	373515	366872	364239	355766	369610	372120	367936	362984	374527	375590	369295	362862	377613	373219	374178	368214	367377	374789	355539	366278	373358
6478	345618	366296	345739	343577	317162	376271	361467	351790	359793	378484	364902	349732	363785	382216	368704	354406	376253	366296	374962	348406	373480	373341	366505	359566	368843	373619	369959	363036	374736	372312	361136	356357	373672	369767	368354	363663	372940	374125	369261	363663	371598	369959	374543	367203	367552	377038	358503	366436	375538
6557	346732	364327	343194	341276	316291	370481	361310	352156	359636	376149	366838	349995	363106	381919	369139	354406	377385	367186	373254	345584	370621	375224	363455	357108	368162	376444	367691	360595	373200	371736	362251	357282	370743	372451	364344	362059	374351	372974	367011	364866	375695	368458	371353	370167	364710	378555	357717	368074	371492
6636	346716	366001	346088	342583	316517	371422	361624	351703	359410	376881	364413	350778	363140	381605	368179	354824	377699	369383	377194	349627	371074	373638	366419	359130	369994	375328	368528	359532	371633	369697	363925	353411	372225	370917	369818	361833	372278	372801	367011	364500	373341	368546	373324	365843	366210	375172	357230	369313	373462
6715	347919	365878	344902	344083	312053	372329	363106	351720	359724	376305	364553	352434	361833	380506	369016	355974	376061	367307	374021	349052	371684	377334	367534	356899	368040	375730	368232	362216	371788	369732	363471	357143	370499	368581	368128	363541	368058	371928	366802	363349	371526	369453	374789	369662	366436	379356	360385	368336	370062
6794	347396	366785	344518	342897	313797	371684	361449	353934	356795	374283	364553	351581	362565	380176	369906	355766	375991	366105	375607	348058	373568	376724	364727	356253	370899	374195	368285	360734	371283	368999	364204	355155	372190	371353	366646	362600	371266	372052	370604	364396	374683	368040	374701	368214	366750	378153	358242	368320	373184
6873	343577	362181	347255	344449	311530	369087	363332	354929	355766	371144	363072	351250	362443	378606	368128	353447	373219	366768	376044	352104	370237	375364	366262	356899	368250	375224	366505	363873	363925	367307	363663	356062	368563	369836	364344	363890	369959	370551	370551	365145	371004	368058	374037	370831	365529	374405	360525	368965	371772
6952	348390	365703	345304	343856	312943	369243	362129	350099	356863	371980	366035	352819	361571	380054	369610	357108	377002	365320	375416	350726	371964	375799	369365	357213	366052	375747	370551	362408	370551	368512	363420	353724	366680	370150	365303	364413	369157	369400	369818	363909	373324	368616	372382	369697	368093	373794	359427	368999	370481
7031	345861	366278	345269	344693	311530	369157	361118	352802	357194	376339	364047	350011	361257	379477	370359	352506	373742	365651	373602	350917	370307	372696	365756	352383	366959	373219	369976	363106	369069	367622	363663	356062	368755	367517	365407	364101	368476	368895	369505	365181	374405	366715	372609	368006	369505	376375	361520	368650	373062
7110	345269	366086	347116	342827	309978	368546	363053	353620	356515	373271	366994	351824	359200	382686	370813	352887	375032	366018	377456	350342	371526	373358	367115	358433	368406	375120	364989	361152	367203	370481	363821	354824	370378	367517	366977	364519	368266	369400	368302	364013	370604	369487	373550	370935	366524	373638	360753	370062	373725
7189	342881	367867	345146	343630	306194	367918	362147	355067	356725	373933	364013	352191	361014	379775	369365	354248	372696	365634	378153	352749	373498	370186	368058	356933	366732	376044	368320	361152	367744	369035	363541	357858	371161	369139	368476	366210	370080	367395	368773	367395	369853	367779	373846	369924	368895	373638	360630	369906	370743
7268	344449	367133	344936	345426	306927	373132	362600	354841	356393	373742	365198	352277	361432	380594	369976	354911	375380	365687	376044	349766	372417	370324	366366	356026	367221	375957	369853	362235	366732	368023	363960	357247	368040	367587	365285	363437	367325	371353	369679	363890	369818	367831	374527	370098	369417	373376	361152	371074	372625
7347	345146	364710	345216	342950	310082	366384	362826	353133	354510	371283	364448	352138	362862	381640	369295	352975	373550	365756	376862	350674	370882	371510	367413	360508	365687	371144	368162	361398	368285	370186	363002	357508	367011	366872	369122	365809	371318	369470	370987	360787	371598	367081	372888	370952	370673	373079	362373	371057	373341
7426	344676	364344	344798	344973	306751	370429	362826	353742	356549	371650	360892	351459	363036	381047	369626	355259	373166	365373	377159	351109	372295	370150	369069	358101	366540	374091	370202	360438	369767	369924	361206	357526	369557	365721	367047	364448	369191	369748	369487	365617	371911	369225	370551	371406	367709	370777	360299	371580	374789
7505	342915	367605	342236	344973	309734	370378	359026	354807	358172	372137	365982	351128	360979	380298	369243	354353	373288	365477	375399	353185	370935	369906	367361	357508	364746	376514	369976	362478	367883	367499	364500	358189	367936	368843	368320	363420	368023	367867	370761	364344	370865	369557	372086	372363	367952	374509	362443	372417	372992
7584	343019	364553	347343	346856	308827	366628	361851	354214	356917	374666	365495	355904	363002	378363	370290	354388	372521	366210	376776	352104	369139	371004	366454	356933	365215	375590	371736	363437	366018	370813	363541	355172	370378	368336	367169	365198	369714	369103	368302	365425	371841	368389	375626	371283	369575	369487	362914	373254	376409
7663	340823	365895	345165	346157	310919	373324	364396	354196	357562	371667	365111	353324	362496	381117	368058	353620	374789	364727	374858	352871	372103	368738	369103	358537	364658	377124	370045	360193	368389	368512	364204	359148	369487	368493	368789	365059	370010	370186	369853	365268	371736	369767	372835	371406	367848	373498	362583	369994	373358
7742	344433	366401	345791	344832	309803	371196	362427	356357	356568	375626	363994	352819	359828	378728	369487	355782	372905	365895	375207	349785	369994	368476	368058	357578	366697	376444	370638	361938	369191	369994	363176	356899	368442	370777	369802	364204	369924	368144	373149	366086	373690	369610	369679	370865	365023	372329	364448	371736	372173
7821	344240	366086	345373	345355	309856	369139	361921	354161	355155	373410	366959	352802	363576	379392	369035	354894	373044	364047	375485	354369	369330	369139	367831	358242	366680	374736	371283	361571	362826	367429	361467	356846	367186	367605	366174	364169	371754	371249	371824	363576	371841	367605	373654	370831	368406	372609	361816	371876	372539
[truncated: 39 more columns]

## Sheet: % SVMP activity
Time point = 4661 s
Concentration (nM)	DMPS	DMPS	DMPS	DMPS	Dimercaprol	Dimercaprol	Dimercaprol	Dimercaprol	Marimastat	Marimastat	Marimastat	Marimastat	Prinomastat	Prinomastat	Prinomastat	Prinomastat	Varespladib	Varespladib	Varespladib	Varespladib
160000	-0.28762	-0.34041	-0.50778	-0.30909	-0.4605	-0.26413	-0.40974	-0.35608
80000	-0.17653	-0.30068	-0.22526	-0.24818	-0.31286	-0.28588	-0.19887	-0.3526
40000	0.066821	-0.04427	0.197345	-0.02803	-0.08691	-0.0347	-0.0231	-0.24122
20000	2.00612	3.21448	2.34287	1.89793	0.527136	0.714801	0.844455	0.714511
10000	14.1736	18.9957	20.9298	14.1292	43.2195	21.4765	23.6699	14.5132	0.044197	-0.13912	-0.30387	-0.28037	0.014611	0.015192	-0.03876	-0.30329	92.3097	98.5502	94.7325	92.6838
5000	75.4813	78.5742	82.3414	60.3777	61.9265	67.16	73.3027	66.8636	0.17008	0.026794	-0.07008	0.020993	0.406474	0.233602	0.610091	0.096697	85.8615	101.296	99.9059	94.3325
2500	99.2637	97.7006	104.012	99.7893	95.4196	100.154	104.923	101.226	-0.13825	-0.0988	0.045357	0.057829	0.583407	0.552371	0.65679	0.527136	93.746	99.9819	99.6834	95.6879
1250	98.8945	103.785	102.996	101.55	97.195	99.3495	102.328	103.234	0.083354	0.057539	0.066241	0.108879	1.44429	1.65283	1.44051	1.65022	97.1649	105.934	101.494	96.6436
625	98.596	101.423	102.06	102.348	100.143	103.461	108.69	99.9262	0.27711	0.178492	0.311916	0.091476	3.38503	3.24436	2.94792	2.54997	101.201	96.0319	102.237	92.3601
312.5	102.05	94.995	102.328	101.737	104.563	99.0766	103.557	102.257	0.470286	0.641997	0.523075	0.407344	5.21498	4.95887	5.79277	4.51102	100.836	98.5554	97.3061	94.1199
156.25	101.19	96.4566	105.347	102.985	101.585	107.219	102.232	103.967	0.879551	0.838944	0.638807	0.630685	11.1158	9.31344	9.1075	8.08999	97.2963	101.605	97.9184	97.0433
78.125	101.175	94.3783	101.752	99.4963	101.898	101.226	104.21	103.8	2.02845	1.49911	1.97392	1.35147	19.2756	17.0341	21.6088	16.5363	99.3293	97.2406	101.084	92.8709
39.0625	101.453	97.9738	103.835	103.021	102.895	102.738	99.7794	103.112	6.53095	5.65064	4.98497	3.95615	44.7368	33.309	36.5672	27.4363	98.1357	97.8526	100.432	98.4289
19.5312	98.6566	97.9434	101.696	100.072	104.002	100.321	102.45	103.052	34.4686	38.0325	27.4876	22.7011	64.0558	59.5226	61.2168	52.3374	98.52	100.639	97.6858	97.0738
9.76562	103.193	101.231	101.246	100.735	105.55	101.407	101.155	105.944	78.5481	84.051	78.7204	61.6519	82.3765	83.8436	77.5926	75.5275	100.624	97.64	102.46	98.5554
4.88281	103.325	101.296	102.414	102.697	105.328	101.003	103.415	102.531	95.0507	91.2779	94.1559	93.6903	91.0453	91.2527	93.8319	81.8205	100.037	99.2536	92.5475	95.7082
2.44141	100.477	96.0319	101.924	99.5213	100.037	102.667	97.9083	101.934	98.6766	92.9266	97.463	97.716	96.0218	97.7815	95.511	98.6969	101.64	96.3252	98.404	105.823
1.2207	99.3751	90.8229	96.1276	98.5354	98.8083	97.8677	97.2455	105.56	101.439	98.1661	99.5314	104.908	97.1092	91.1262	98.2975	97.4021	102.384	100.508	101.231	102.46
0.610352	99.9764	98.0498	90.5244	100.766	100.786	99.0256	94.2159	104.103	97.8172	92.9823	102.521	100.351	100.74	98.4089	94.7168	100.639	101.676	96.6993	97.1446	100.118
0.305176	90.069	99.0055	98.4188	100.74	98.4643	100.826	96.4621	102.829	97.4578	96.7704	98.2572	100.553	94.383	94.4642	94.6159	100.133	100.406	98.3025	97.8172	98.3483
0.152588	102.136	96.7402	99.208	101.413	99.5567	98.1055	97.6957	100.715	102.354	99.3089	102.08	105.252	101.646	97.5843	99.6883	97.5544	102.096	94.8537	101.407	104.326
0.076294	100.108	51.8684	102.399	44.921	103.769	92.9922	101.393	101.878	96.0012	94.3731	96.6845	100.669	98.3178	99.916	99.8853	102.551	101.62	97.7717	100.149	99.2991
0.038147									94.803	95.6726	93.0682	101.372	99.2332	102.298	97.8627	103.279	101.949	96.1227	96.6033	94.9294
0.019073									100.305	92.8152	99.1523	101.104	100.958	100.265	103.274	96.8006	102.707	97.3569	98.4089	97.1747
0.009537									89.7404	91.1512	101.099	106.486	102.344	100.113	102.136	33.3998	100.872	97.4274	101.16	99.0711
0.004768									104.847	96.5476	99.4305	101.843	98.1105	99.157	101.969	102.399	102.607	96.1532	103.618	100.427
