# Supplementary material for: In vitro and in vivo preclinical venom inhibition assays identify metalloproteinase inhibiting drugs as potential future treatments for snakebite envenoming by Dispholidus typus
Source: Toxicon X. 2022 Jun;14:100118. doi: 10.1016/j.toxcx.2022.100118 (PMC8935517; doi:10.1016/j.toxcx.2022.100118)
Supplement: Multimedia component 4 [file mmc4.xlsx]

## Sheet: Sheet1
										schedule 1						time to death (hours)						time to death (mins)
drug	animal sex	drug concentration (ug per mouse)	venom	venom dose ( x LD50)	venom dose (ug per mouse)	venom info	n	injection time	deaths after 6 hours	mouse 1	mouse 2	mouse 3	mouse 4	mouse 5		mouse 1	mouse 2	mouse 3	mouse 4	mouse 5		mouse 1	mouse 2	mouse 3	mouse 4	mouse 5	mean
DMPS	male	118	Dispholidus typus (Boomslang)	4	90	18ul of 5mg/ml stock	5	10.15	2	10.26	10.44					0.11	0.29					11	29	360	360	360	224
dimercaprol	male	118	Dispholidus typus (Boomslang)	4	90	18ul of 5mg/ml stock	5	10.23	5	10.24	10.28	10.3	10.31	10.41		0.01	0.05	0.07	0.08	0.18		1	5	7	8	18	7.8
marimastat	male	118	Dispholidus typus (Boomslang)	4	90	18ul of 5mg/ml stock	5	10.34	1	12.55						2.21						141	360	360	360	360	316.2
prinomastat	male	118	Dispholidus typus (Boomslang)	4	90	18ul of 5mg/ml stock	5	10.45	5	10.49	10.5	10.5	10.49	11.06		0.04	0.05	0.05	0.04	0.21		4	5	5	4	21	7.8
no drug	male	118	Dispholidus typus (Boomslang)	4	90	18ul of 5mg/ml stock	5	10.05	5	10.06	10.1	10.19	10.31	10.45		0.01	0.05	0.14	0.26	0.4		1	5	14	26	40	17.2
DMPS	male	118	no venom	0	0	no venom	5	11.15	0													360	360	360	360	360	360
dimercaprol	male	118	no venom	0	0	no venom	5	11.22	0													360	360	360	360	360	360
marimastat	male	118	no venom	0	0	no venom	5	11.3	0													360	360	360	360	360	360
prinomastat	male	118	no venom	0	0	no venom	1	11.09	0													360	N/A	N/A	N/A	N/A	360
prinomastat	female	118	no venom	0	0	no venom	4		0													360	360	360	360	N/A	360
